# Supplementary material for: Impaired synaptic incorporation of AMPA receptors in a mouse model of fragile X syndrome
Source: Front Mol Neurosci. 2023 Nov 9;16:1258615. doi: 10.3389/fnmol.2023.1258615 (PMC10665894; doi:10.3389/fnmol.2023.1258615)
Supplement: Supplementary file 2 [file Table_1.XLSX]

## Sheet: All idendified proteins
Gene names	Log2 Fmr1KO vs WT	negLog10pValue Fmr1KO vs WT	Protein IDs	Majority protein IDs	Protein names	WT_NS_1	WT_NS_2	WT_NS_3	WT_NS_4	KO_NS_1	KO_NS_2	KO_NS_3	KO_NS_4	Razor + unique peptides	Intensity	MS/MS count	iBAQ
Tardbp	-0.0430174	0.28973	Q921F2;Q6VYI4;Q6VYI5;Q8BLD4;Q8R0B4;A0A087WRZ5;A0A087WR97;A0A087WSE4;A0A087WQA5;A0A087WP57;A0A087WSH7;H3BJV1;A0A087WRP4;A0A087WS74;A0A087WNY6;A0A087WQX8;A0A087WS17;A0A087WSC6	Q921F2;Q6VYI4;Q6VYI5;Q8BLD4;Q8R0B4;A0A087WRZ5;A0A087WR97;A0A087WSE4;A0A087WQA5;A0A087WP57	TAR DNA-binding protein 43	1.70135	1.65358	1.8159	1.82808	1.57749	1.74232	1.72566	1.78136	8	940750000	23	72365000
Ralyl	-0.0319862	0.205004	Q8BTF8;A0A1D5RLM5;A0A0A6YXQ8;E9Q5X7	Q8BTF8;A0A1D5RLM5;A0A0A6YXQ8;E9Q5X7	RNA-binding Raly-like protein	-1.47986	-1.57103	-1.53884	-1.62087	-1.74419	-1.54841	-1.49954	-1.54642	2	95604000	4	6373600
Dhx15	-0.168443	1.62567	O35286;A0A0G2JG10;Q497W9;A0A0G2JGQ5	O35286;A0A0G2JG10;Q497W9;A0A0G2JGQ5	Pre-mRNA-splicing factor ATP-dependent RNA helicase DHX15	-2.00701	-2.10787	-1.96004	-1.93087	-2.26244	-2.21065	-2.08917	-2.1173	6	164920000	8	4228700
Serbp1	0.0607929	0.504	Q9CY58;A0A0N4SV32;Q3UMP4;A0A0N4SWH2;A0A0N4SUQ1;A0A0N4SUN8;A0A0N4SV40;A0A0N4SVK5	Q9CY58;A0A0N4SV32;Q3UMP4;A0A0N4SWH2;A0A0N4SUQ1;A0A0N4SUN8	Plasminogen activator inhibitor 1 RNA-binding protein	1.87907	1.82355	1.85355	1.88802	1.79669	1.95772	1.88531	2.04764	8	565740000	11	31430000
Znf326;Zfp326	-0.140298	0.899771	O88291;A0A0R4J098;D3YXQ7	O88291;A0A0R4J098;D3YXQ7	DBIRD complex subunit ZNF326	-0.814081	-0.974546	-0.841194	-0.938138	-1.18072	-0.998508	-0.857721	-1.09221	6	589800000	10	21064000
Cpeb3	-0.146628	1.135	Q7TN99;D3Z1R6;D3Z5R9;A0A0R4J102	Q7TN99;D3Z1R6;D3Z5R9;A0A0R4J102	Cytoplasmic polyadenylation element-binding protein 3	-3.28312	-3.32718	-3.03633	-3.19254	-3.33054	-3.37975	-3.40319	-3.3122	1	17251000	1	616110
Ilf3	-0.179116	1.84255	Q9Z1X4;A0A1L1STE4;Q45VK5;A0A1L1SQR7;A0A1L1SU19;A0A1L1ST48	Q9Z1X4;A0A1L1STE4;Q45VK5	Interleukin enhancer-binding factor 3	2.99613	2.87203	3.00593	2.95259	2.68028	2.73323	2.83183	2.86489	15	1878200000	31	50762000
Cdc5l	-0.0297139	0.14579	Q6A068;A0A1W2P7S8;A0A1W2P855;A0A1W2P7Z8;A0A1W2P7H4;A0A1W2P6Q8	Q6A068;A0A1W2P7S8;A0A1W2P855;A0A1W2P7Z8;A0A1W2P7H4;A0A1W2P6Q8	Cell division cycle 5-like protein	-2.23512	-2.24829	-2.38768	-2.23652	-2.41055	-2.40526	-2.1197	-2.29095	5	90108000	7	2371300
Ubl5	0.0385027	0.371955	Q9EPV8;E0CY91;E0CYW1;E0CY38;A0A1Y7VKT9;E0CZB3	Q9EPV8;E0CY91;E0CYW1;E0CY38;A0A1Y7VKT9;E0CZB3	Ubiquitin-like protein 5	-0.139801	-0.207224	-0.20553	-0.325701	-0.227648	-0.212002	-0.133711	-0.150885	2	78975000	2	19744000
Nid2	0.0605094	0.191848	O88322;A0A286YCQ5	O88322;A0A286YCQ5	Nidogen-2	-2.41719	-2.55741	-2.95986	-2.76325	-2.61203	-2.61391	-2.70237	-2.52735	3	177270000	3	3056300
Taf4a	-0.248484	0.584852	E9QAP7;A0A2I3BPN6	E9QAP7;A0A2I3BPN6	TATA-box binding protein associated factor 4	-5.50268	-5.76639	-5.52672	-5.25458	-5.60048	-6.24163	-5.74263	-5.45957	1	4065100	1	104230
Gatad2b	-0.407236	1.43577	Q8VHR5;A1L3S7	Q8VHR5;A1L3S7	Transcriptional repressor p66-beta	-2.85486	-2.83608	-2.42067	-2.76878	-3.45973	-3.07858	-2.96444	-3.00659	1	15293000	1	527330
Zfp334	-0.0393898	0.185491	A2A4U6	A2A4U6	Zinc finger protein 334	-5.98358	-6.17062	-6.29732	-6.03816	-6.2409	-6.12517	-6.22762	-6.05355	1	8354100	1	253150
Chd5	0.0578513	0.173361	A2A8L1;E9PYU4;E9PYL1	A2A8L1;E9PYU4;E9PYL1	Chromodomain-helicase-DNA-binding protein 5	-5.86439	-5.91262	-6.14194	-5.77269	-5.8263	-5.922	-6.10338	-5.60855	1	3102700	2	32660
Tmem201	0.667911	1.19826	A2A8U2	A2A8U2	Transmembrane protein 201	-3.14667	-3.53547	-3.541	-2.29752	-2.53913	-2.45276	-2.41054	-2.44658	3	26544000	4	1264000
Hnrnpa3	-0.00936079	0.0391755	Q8BG05;A2AL12;A2AL13;V9GX38	Q8BG05;A2AL12	Heterogeneous nuclear ribonucleoprotein A3	4.81169	4.60059	4.78138	4.93581	4.65033	4.78661	4.78412	4.87096	17	25969000000	86	1366800000
Hspg2	0.220423	1.04674	E9PZ16;B1B0C7;Q05793;A0A571BD72	E9PZ16;B1B0C7;Q05793	Basement membrane-specific heparan sulfate proteoglycan core protein;Endorepellin;LG3 peptide	-0.178127	-0.441452	-0.566816	-0.573915	-0.193676	-0.234114	-0.365458	-0.085371	13	763650000	26	4290200
Hnrnpk	-0.0865512	0.493258	B2M1R6;P61979;H3BKD0;H3BLL4;A0A286YDM3;H3BK96;H3BKI8;A0A286YCM2;A0A286YDH1;A0A286YEC4;H3BJS9;Q8BT23;H3BLP7;A0A286YE41;H3BJ43	B2M1R6;P61979;H3BKD0;H3BLL4;A0A286YDM3;H3BK96;H3BKI8;A0A286YCM2	Heterogeneous nuclear ribonucleoprotein K	3.11314	3.02594	3.28044	3.22628	2.91281	3.10865	3.10583	3.17229	16	4250600000	39	170030000
Ncoa5	-0.127349	0.889986	Q91W39;B7ZC24;B7ZC23	Q91W39;B7ZC24	Nuclear receptor coactivator 5	-0.0161591	-0.187445	0.0646553	0.021862	-0.279449	-0.134537	-0.1588	-0.0536957	3	146190000	3	6356100
Hnrnph3	-0.159135	0.694789	D3Z3N4;D3YWT1	D3Z3N4;D3YWT1	Heterogeneous nuclear ribonucleoprotein H3	-0.0543289	-0.276812	-0.0191154	-0.070488	-0.522591	-0.0927753	-0.282255	-0.159664	5	374690000	9	24980000
Safb	0.124481	0.730032	D3YXK2;S4R1M2;S4R2Q5	D3YXK2;S4R1M2	Scaffold attachment factor B1	-0.565115	-0.638264	-0.651953	-0.345266	-0.512547	-0.476713	-0.398489	-0.314924	8	318710000	13	8853000
Snrpa	-0.120183	1.5841	Q62189;D3Z0S6;D6RI83	Q62189;D3Z0S6	U1 small nuclear ribonucleoprotein A	0.827118	0.783165	0.835707	0.860834	0.708212	0.600443	0.769894	0.747545	3	216050000	4	18004000
Stmn1	0.0254021	0.358132	P54227;D3Z1Z8;D3Z5N2;P55821	P54227;D3Z1Z8;D3Z5N2	Stathmin	3.06968	3.07029	3.01222	3.03739	3.098	3.02671	3.13759	3.02888	6	3978400000	18	442050000
Dpf2	-0.00113559	0.00383345	Q61103;D3Z5N6;F8WIP7;A0A494BBF7	Q61103;D3Z5N6	Zinc finger protein ubi-d4	-2.58941	-2.41371	-2.30744	-2.29601	-2.50925	-2.53812	-2.32107	-2.24268	3	42732000	4	1942400
Ythdc1	-0.169758	0.580182	E9Q5K9;D6RG95	E9Q5K9;D6RG95	YTH domain-containing protein 1	-4.02303	-4.54908	-4.13349	-4.20308	-4.50291	-4.51985	-4.18385	-4.38111	2	50830000	2	2117900
Fga	0.00551367	0.0281088	E9PV24	E9PV24	Fibrinogen alpha chain;Fibrinopeptide A;Fibrinogen alpha chain	-2.00906	-2.25912	-2.13546	-2.09936	-2.2243	-2.11095	-2.13063	-2.01507	2	69133000	5	1868400
Chtop	-0.188432	1.21684	Q9CY57;E9PW20;D3YZA1;D3Z7T7	Q9CY57;E9PW20;D3YZA1;D3Z7T7	Chromatin target of PRMT1 protein	0.000938416	-0.0172424	0.175219	0.0599022	-0.314871	-0.164885	-0.00239372	-0.0527611	4	510100000	12	56678000
Rsf1	-0.124949	0.754131	E9PWW9;A0A0U1RPA7;A0A0U1RP31	E9PWW9	Remodeling and spacing factor 1	-4.17295	-3.81847	-4.11634	-3.976	-4.13307	-4.20327	-4.11919	-4.12803	4	31431000	8	483550
Mta1	-0.0647731	0.442132	Q8K4B0;F8WHY8;E9PX23;Q924K8;H3BLE1;Q3U3A7;E9Q794;Q3UII8	Q8K4B0;F8WHY8;E9PX23	Metastasis-associated protein MTA1	-3.36203	-3.44518	-3.43861	-3.18267	-3.38785	-3.4782	-3.37801	-3.44352	3	91832000	5	2087100
Senp7	-0.156841	0.344605	Q8BUH8;E9Q1L5;Q9CQN9;Q9CRF0;Q9CX65;A0A0J9YUC9	Q8BUH8;E9Q1L5;Q9CQN9;Q9CRF0;Q9CX65;A0A0J9YUC9	Sentrin-specific protease 7	-4.03763	-4.286	-4.44145	-3.60427	-4.19989	-4.21184	-4.13609	-4.44889	3	60849000	3	1294700
Arid2	-0.134439	1.81438	E9Q7E2	E9Q7E2	AT-rich interactive domain-containing protein 2	-2.73242	-2.60756	-2.7062	-2.65736	-2.77978	-2.81913	-2.75448	-2.88791	1	24093000	1	365040
Numa1	-0.105675	0.72483	E9Q7G0;A0A1B0GSW3;A0A1B0GT61;F6ZQA3;A0A1B0GSH2;A0A1B0GT38	E9Q7G0;A0A1B0GSW3	Nuclear mitotic apparatus protein 1	1.01521	0.916162	1.03393	1.16292	0.806446	0.884411	0.987511	1.02715	19	967050000	25	8409200
Tpr	-0.0762272	0.399036	F6ZDS4;Q7M739;F6RX08	F6ZDS4;Q7M739	Nucleoprotein TPR	0.437014	0.235405	0.536974	0.465761	0.223331	0.289299	0.464518	0.393097	12	210840000	14	1882500
Hnrnpd	0.0787482	0.153766	Q60668;F6ZV59;G5E8G0;G3X9W0;E9Q5B6;F6SHF3;A0A0G2JFL4;Q9D3U4	Q60668;F6ZV59;G5E8G0;G3X9W0;E9Q5B6;F6SHF3	Heterogeneous nuclear ribonucleoprotein D0	3.42218	3.0894	3.3101	3.38089	3.06672	3.6426	3.06721	3.74103	10	3605400000	25	277340000
Lamc1	0.181617	0.890368	P02468;F8VQJ3;F6TLW1;F6SFQ3	P02468;F8VQJ3	Laminin subunit gamma-1	0.0552692	0.132095	-0.239044	0.15736	0.150911	0.21295	0.126049	0.342237	8	611440000	15	7839000
Fus	0.117334	0.211797	P56959;G3UXT7;Q8CFQ9;G3UZD2;Q91VQ2	P56959;G3UXT7;Q8CFQ9	RNA-binding protein FUS	1.39339	1.11016	1.53878	1.31183	1.05434	1.68637	1.18121	1.90158	5	344640000	5	26511000
Rps28	-0.0977468	0.660908	P62858;G3UYV7	P62858;G3UYV7	40S ribosomal protein S28	-0.658964	-0.717302	-0.430508	-0.55986	-0.762072	-0.701277	-0.600409	-0.693865	1	479750000	2	159920000
Sf3b1	-0.10255	0.830514	Q99NB9;G5E866;A0A087WNS2	Q99NB9;G5E866	Splicing factor 3B subunit 1	2.03255	1.86915	2.05104	2.0665	1.79788	1.87625	1.95101	1.9839	16	3252400000	30	52458000
Hnrnpl	0.00992203	0.0375537	Q8R081;G5E924;G3UY38;G3UY56	Q8R081;G5E924;G3UY38	Heterogeneous nuclear ribonucleoprotein L	4.33377	4.11735	4.23539	4.24678	4.05299	4.35307	4.17122	4.3957	20	8321500000	62	416080000
Myef2	-0.0810466	0.412787	Q8C854;G8JL68;A2ATP5;A2ATP6;F6XJA1	Q8C854;G8JL68;A2ATP5;A2ATP6;F6XJA1	Myelin expression factor 2	3.08045	2.9091	3.11032	3.24963	2.86484	3.03958	3.0116	3.1093	12	640340000	19	24628000
Cacnb4	0.0174098	0.248391	Q8R0S4;J3QK20;A0A0A6YWX5	Q8R0S4;J3QK20	Voltage-dependent L-type calcium channel subunit beta-4	2.7352	2.73368	2.74032	2.7369	2.75417	2.73653	2.83075	2.69429	15	2973800000	33	102540000
Cirbp	-0.147809	1.07622	P60824;K4DI65;D3YU80	P60824;K4DI65;D3YU80	Cold-inducible RNA-binding protein	-1.63896	-1.59451	-1.39568	-1.48061	-1.78401	-1.71602	-1.60445	-1.59651	3	40743000	5	4074300
Alyref;Alyref2	-0.302771	2.46887	O08583;Q9JJW6;G3X9I4	O08583;Q9JJW6;G3X9I4	THO complex subunit 4;Aly/REF export factor 2	-1.84463	-1.96156	-1.67626	-1.73181	-2.10656	-2.12686	-2.06776	-2.12416	2	147210000	7	11324000
Sdc4	-0.0266943	0.111173	O35988	O35988	Syndecan-4	-3.70767	-3.42171	-3.38625	-3.61936	-3.64539	-3.47846	-3.49166	-3.62624	1	69894000	3	7766100
Zfr	-0.0876307	0.445709	O88532;F6QJP7;D3Z5G4	O88532	Zinc finger RNA-binding protein	-0.481537	-0.610477	-0.400631	-0.43552	-0.773857	-0.573648	-0.512989	-0.418194	6	357850000	10	7779400
Hnrnpa2b1	-0.101291	0.362927	O88569;A0A0N4SUM2	O88569	Heterogeneous nuclear ribonucleoproteins A2/B1	4.97844	4.7719	4.999	5.04242	4.65837	4.86464	4.73036	5.13323	17	27692000000	98	1384600000
Nid1	0.174451	0.863832	P10493	P10493	Nidogen-1	-1.56272	-1.72003	-1.88673	-1.49133	-1.47609	-1.50633	-1.61405	-1.36654	4	155440000	4	3108800
Rps16	-0.0773554	0.576901	P14131	P14131	40S ribosomal protein S16	-0.624357	-0.773882	-0.522217	-0.633493	-0.793489	-0.750816	-0.689806	-0.629259	4	430950000	5	39178000
Rpsa	-0.0779438	0.803335	P14206;A0A1L1SRW0;A0A1L1SUK3	P14206	40S ribosomal protein SA	0.877396	0.796867	0.995073	0.97505	0.796717	0.821791	0.85676	0.857344	9	1144000000	13	88002000
Vim	0.0481348	0.146836	P20152;A0A0A6YWC8;A2AKJ2	P20152;A0A0A6YWC8	Vimentin	2.45633	2.26546	2.56557	2.20954	2.21985	2.6704	2.3755	2.42368	21	2497000000	35	73442000
Snrpb;Snrpn	0.0231533	0.0407017	P27048;P63163;A0A0G2JGN4	P27048;P63163;A0A0G2JGN4	Small nuclear ribonucleoprotein-associated protein B;Small nuclear ribonucleoprotein-associated protein N	0.293455	-0.0715084	0.228889	0.190197	-0.241114	0.437597	0.0116234	0.525539	3	248180000	4	16545000
Ssb	-0.0691991	0.289733	P32067;D6RI87;A2AR07;F6SXM5	P32067;D6RI87;A2AR07	Lupus La protein homolog	1.92831	1.80232	1.97832	2.06524	1.67637	1.89159	1.8485	2.08094	6	381100000	12	17323000
Fbl	-0.0714893	0.454925	P35550;A0A140LIR6	P35550	rRNA 2-O-methyltransferase fibrillarin	1.71863	1.78526	1.84075	1.93872	1.66033	1.86549	1.65783	1.81376	10	1570500000	13	78524000
Hist1h1e	-0.0701108	0.522275	P43274	P43274	Histone H1.4	3.6881	3.69723	3.6703	3.852	3.57882	3.75103	3.57934	3.71799	3	5081400000	20	564600000
Hist1h1d	-0.0363975	0.255928	P43277	P43277	Histone H1.3	-0.916115	-0.81749	-0.892391	-0.697752	-0.951395	-0.84836	-0.86755	-0.802032	1	1765700000	3	176570000
Lmna	-0.00539398	0.0328371	P48678;D3YUF7	P48678	Prelamin-A/C;Lamin-A/C	4.3261	4.11086	4.22485	4.29973	4.14859	4.24644	4.26381	4.28111	33	9523200000	75	221470000
Hnrnpa1	-0.188725	1.15212	P49312;Q5EBP8;V9GXF8	P49312;Q5EBP8	Heterogeneous nuclear ribonucleoprotein A1;Heterogeneous nuclear ribonucleoprotein A1, N-terminally processed	4.17971	3.99929	4.27315	4.31749	3.88546	3.9619	4.06864	4.09874	13	14879000000	91	826630000
Galc	-0.0152173	0.121235	P54818;A0A1Y7VM63	P54818;A0A1Y7VM63	Galactocerebrosidase	-1.80749	-1.88585	-1.80312	-1.7785	-1.91917	-1.88677	-1.77689	-1.753	2	25094000	2	836460
Rab8a	0.00604033	0.0459165	P55258	P55258	Ras-related protein Rab-8A	-2.7833	-2.79898	-2.72591	-2.70801	-2.8456	-2.65903	-2.71168	-2.77572	5	182000000	5	14000000
Snrpa1	-0.174581	1.10263	P57784;G5E883;A0A0U1RNZ6	P57784;G5E883	U2 small nuclear ribonucleoprotein A	-0.422884	-0.594927	-0.30537	-0.374165	-0.717978	-0.664179	-0.488626	-0.524885	5	128440000	9	12844000
Rps20	-0.0321116	0.414115	P60867	P60867	40S ribosomal protein S20	0.558178	0.570847	0.655596	0.664331	0.552233	0.539928	0.60466	0.623684	5	1632500000	10	326510000
Snrpe	-0.0409184	0.463779	P62305;E9Q0W8;E9Q4F4	P62305;E9Q0W8;E9Q4F4	Small nuclear ribonucleoprotein E	-0.757933	-0.909855	-0.763172	-0.787752	-0.893112	-0.849916	-0.828262	-0.811094	2	61088000	2	15272000
Lsm6	0.0514994	0.194868	P62313	P62313	U6 snRNA-associated Sm-like protein LSm6	-2.20898	-2.31746	-2.44831	-2.29637	-2.29188	-2.44747	-2.01141	-2.31436	1	78127000	1	15625000
Snrpd1	-0.154404	1.95988	P62315	P62315	Small nuclear ribonucleoprotein Sm D1	-0.296537	-0.383575	-0.354454	-0.280457	-0.557571	-0.521486	-0.452442	-0.401138	2	108880000	2	27221000
Snrpd2	-0.168596	1.78118	P62317	P62317	Small nuclear ribonucleoprotein Sm D2	1.58739	1.50001	1.56519	1.50583	1.24232	1.37044	1.41455	1.45674	2	322710000	3	46101000
Elavl1	-0.140661	0.691298	P70372	P70372	ELAV-like protein 1	1.69417	1.38449	1.61503	1.68939	1.30156	1.4049	1.50073	1.61324	8	863440000	13	53965000
Nucb2	-0.353186	1.94837	P81117;Q3UKN6	P81117;Q3UKN6	Nucleobindin-2;Nesfatin-1	-0.55294	-0.759855	-0.320978	-0.635538	-0.974577	-0.831614	-0.959871	-0.915995	3	227470000	3	10832000
Cbx1	-0.0762823	0.316168	P83917;Q7TPM0;Q9CYJ8	P83917;Q7TPM0;Q9CYJ8	Chromobox protein homolog 1	-3.86191	-3.73436	-3.83633	-3.71342	-4.09903	-3.8147	-3.89683	-3.64059	1	4937300	1	617160
Rbm15	-0.228361	1.56169	Q0VBL3	Q0VBL3	RNA-binding protein 15	-2.57884	-2.81795	-2.47302	-2.53128	-2.88836	-2.80374	-2.78924	-2.83321	2	82639000	5	1589200
Hnrnpab	-0.139965	0.931963	Q99020;Q20BD0;Q80XR6	Q99020;Q20BD0;Q80XR6	Heterogeneous nuclear ribonucleoprotein A/B	0.786863	0.620905	0.795986	0.886623	0.503273	0.659966	0.610373	0.756907	6	827360000	16	63643000
Ddx17	-0.196827	0.500754	Q501J6;Q3U741;Q3TU25	Q501J6;Q3U741;Q3TU25	Probable ATP-dependent RNA helicase DDX17	-2.90166	-3.16064	-2.46488	-2.61747	-3.25453	-2.93718	-2.8432	-2.89705	3	90390000	3	2824700
Snx27	0.0831614	1.83973	Q3UHD6;A0A0G2JF85;A0A0G2JG07;A0A0G2JGD5	Q3UHD6;A0A0G2JF85	Sorting nexin-27	0.622755	0.605919	0.674208	0.701813	0.724405	0.71579	0.734917	0.762228	10	1035100000	31	36968000
Smarcc2;Smarcc1	0.117216	0.558824	Q6PDG5;Q3UID0;P97496;Q3UNN4;A0A1W2P6N7	Q6PDG5;Q3UID0;P97496;Q3UNN4	SWI/SNF complex subunit SMARCC2;SWI/SNF complex subunit SMARCC1	-1.91136	-2.0928	-1.96209	-1.93967	-2.09887	-1.76035	-1.88509	-1.69275	3	70243000	3	1350800
Npm1	-0.00817728	0.0666292	Q61937;Q9DAY9;Q5SQB5;Q5SQB0	Q61937;Q9DAY9;Q5SQB5;Q5SQB0	Nucleophosmin	2.0418	1.972	2.00937	2.03807	1.93757	2.12424	1.97584	1.99089	9	2173600000	17	181130000
Lama2	0.0447097	0.144707	Q60675;A0A087WRP2;A0A5F8MPG7	Q60675;A0A087WRP2	Laminin subunit alpha-2	-1.89559	-1.90604	-2.3045	-1.84149	-1.89118	-2.00189	-2.04398	-1.83174	5	279430000	7	1724900
Khdrbs1	-0.174846	1.06494	Q60749;Q9WU01;A0A087WSL3;A0A087WR32	Q60749	KH domain-containing, RNA-binding, signal transduction-associated protein 1	0.937904	0.903845	1.12819	0.991051	0.609623	0.852287	0.9	0.899694	3	412340000	5	37485000
Caprin1	-0.0104761	0.108749	Q60865;F6YLI0	Q60865	Caprin-1	0.315842	0.318562	0.372643	0.377007	0.262381	0.312653	0.357191	0.409924	6	175470000	8	8355700
Elavl3	-0.154593	1.3482	Q60900;A0A1L1SS95;A0A1L1SUG6	Q60900;A0A1L1SS95	ELAV-like protein 3	1.77096	1.63328	1.7869	1.78501	1.4558	1.59072	1.62583	1.68543	8	293880000	9	17287000
Rbbp4	-0.0398355	0.191282	Q60972	Q60972	Histone-binding protein RBBP4	0.513634	0.429485	0.582493	0.616812	0.325907	0.492439	0.492937	0.671799	4	261180000	6	18655000
Lama5	0.279131	1.21979	Q61001	Q61001	Laminin subunit alpha-5	-2.53374	-2.41948	-2.95834	-2.67754	-2.41286	-2.42784	-2.28617	-2.3457	9	257890000	10	1611800
Spin1	-0.0795789	1.07631	Q61142	Q61142	Spindlin-1	-0.549271	-0.472927	-0.500561	-0.578796	-0.642677	-0.522163	-0.656223	-0.598806	1	37898000	1	2526600
Ctcf	-0.117268	0.582886	Q61164	Q61164	Transcriptional repressor CTCF	-1.16876	-1.23294	-1.1138	-0.925976	-1.30648	-1.37656	-1.13032	-1.09718	2	155610000	2	6483700
Ddx5	-0.0564446	0.193613	Q61656;Q8BTS0;S4R1I6;B1ARB9;B1ARC0;S4R1E3	Q61656;Q8BTS0;S4R1I6	Probable ATP-dependent RNA helicase DDX5	2.30918	2.12703	2.51175	2.35678	2.05421	2.25644	2.31376	2.45455	15	1462500000	26	45705000
Atrx	-0.101245	0.903438	Q61687;F6RDB7;A0A0G2JFA5	Q61687;F6RDB7	Transcriptional regulator ATRX	-3.05286	-3.07571	-3.1382	-2.92825	-3.12702	-3.13872	-3.08288	-3.25137	4	50782000	4	430360
Elavl4	-0.0600252	0.65643	Q61701	Q61701	ELAV-like protein 4	-2.07036	-2.02791	-2.11831	-2.02315	-2.15247	-2.18101	-2.00964	-2.13672	4	493980000	8	24699000
Snrnp70	-0.131664	0.898771	Q62376;A0A1B0GRR8;A0A1B0GR69;A0A1B0GRV8;A0A1B0GR44;A0A1B0GSX5;A0A1B0GR50	Q62376;A0A1B0GRR8;A0A1B0GR69	U1 small nuclear ribonucleoprotein 70 kDa	0.447763	0.190857	0.299908	0.403112	0.0933609	0.248125	0.164877	0.308622	6	473810000	9	27871000
Utp14a	-0.305396	1.66958	Q640M1	Q640M1	U3 small nucleolar RNA-associated protein 14 homolog A	-4.5141	-4.47403	-4.68222	-4.54767	-5.03778	-4.62978	-4.82762	-4.94442	1	24786000	2	635540
Rgma	0.0978141	1.58485	Q8C4C4;Q6PCX7	Q8C4C4;Q6PCX7	Repulsive guidance molecule A	0.518812	0.527573	0.43585	0.508085	0.558147	0.671907	0.578571	0.57295	1	92786000	1	5458000
Snrnp40	0.262969	0.770268	Q6PE01	Q6PE01	U5 small nuclear ribonucleoprotein 40 kDa protein	-2.17198	-2.70957	-2.42532	-2.41988	-2.5301	-1.9906	-2.16905	-1.98512	1	21030000	1	1402000
Rpl35	-0.199448	1.12274	Q6ZWV7	Q6ZWV7	60S ribosomal protein L35	-0.628319	-0.746183	-0.433792	-0.489925	-0.699753	-0.899252	-0.644346	-0.852659	3	576670000	5	192220000
Nup214	-0.0152721	0.0936497	Q80U93;A0A0A6YW83	Q80U93;A0A0A6YW83	Nuclear pore complex protein Nup214	-0.384106	-0.629826	-0.540657	-0.556744	-0.579277	-0.604273	-0.476463	-0.512407	2	71102000	2	935550
Fbll1	-0.0482535	0.291871	Q80WS3	Q80WS3	rRNA/tRNA 2-O-methyltransferase fibrillarin-like protein 1	-1.40048	-1.12713	-1.22384	-1.2715	-1.29872	-1.22033	-1.4094	-1.28752	7	755740000	11	41985000
Cdkn2aip	-0.043334	0.226053	Q8BI72	Q8BI72	CDKN2A-interacting protein	-4.08497	-4.17111	-4.11076	-4.05594	-4.25214	-4.21867	-3.93298	-4.19232	1	21276000	2	664870
Taf15	0.125161	0.588198	Q8BQ46;F6QCI0	Q8BQ46;F6QCI0	TAF15 RNA polymerase II	-1.04427	-1.33812	-1.19693	-1.22157	-1.25709	-0.895298	-1.14878	-0.999084	2	119820000	3	4437600
Nup54	0.0215597	0.0951662	Q8BTS4	Q8BTS4	Nuclear pore complex protein Nup54	-3.80545	-4.00433	-4.08167	-4.09806	-4.03245	-3.99711	-3.83342	-4.04029	4	33345000	4	1235000
Cfap36	0.39459	1.12426	Q8C6E0;Q5SNY8	Q8C6E0	Cilia- and flagella-associated protein 36	-3.98748	-3.7445	-3.98559	-4.14415	-3.90008	-3.21258	-3.79202	-3.37867	3	26551000	5	1475000
Sugp2	-0.159174	0.935997	Q8CH09;F6X398;D3Z0I4;D3YVJ0	Q8CH09	SURP and G-patch domain-containing protein 2	0.0733318	-0.217089	-0.00889015	-0.199781	-0.258505	-0.32918	-0.107195	-0.294245	14	324300000	19	6005600
Ccar1	-0.0715849	0.257333	Q8CH18	Q8CH18	Cell division cycle and apoptosis regulator protein 1	-1.26127	-1.48937	-1.49363	-1.63548	-1.44702	-1.491	-1.43817	-1.78991	1	38495000	1	874890
Matr3	-0.117137	0.819459	Q8K310;A0A494BAZ2;A0A494BAZ7;A0A494BAD4;A0A494B9B1;A0A494B9X1;A0A494BAC5;A0A494B968;A0A494B9C9;A0A494B8Y5;A0A494BAL7;A0A494BB50;A0A494B9Q4	Q8K310;A0A494BAZ2	Matrin-3	3.7611	3.5868	3.79957	3.76605	3.47503	3.5806	3.69435	3.69499	27	10857000000	87	293430000
Pspc1	-0.306014	1.48045	Q8R326	Q8R326	Paraspeckle component 1	0.828293	0.690073	1.13716	0.833609	0.406401	0.676046	0.626078	0.556553	5	151150000	7	7197800
Nup35	-0.129227	2.13726	Q8R4R6;A2ATJ2	Q8R4R6	Nucleoporin NUP53	-0.251251	-0.314333	-0.243649	-0.3629	-0.462618	-0.426086	-0.41625	-0.384087	3	140820000	5	9388100
Hnrnpul1	-0.0301256	0.164714	Q8VDM6	Q8VDM6	Heterogeneous nuclear ribonucleoprotein U-like protein 1	-2.68428	-2.92731	-2.93313	-2.82819	-2.98927	-2.83559	-2.80975	-2.8588	2	152220000	2	4476900
Hnrnpr	-0.0891871	0.392588	Q8VHM5;F7B5B5;A2AW41;V9GWW3;A2AW40	Q8VHM5;F7B5B5;A2AW41		2.983	2.84353	2.97158	3.02333	2.66095	2.90605	2.80141	3.09628	12	1624400000	31	47776000
Sfpq	-0.286375	0.932619	Q8VIJ6	Q8VIJ6	Splicing factor, proline- and glutamine-rich	2.04129	1.58354	2.19734	1.84694	1.45097	1.78613	1.75846	1.52807	16	2120500000	36	70683000
Rbmxl1	-0.138332	0.712146	Q91VM5;A0A2I3BRL8;A0A2I3BQC0	Q91VM5;A0A2I3BRL8	RNA binding motif protein, X-linked-like-1	0.206881	0.0607185	0.359039	0.367308	-0.0459824	0.0765438	0.18807	0.221985	2	413830000	6	16553000
Fam19a5	0.063293	0.41442	Q91WE9	Q91WE9	Protein FAM19A5	-1.81155	-1.99721	-1.9697	-1.83165	-1.92709	-1.72663	-1.91209	-1.79113	1	29435000	1	7358700
Strbp	-0.0383055	0.0920816	Q91WM1	Q91WM1	Spermatid perinuclear RNA-binding protein	-3.15158	-3.49047	-3.32125	-3.24793	-3.70248	-3.38336	-3.12348	-3.15513	2	148080000	2	3702000
Prpf6	0.00682402	0.022319	Q91YR7	Q91YR7	Pre-mRNA-processing factor 6	-2.11654	-2.51348	-2.25569	-2.30286	-2.42938	-2.32189	-2.12074	-2.28926	3	237150000	5	4234700
Ptbp2	-0.00558567	0.0272502	Q91Z31;A0A0G2JGW0	Q91Z31	Polypyrimidine tract-binding protein 2	-2.56057	-2.63572	-2.59011	-2.51903	-2.76364	-2.59394	-2.48533	-2.48487	3	206390000	5	10863000
Prpf3	0.0320871	0.287095	Q922U1	Q922U1	U4/U6 small nuclear ribonucleoprotein Prp3	-4.01325	-4.1138	-4.00135	-4.11236	-4.10792	-4.05578	-4.00447	-3.94424	2	27329000	2	828140
Cdk9	-0.197953	0.411923	Q99J95	Q99J95	Cyclin-dependent kinase 9	-4.19688	-4.69379	-4.52528	-4.95676	-4.53651	-4.8281	-4.62835	-5.17155	1	6053900	1	318630
Nono	-0.197069	0.793052	Q99K48;B1AXT0	Q99K48	Non-POU domain-containing octamer-binding protein	1.99971	1.76349	2.21047	1.94717	1.58167	1.96192	1.85818	1.73079	11	1491200000	17	71009000
Prpf19	-0.134115	0.834005	Q99KP6	Q99KP6	Pre-mRNA-processing factor 19	0.0651779	0.0390987	0.260532	0.225677	-0.070034	-0.0979824	0.0808182	0.141226	5	262130000	9	13796000
Rps21	0.00276279	0.0132101	Q9CQR2	Q9CQR2	40S ribosomal protein S21	-0.52915	-0.60298	-0.434713	-0.413061	-0.64233	-0.47967	-0.470488	-0.376366	3	730790000	9	146160000
Nop10	0.0134315	0.0699662	Q9CQS2	Q9CQS2	H/ACA ribonucleoprotein complex subunit 3	-2.41669	-2.53743	-2.34297	-2.6351	-2.52241	-2.45319	-2.41518	-2.48769	3	61785000	3	20595000
Smc1a	-0.0180933	0.0965875	Q9CU62	Q9CU62	Structural maintenance of chromosomes protein 1A	-2.58421	-2.68647	-2.61114	-2.41449	-2.51445	-2.57325	-2.58707	-2.69391	4	191840000	5	2664400
Smc3	-0.138242	0.775338	Q9CW03	Q9CW03	Structural maintenance of chromosomes protein 3	-2.15306	-2.30085	-2.16787	-2.05614	-2.20316	-2.5087	-2.20106	-2.31795	3	202940000	4	3122100
Hnrnpa0	-0.145092	1.12743	Q9CX86	Q9CX86	Heterogeneous nuclear ribonucleoprotein A0	2.48233	2.41109	2.5356	2.52966	2.19824	2.30419	2.39338	2.4825	7	3483600000	13	248830000
Ilf2	-0.151819	0.980422	Q9CXY6	Q9CXY6	Interleukin enhancer-binding factor 2	1.9758	1.76375	1.96153	2.03963	1.64662	1.76942	1.82079	1.89661	8	761200000	14	40063000
Nhp2l1	0.000431061	0.00428232	Q9D0T1	Q9D0T1	NHP2-like protein 1;NHP2-like protein 1, N-terminally processed	0.923399	0.977444	1.03953	1.04793	0.970879	1.04573	0.979626	0.993793	4	630620000	6	78827000
Bcas2	-0.109781	0.300794	Q9D287;D6RGA5;D6RHR7	Q9D287;D6RGA5;D6RHR7	Pre-mRNA-splicing factor SPF27	-2.40035	-2.82823	-2.31266	-2.347	-2.83815	-2.61348	-2.43294	-2.44278	2	28615000	2	2201100
Sf3a3	-0.192649	1.20167	Q9D554	Q9D554	Splicing factor 3A subunit 3	-0.952724	-1.13093	-0.946205	-0.895459	-1.37117	-1.09534	-1.14486	-1.08454	6	126720000	7	5280200
Nop56	0.0194292	0.206775	Q9D6Z1;E0CXZ0;F7CHP9;F7CHQ7;F6USW7;A2APD7;F6U250;F6V095	Q9D6Z1;E0CXZ0	Nucleolar protein 56	1.29779	1.26396	1.30125	1.3643	1.2667	1.41207	1.30321	1.32304	12	613050000	14	19776000
Cbx3	0.0284834	0.0763486	Q9DCC5;P23198;D3Z313	Q9DCC5;P23198	Chromobox protein homolog 3	0.524336	0.253284	0.488651	0.459869	0.170443	0.601273	0.366199	0.70216	4	379280000	10	54183000
Lactb	-0.0888743	0.155241	Q9EP89;A0A1L1SVF9	Q9EP89;A0A1L1SVF9	Serine beta-lactamase-like protein LACTB, mitochondrial	-0.0500011	-0.0329075	0.678352	0.569664	0.487938	0.012991	0.212051	0.0966301	8	269360000	8	10774000
Ddx21	-0.102409	0.241826	Q9JIK5	Q9JIK5	Nucleolar RNA helicase 2	-7.01981	-7.00468	-7.53242	-7.31952	-7.33885	-7.32848	-7.02667	-7.59207	3	49245000	3	1005000
No66	-0.0217514	0.446616	Q9JJF3	Q9JJF3	Bifunctional lysine-specific demethylase and histidyl-hydroxylase NO66	-1.06119	-1.11242	-1.10167	-1.151	-1.15712	-1.10578	-1.11356	-1.13683	4	163790000	5	5849700
Rpl38	-0.116812	1.11033	Q9JJI8	Q9JJI8	60S ribosomal protein L38	-0.778244	-0.785032	-0.562063	-0.737026	-0.840086	-0.874496	-0.794155	-0.820877	3	465530000	4	155180000
Golga5	-0.163195	0.556378	Q9QYE6	Q9QYE6	Golgin subfamily A member 5	-4.40322	-4.85127	-4.79271	-4.64339	-5.04217	-4.68988	-4.94514	-4.66618	1	71783000	1	1709100
Khdrbs3	-0.0621343	0.575514	Q9R226;A0A2R8VJR4;A0A2R8VHM1	Q9R226;A0A2R8VJR4	KH domain-containing, RNA-binding, signal transduction-associated protein 3	2.13402	1.92052	2.09593	2.06206	1.93416	1.99425	2.02296	2.01262	7	644580000	9	58598000
Rbmx	-0.202079	1.28342	Q9WV02;A2AFI3;A2AFI4;S4R1F6	Q9WV02;A2AFI3;A2AFI4	RNA-binding motif protein, X chromosome;RNA-binding motif protein, X chromosome, N-terminally processed	3.81547	3.61193	3.90838	3.82586	3.47236	3.54475	3.73191	3.60431	12	6693700000	44	267750000
Hnrnpdl	-0.01229	0.0355637	Q9Z130;D3YTQ3;F6VQH5	Q9Z130;D3YTQ3;F6VQH5	Heterogeneous nuclear ribonucleoprotein D-like	2.4757	2.30199	2.41557	2.49127	2.15027	2.51775	2.31185	2.65549	6	710900000	15	47393000
Ddx39b	-0.229491	2.67553	Q9Z1N5;G3UXI6;Q8VDW0;D6RHT5	Q9Z1N5	Spliceosome RNA helicase Ddx39b	-0.0965443	-0.116961	0.00767326	0.0467377	-0.290297	-0.313171	-0.251184	-0.222404	8	841890000	9	44310000
Hnrnpc	-0.141124	1.24617	Q9Z204;A0A2I3BRM6;A0A2I3BQH3	Q9Z204	Heterogeneous nuclear ribonucleoproteins C1/C2	3.50997	3.39785	3.53334	3.61735	3.28141	3.33756	3.42037	3.45469	12	4993700000	33	277430000
Hnrnpf	-0.0709829	0.486253	Q9Z2X1;J3QM80;J3QMT0;J3QP45;J3QNH2;J3QMV8	Q9Z2X1;J3QM80	Heterogeneous nuclear ribonucleoprotein F;Heterogeneous nuclear ribonucleoprotein F, N-terminally processed	0.282774	0.181259	0.391474	0.287481	0.0793858	0.319599	0.253164	0.206907	7	672450000	14	44830000
Sart1	-0.0994542	0.363853	Q9Z315	Q9Z315	U4/U6.U5 tri-snRNP-associated protein 1	-3.5156	-3.5654	-3.58298	-3.17943	-3.61599	-3.7232	-3.39481	-3.50723	2	41625000	2	1095400
Celf2	0.0532584	0.44762	S4R1S7;Q9Z0H4;A0A0R4J2B0;V9GX43;S4R2U7;E9QA47;S4R2L5;A3KGT0;S4R2J2;S4R2U1;S4R2S7	S4R1S7;Q9Z0H4;A0A0R4J2B0;V9GX43;S4R2U7;E9QA47;S4R2L5;A3KGT0	CUGBP Elav-like family member 2	0.468197	0.388288	0.540928	0.600346	0.495926	0.522358	0.573952	0.618557	9	322310000	10	17906000
Magohb;Magoh	-0.203555	0.652346	Q9CQL1;P61327;A0A023T778;G3UZW7	Q9CQL1;P61327;A0A023T778;G3UZW7	Protein mago nashi homolog 2;Protein mago nashi homolog	-5.40909	-5.49936	-5.02746	-5.08063	-5.221	-5.55591	-5.40887	-5.64498	3	87821000	3	8782100
Kirrel3	-0.178609	0.283975	Q8BR86;G5E8B6;A0A087WNM9;A0A087WPC0	Q8BR86;G5E8B6;A0A087WNM9;A0A087WPC0	Kin of IRRE-like protein 3;Processed kin of IRRE-like protein 3	-5.70704	-6.75467	-6.40685	-6.5112	-6.70104	-6.65879	-6.12699	-6.60738	3	66508000	5	2145400
Soat1	0.0855556	0.70612	Q61263;A0A087WNN8	Q61263;A0A087WNN8	Sterol O-acyltransferase 1	-1.35134	-1.57815	-1.52555	-1.38909	-1.4179	-1.37259	-1.40038	-1.31104	1	33791000	1	1536000
Cdv3	-0.0457158	0.166651	Q4VAA2;A0A087WNP6;A0A087WRM0	Q4VAA2;A0A087WNP6	Protein CDV3	0.883574	0.807137	0.675856	0.756523	0.904995	0.632694	0.888781	0.513756	6	1466600000	23	86270000
Ly6e	0.122596	0.971176	A0A087WNS9;A0A087WQ65;A0A087WRZ2;A0A087WNT2;A0A087WPY4;Q64253	A0A087WNS9;A0A087WQ65;A0A087WRZ2;A0A087WNT2;A0A087WPY4;Q64253	Lymphocyte antigen 6E	-1.90287	-2.09788	-2.0501	-2.0569	-1.9972	-1.76919	-1.94225	-1.90873	1	17421000	1	4355100
Tceb1	-0.103969	1.20221	P83940;A0A087WQE6;A0A087WNT1;A0A087WPE4	P83940;A0A087WQE6;A0A087WNT1;A0A087WPE4	Transcription elongation factor B polypeptide 1	1.78856	1.88579	1.79879	1.85029	1.80186	1.65005	1.78785	1.66779	4	2299800000	13	328550000
Ank3	-0.127292	1.67427	A0A087WNU5;A0A087WRU2;A0A087WRP9	A0A087WNU5	Ankyrin 3	0.949675	0.878473	0.979601	0.967203	0.778111	0.781748	0.919247	0.786678	14	484900000	19	2993200
Agfg1	0.0134025	0.14014	Q8K2K6;A0A087WNV1;A0A087WSR7;A0A087WR52;A0A087WRL1	Q8K2K6;A0A087WNV1;A0A087WSR7;A0A087WR52;A0A087WRL1	Arf-GAP domain and FG repeat-containing protein 1	2.23242	2.34141	2.2022	2.20389	2.24715	2.29055	2.2744	2.22142	10	2477100000	21	145710000
Ktn1	-0.0878887	1.57715	A0A087WQI3;A0A087WS29;A0A087WQQ5;A0A087WS23;A0A087WQG4;A0A087WNW3;A0A087WS04;A0A087WQF8;A0A087WQD0;A0A087WPX0;A0A087WPW5;F8VQC7;A0A087WP48;A0A087WQ25;A0A087WRS1;A0A087WP85;A0A087WP14;Q61595;A0A087WPY8;A0A087WR91	A0A087WQI3;A0A087WS29;A0A087WQQ5;A0A087WS23;A0A087WQG4;A0A087WNW3;A0A087WS04;A0A087WQF8;A0A087WQD0;A0A087WPX0;A0A087WPW5;F8VQC7;A0A087WP48;A0A087WQ25;A0A087WRS1;A0A087WP85;A0A087WP14;Q61595	Kinectin	2.12445	2.11024	2.23119	2.18769	2.05982	2.07671	2.06087	2.10461	16	681490000	22	9086500
Clasp1	-0.0729737	1.06892	A0A087WP42;A0A087WQ31;A0A087WRE8;J3QP81;A0A087WS18;A0A087WQ95;A0A087WNW8;A0A087WRK0;A0A087WQF1;E9QKH0;E9Q6L0;E9QNY9;A0A0A6YXZ1;Q80TV8;A0A0N4SUT7;A0A0N4SVH2;A0A0A6YWK1;A0A087WRU7	A0A087WP42;A0A087WQ31;A0A087WRE8;J3QP81;A0A087WS18;A0A087WQ95;A0A087WNW8;A0A087WRK0;A0A087WQF1;E9QKH0;E9Q6L0;E9QNY9;A0A0A6YXZ1;Q80TV8	CLIP-associating protein 1	0.880119	0.824257	0.931698	0.886091	0.829353	0.730362	0.860821	0.809734	14	602150000	30	6765800
Trip12	0.00450516	0.0243241	G5E870;A0A087WNZ7;A0A0B4J1N9;A0A087WRV6;A0A087WS65;Q3TP48;A0A087WSG4;A0A087WQ02;A0A087WP92	G5E870;A0A087WNZ7;A0A0B4J1N9	E3 ubiquitin-protein ligase TRIP12	-2.0009	-2.10778	-2.09441	-2.00486	-2.05699	-2.17192	-1.89769	-2.06333	5	43673000	5	445640
Rgs6	0.00165319	0.0189737	Q9Z2H2;A0A087WSJ9;A0A087WPW1;F6WDS8;A0A087WQG6;A0A087WNZ9;A0A087WRP8;A0A087WPC4;A0A087WPD1;A0A087WSH2;Q3UTM5;A0A0J9YUE4;A0A0J9YTS6;A0A0J9YUD1;A0A0J9YU74;A0A0J9YUY2	Q9Z2H2;A0A087WSJ9;A0A087WPW1;F6WDS8;A0A087WQG6;A0A087WNZ9;A0A087WRP8;A0A087WPC4;A0A087WPD1;A0A087WSH2;Q3UTM5	Regulator of G-protein signaling 6	1.44884	1.54986	1.47442	1.50869	1.51834	1.52894	1.43991	1.50124	12	677800000	26	32276000
Abhd14b	-0.0871272	0.527803	Q8VCR7;A0A1L1SRH5;A0A1L1SUX1;A0A087WP24;A0A087WRJ2;A0A087WPF8;A0A087WSR2;E9QN99	Q8VCR7;A0A1L1SRH5;A0A1L1SUX1;A0A087WP24;A0A087WRJ2;A0A087WPF8;A0A087WSR2;E9QN99	Alpha/beta hydrolase domain-containing protein 14B	-1.3639	-1.17961	-1.29281	-1.30833	-1.32384	-1.43237	-1.21712	-1.51984	1	14624000	2	1329400
Lsamp	-0.0284276	0.329916	Q8BLK3;Q3TYE5;A0A087WP80;A0A087WP70;F6SB80	Q8BLK3;Q3TYE5;A0A087WP80	Limbic system-associated membrane protein	4.34146	4.40333	4.37386	4.34082	4.40802	4.28131	4.37904	4.2774	12	24927000000	127	1246400000
Zfand2b	0.00519419	0.0239391	Q91X58;E0CY18;A0A087WPF5	Q91X58;E0CY18;A0A087WPF5	AN1-type zinc finger protein 2B	-1.56014	-1.43484	-1.6729	-1.65705	-1.49777	-1.62338	-1.48914	-1.69387	3	133000000	4	9500000
Psmc3	0.277325	1.15344	A0A087WPH7	A0A087WPH7	Proteasome (prosome, macropain) 26S subunit, ATPase 3	-4.0541	-4.2274	-4.16665	-4.05386	-4.06685	-3.82347	-3.97634	-3.52605	1	24492000	3	1440700
Lrrfip1	-0.0291259	0.20921	E9Q9T1;A0A087WPK3	E9Q9T1;A0A087WPK3	Leucine rich repeat (in FLII) interacting protein 1	-0.986811	-0.948376	-0.982229	-0.848125	-0.892265	-1.05607	-0.893242	-1.04046	6	293540000	13	8633500
Ppfia4	0.077703	0.45265	B8QI36;A0A087WPM2;A0A087WPJ3	B8QI36;A0A087WPM2;A0A087WPJ3	Liprin-alpha 4	-0.983959	-1.03371	-1.1002	-1.07816	-0.906658	-1.03938	-0.804293	-1.13489	10	227640000	12	4065000
Cacna1c	0.03374	0.227833	Q01815;A0A1W2P805;A0A087WR02;A0A087WSE7;A0A087WRM3;C7TQ59;C7TQ57;A0A087WRZ6;A0A087WQJ4;A0A087WS40;F8WJL1;A0A087WPZ8;A0A087WPP1;A0A087WS67;A0A1W2P6Z7;A0A087WQT9;A0A1W2P731;F7C376;A0A1W2P6T3;Q0PCR6;A0A589Q4M7;Q99246;A0A2C9F2E5;A0A286YD72;Q7TNI3;Q02789;Q9JIS7;F8VQE0;F7CNJ1;A0A571BEQ4;B1AVA5;B1AVA4;A0A571BDT1;E9QPX8;E9Q7B5;A0A571BG56;B1AVA6	Q01815;A0A1W2P805;A0A087WR02;A0A087WSE7;A0A087WRM3;C7TQ59;C7TQ57;A0A087WRZ6;A0A087WQJ4;A0A087WS40;F8WJL1;A0A087WPZ8;A0A087WPP1;A0A087WS67;A0A1W2P6Z7;A0A087WQT9;A0A1W2P731;F7C376;A0A1W2P6T3;Q0PCR6	Voltage-dependent L-type calcium channel subunit alpha-1C	-2.69093	-2.49041	-2.51115	-2.55076	-2.41173	-2.58193	-2.55445	-2.56019	5	244310000	5	2840800
Abi2	-0.0750308	0.542812	P62484;A0A087WPP8;Q6AXH6;Q6AXD2;A0A087WNU9	P62484;A0A087WPP8;Q6AXH6;Q6AXD2	Abl interactor 2	-0.964302	-0.733566	-0.85956	-0.921726	-0.882561	-1.03004	-0.871307	-0.995367	1	150300000	4	8350000
Fam134a	-0.0870657	0.557774	Q6NS82;A0A087WPR9	Q6NS82;A0A087WPR9	Protein FAM134A	-2.5344	-2.29644	-2.31605	-2.35889	-2.46049	-2.58702	-2.34955	-2.45698	2	74598000	5	4973200
Nfasc	0.0203118	0.341156	A0A087WPX3;A0A087WNW2	A0A087WPX3;A0A087WNW2	Neurofascin	4.58545	4.61403	4.64705	4.56845	4.59044	4.67315	4.59937	4.63328	40	17891000000	113	319490000
Dock10	-0.0177236	0.113018	A0A087WQ86;E9QM99;Q8BZN6;A0A0R4J2B7;A0A087WRP5;A0A087WS26;Q8BLX9;A0A087WQA1	A0A087WQ86;E9QM99;Q8BZN6;A0A0R4J2B7;A0A087WRP5	Dedicator of cytokinesis protein 10	-3.87048	-3.7665	-3.8137	-3.93859	-3.80001	-3.77617	-3.93499	-3.94898	6	168190000	7	1515300
Tns1	-0.220127	1.12338	E9Q0S6;A0A087WQ94;A0A087WQM0;A0A6I8MWZ2;A0A087WQS0;A0A1D5RM59;Q9DBT6;A0A087WRU0;Q8CGB6;A0A2R8VHQ0	E9Q0S6;A0A087WQ94;A0A087WQM0;A0A6I8MWZ2;A0A087WQS0;A0A1D5RM59;Q9DBT6;A0A087WRU0		-2.50254	-2.49361	-2.5702	-2.63204	-2.57341	-2.9545	-2.63291	-2.91807	4	52030000	4	605000
Mettl10	0.313639	1.10798	Q9D853;A0A087WQN6;A0A087WQ96;D3Z7D0	Q9D853;A0A087WQN6;A0A087WQ96;D3Z7D0	Protein-lysine N-methyltransferase Mettl10	-6.59846	-6.92226	-6.46313	-6.30118	-6.06747	-6.32338	-6.37069	-6.26894	1	28662000	2	2204800
Tmem237	-0.188771	2.42489	Q3V0J1;A0A087WR42;A0A087WQC2	Q3V0J1;A0A087WR42;A0A087WQC2	Transmembrane protein 237	-3.20321	-3.09872	-3.18605	-3.13605	-3.33684	-3.37673	-3.25474	-3.41081	1	23473000	1	1564900
Lppr2	0.0116558	0.0549157	A0A087WQF0;Q8VCY8	A0A087WQF0	Phospholipid phosphatase related 2	1.30397	1.35939	1.16135	1.26246	1.41199	1.28385	1.32204	1.11592	7	1989000000	23	124320000
Xrn1	-0.0523202	0.259602	A0A087WQN7;F8VQ87	A0A087WQN7;F8VQ87	5'-3' exoribonuclease 1	-1.92085	-1.60993	-1.72655	-1.60851	-1.80975	-1.85233	-1.7249	-1.68814	1	60356000	1	764000
Bzw1	0.14058	0.727787	Q9CQC6;A0A087WQS2;A0A087WPF9	Q9CQC6;A0A087WQS2;A0A087WPF9	Basic leucine zipper and W2 domain-containing protein 1	0.501524	0.387871	0.412699	0.407759	0.370369	0.714735	0.456663	0.730404	5	267400000	7	10696000
Mturn	0.230134	0.880603	Q8CGA4;A0A087WQV4	Q8CGA4;A0A087WQV4	Maturin	-5.43603	-5.44375	-5.31544	-5.46248	-5.26344	-5.08547	-5.49339	-4.89486	1	15565000	2	5188200
1810043H04Rik	0.138972	0.215144	A0A087WQY7;A2AMZ4	A0A087WQY7;A2AMZ4	Uncharacterized protein C17orf89 homolog	-1.45393	-2.11127	-2.40687	-2.22848	-1.61732	-2.21663	-1.68179	-2.12891	1	43635000	1	8726900
Nfasc	0.568028	1.67588	A0A087WR56	A0A087WR56	Neurofascin	-2.88507	-2.81549	-2.75027	-2.15659	-2.16725	-1.87257	-2.08958	-2.20591	1	314530000	2	5824700
Itm2c	-0.110511	0.70858	Q91VK4;A0A087WRM2	Q91VK4;A0A087WRM2	Integral membrane protein 2C;CT-BRI3	-0.811605	-1.02747	-0.798391	-0.840127	-0.977955	-1.0659	-0.828415	-1.04737	1	130720000	3	9337400
Ag2;Gm13889	-0.110731	0.292829	Q3UPL5;A0A087WSH6;A0A087WRN5	Q3UPL5;A0A087WSH6;A0A087WRN5	Uncharacterized protein C11orf96 homolog	-4.83586	-4.38272	-4.43286	-4.35059	-4.40576	-4.89618	-4.47298	-4.67003	1	10983000	2	1098300
Abi2	0.00214863	0.0286579	A0A087WRS3;A0A087WR90;A0A087WNT3;A0A087WP64;A0A087WPE6	A0A087WRS3;A0A087WR90;A0A087WNT3	Abl interactor 2	2.14295	2.22201	2.1655	2.17662	2.17373	2.21137	2.12548	2.2051	9	2165000000	30	144340000
Fat1	-0.0139647	0.0382122	F2Z4A3;A0A087WRT4;A0A1L1SQU7	F2Z4A3;A0A087WRT4;A0A1L1SQU7	FAT atypical cadherin 1	-3.55504	-3.59425	-3.47953	-3.56135	-3.4817	-3.91596	-3.51247	-3.33589	3	36846000	3	178860
Nucks1	0.236928	0.563107	Q80XU3;A0A087WRY3	Q80XU3;A0A087WRY3	Nuclear ubiquitous casein and cyclin-dependent kinase substrate 1	-2.2636	-2.19108	-2.65261	-2.59365	-2.00752	-1.97151	-2.11882	-2.65537	1	29277000	1	3253000
Myl1;Myl3	-0.0152636	0.117398	P05977;P09542;A0A087WRZ7;A0A0G2JDM3;E9PWG4;A0A0G2JDW2	P05977;P09542;A0A087WRZ7;A0A0G2JDM3;E9PWG4;A0A0G2JDW2	Myosin light chain 1/3, skeletal muscle isoform;Myosin light chain 3	1.6129	1.74449	1.69047	1.55592	1.70194	1.5998	1.6447	1.59628	2	168490000	2	14040000
Map3k19	-0.0894144	0.874753	E9Q3S4;A0A087WS76;A0A140LHL6	E9Q3S4;A0A087WS76;A0A140LHL6	Mitogen-activated protein kinase kinase kinase 19	-1.75883	-1.6989	-1.63291	-1.70773	-1.9109	-1.77728	-1.77123	-1.69661	1	404880000	1	6134600
Cacna1e	0.0229526	0.400422	Q61290;A0A087WS83;E9QK20;A0A1D5RLU3;A0A571BF18;A0A2I3BPS0	Q61290;A0A087WS83;E9QK20;A0A1D5RLU3	Voltage-dependent R-type calcium channel subunit alpha-1E	1.98141	1.98874	1.96041	2.04474	2.03533	2.02076	2.04504	1.96598	26	2646500000	45	28766000
Sh3bgrl2	-0.0247755	0.34988	Q8BG73;A0A087WS96;A0A087WQU5	Q8BG73;A0A087WS96;A0A087WQU5	SH3 domain-binding glutamic acid-rich-like protein 2;SH3 domain-binding glutamic acid-rich-like protein	1.46707	1.41154	1.48601	1.50097	1.43416	1.38445	1.45031	1.49757	4	926770000	9	154460000
Speg	-0.156759	1.48365	Q62407;A0A087WSE3;E9QQ25;D3Z7T0	Q62407;A0A087WSE3;E9QQ25	Striated muscle-specific serine/threonine-protein kinase	-1.0086	-1.03369	-0.913717	-0.932302	-1.222	-1.19099	-1.09576	-1.00659	7	165110000	9	1100700
Lrrfip1	-0.0412443	0.337528	A0A087WSF5;Q3UZ39;A0A087WPT0	A0A087WSF5;Q3UZ39	Leucine-rich repeat flightless-interacting protein 1	-2.07506	-2.1387	-2.11586	-2.0399	-2.03107	-2.14872	-2.09861	-2.2561	1	148380000	6	8728300
Stat1	-0.0491426	0.144909	P42225;Q99K94;Q8C3V4;A0A087WSP5	P42225;Q99K94;Q8C3V4;A0A087WSP5	Signal transducer and activator of transcription 1;Signal transducer and activator of transcription	-4.65396	-4.79663	-4.253	-4.46332	-4.66459	-4.68972	-4.53924	-4.46992	1	2833300	1	74559
2310035C23Rik;Kiaa1468	0.0175247	0.741841	A0A087WSS1;Q148V7;E9QM90;G3X9J4;A0A087WRM8;A0A087WPW3	A0A087WSS1;Q148V7;E9QM90;G3X9J4	LisH domain and HEAT repeat-containing protein KIAA1468	2.31328	2.30356	2.28258	2.3086	2.30109	2.34128	2.30687	2.32888	27	3150200000	48	56253000
Gcdh	0.178268	1.62646	Q60759;A0A0A0MQ68;D3Z4I2	Q60759;A0A0A0MQ68	Glutaryl-CoA dehydrogenase, mitochondrial	-0.490305	-0.571243	-0.648239	-0.581741	-0.493277	-0.285599	-0.46216	-0.337421	5	487890000	9	28699000
Slc25a35	0.149604	0.803169	Q5SWT3;A0A0A0MQ70	Q5SWT3;A0A0A0MQ70	Solute carrier family 25 member 35	-1.0107	-0.893272	-0.978809	-0.855453	-0.75712	-0.874063	-0.558613	-0.950027	2	62563000	4	2979200
Prrc2c	-0.146487	1.83852	Q3TLH4;S4R294;S4R2J9;A0A0A0MQ79;S4R209;S4R2L9;S4R2E2	Q3TLH4;S4R294;S4R2J9;A0A0A0MQ79	Protein PRRC2C	-0.541626	-0.652164	-0.493141	-0.586668	-0.743233	-0.718376	-0.638855	-0.759085	8	399820000	10	3958600
Spata5;Katnal2	-0.12414	1.12593	Q3UMC0;Q9D3R6;D3Z0U5;D6RGM7;D3Z4J2;A0A0G2JFY0;A0A0A0MQ80	Q3UMC0;Q9D3R6;D3Z0U5;D6RGM7;D3Z4J2;A0A0G2JFY0;A0A0A0MQ80	Spermatogenesis-associated protein 5;Katanin p60 ATPase-containing subunit A-like 2	-1.18936	-1.25828	-1.10246	-1.09762	-1.24109	-1.41508	-1.2433	-1.24481	1	757020000	3	14283000
S100a13	-0.135921	3.57584	P97352;A0A0A0MQ90	P97352;A0A0A0MQ90	Protein S100-A13	0.388023	0.440872	0.433039	0.41507	0.277586	0.322493	0.262205	0.271034	4	766810000	6	127800000
Tenm2	-0.0565033	0.917989	Q9WTS5;A0A0A0MQ92;A0A0A0MQB7	Q9WTS5;A0A0A0MQ92;A0A0A0MQB7	Teneurin-2;Ten-2, soluble form;Ten-2 intracellular domain	1.13834	1.10738	1.11741	1.13428	1.01335	1.12298	1.01707	1.11799	13	562620000	19	4537200
Arhgap12	-0.0238128	0.255416	Q8C0D4;B2RUJ8;S4R203;S4R248;A0A0A0MQ95;S4R221;S4R2V0;S4R1B0	Q8C0D4;B2RUJ8;S4R203;S4R248;A0A0A0MQ95;S4R221	Rho GTPase-activating protein 12	0.0910721	0.0485249	0.0409966	-0.0190773	-0.0613823	0.0786304	-0.00028801	0.049305	4	166250000	4	3392900
Serpina1c;Serpina1a	0.184957	1.78592	Q00896;P07758;A0A0R4J0X5;A0A0A0MQA3;P22599;Q00897	Q00896;P07758;A0A0R4J0X5;A0A0A0MQA3	Alpha-1-antitrypsin 1-3;Alpha-1-antitrypsin 1-1	-0.477304	-0.659716	-0.583153	-0.503487	-0.37339	-0.267412	-0.39534	-0.447691	3	94129000	5	5537000
Tuba4a	-0.0355182	0.756407	P68368;A0A0A0MQA5;A0A087WQS4;A0A087WRB4;A0A087WSB0;A0A087WSL5;A0A087WS35	P68368;A0A0A0MQA5	Tubulin alpha-4A chain	3.93701	3.94148	3.90572	3.96167	3.92682	3.86067	3.94285	3.87347	8	24260000000	87	1155200000
Plekhg5	-0.0556591	0.712443	Q66T02;A0A0A0MQC2;B1AS67;A0A5F8MPI8	Q66T02;A0A0A0MQC2;B1AS67;A0A5F8MPI8	Pleckstrin homology domain-containing family G member 5	-3.02142	-2.95456	-2.98054	-2.91019	-3.10551	-2.97611	-2.98028	-3.02744	2	45585000	3	990970
Mapt	-0.0408659	0.456238	P10637;A0A0A0MQC7;A2A5Y6;B1AQW5	P10637;A0A0A0MQC7;A2A5Y6	Microtubule-associated protein tau;Microtubule-associated protein	4.84779	4.92992	4.8676	4.90023	4.91176	4.75883	4.89729	4.8142	23	56116000000	123	1700500000
Camsap1	-0.0860896	1.7966	A2AHC3;A0A0A0MQE5;A2AHC4;F6QF29;F6W3X2;F6Q2D3	A2AHC3;A0A0A0MQE5;A2AHC4	Calmodulin-regulated spectrin-associated protein 1	1.46661	1.50113	1.50611	1.43991	1.43553	1.36624	1.41892	1.34871	13	831560000	22	9449600
Arhgap21	0.00665092	0.050343	A0A0A0MQE8;B7ZCJ1;B7ZCJ0;G3UWM5;G3UX38;A2BHQ2	A0A0A0MQE8;B7ZCJ1;B7ZCJ0;G3UWM5	Rho GTPase activating protein 21	2.38335	2.43495	2.41156	2.38235	2.51702	2.33747	2.44917	2.33516	21	2473000000	40	24485000
Otud6b	-0.0640357	0.698059	Q8K2H2;A0A0A0MQF5	Q8K2H2;A0A0A0MQF5	OTU domain-containing protein 6B	-1.0451	-1.00138	-1.0527	-0.943596	-1.06337	-1.15634	-0.980467	-1.09874	2	139260000	4	10712000
C1d	0.00431895	0.0127034	O35473;A0A0A0MQK7	O35473;A0A0A0MQK7	Nuclear nucleic acid-binding protein C1D	-3.3971	-3.6576	-3.31678	-3.39941	-3.37978	-3.61089	-3.2201	-3.54284	1	26636000	2	6658900
Tmeff1	-0.0849123	1.14865	Q6PFE7;A0A0A0MQL0;A2AML9	Q6PFE7;A0A0A0MQL0;A2AML9	Tomoregulin-1	-0.439768	-0.409515	-0.36257	-0.417542	-0.462164	-0.494101	-0.424059	-0.58872	2	499740000	3	27763000
Eif5a	-0.0731921	0.938811	P63242;A0A0A0MQM0;J3QPS8	P63242;A0A0A0MQM0	Eukaryotic translation initiation factor 5A-1;Eukaryotic translation initiation factor 5A	3.13183	3.26503	3.18268	3.2185	3.17723	3.08105	3.17239	3.07461	9	5503600000	33	687950000
Matn2	0.298482	0.744884	O08746;A0A0A0MQM7	O08746;A0A0A0MQM7	Matrilin-2	-6.24084	-6.65515	-6.54034	-6.96605	-6.25273	-6.61075	-6.35049	-5.99448	1	967100	1	21024
Yjefn3	-0.0299904	0.22159	A0A0A0MQP0;F6W8I0	A0A0A0MQP0;F6W8I0	YjeF N-terminal domain-containing protein 3	-3.50254	-3.44982	-3.54429	-3.41573	-3.3943	-3.48347	-3.5418	-3.61277	4	210500000	4	14034000
Tmco1	0.0467598	0.275211	Q921L3;A0A0A6YVS2	Q921L3;A0A0A6YVS2	Transmembrane and coiled-coil domain-containing protein 1	-2.62508	-2.5387	-2.54264	-2.74029	-2.45891	-2.67501	-2.49538	-2.63037	1	77911000	2	12985000
Adrm1;Gm9774	0.0244489	0.144566	Q9JKV1;A0A0A6YVU8;D3YUD8	Q9JKV1;A0A0A6YVU8	Proteasomal ubiquitin receptor ADRM1	-0.468529	-0.537256	-0.67391	-0.669956	-0.506315	-0.549055	-0.518324	-0.678162	3	1292200000	16	117480000
Gpx1	0.0128984	0.0729145	P11352;A0A0A6YVV2;A0A0A6YY34	P11352;A0A0A6YVV2;A0A0A6YY34	Glutathione peroxidase 1;Glutathione peroxidase	1.30621	1.22633	1.28835	1.2472	1.43479	1.26582	1.28047	1.1386	6	550970000	16	39355000
Txndc9	0.0372939	0.208736	Q9CQ79;A0A0A6YVV3;A0A0A6YWP9;A0A0A6YXY0	Q9CQ79;A0A0A6YVV3;A0A0A6YWP9;A0A0A6YXY0	Thioredoxin domain-containing protein 9	-2.39798	-2.35182	-2.41194	-2.3524	-2.38082	-2.32433	-2.16325	-2.49656	2	73725000	4	6143700
Ildr2	0.0428886	1.47089	B5TVM2;A0A0A6YWD2;A0A0A6YVY9;A0A0A6YXV2;A0A0A6YY76;A0A0A6YY19;A0A0A6YXF0	B5TVM2;A0A0A6YWD2;A0A0A6YVY9;A0A0A6YXV2;A0A0A6YY76;A0A0A6YY19	Immunoglobulin-like domain-containing receptor 2	0.661266	0.715429	0.665638	0.709133	0.726263	0.739855	0.714018	0.742886	10	1094800000	14	34214000
Enah	0.063643	1.21519	Q03173;A0A0A6YW06;J3QNM3;E9QKQ9;E9QLZ9;A0A0A6YXC8;E9QKR1	Q03173;A0A0A6YW06;J3QNM3;E9QKQ9;E9QLZ9;A0A0A6YXC8;E9QKR1	Protein enabled homolog	1.88894	1.91443	1.9061	1.87707	1.89115	2.0113	1.98905	1.94961	14	1451800000	27	53769000
Usp4	0.0699205	0.282825	P35123;A0A0A6YW28;A0A0A6YVY7;A0A0A6YWM7	P35123;A0A0A6YW28;A0A0A6YVY7	Ubiquitin carboxyl-terminal hydrolase 4;Ubiquitin carboxyl-terminal hydrolase	-3.68387	-3.66852	-3.90394	-4.06869	-3.75517	-3.66301	-3.84149	-3.78568	4	39604000	7	825090
Rgs7	0.0546622	0.65697	A0A0A6YW36;O54829;Q45FE1;A0A0A6YVV6	A0A0A6YW36;O54829	Regulator of G-protein signaling 7	3.39843	3.345	3.3263	3.35742	3.34725	3.48246	3.34818	3.46791	21	5458500000	50	248110000
Map4k4	-0.0251138	0.360172	P97820;B7ZNR9;B2RUE8;A0A0A6YWR8;F8VPL5;A0A0A6YWM8;E9PVG7;A0A0A6YW53;A0A0A6YWJ2;A0A0A6YVZ8;A0A0A6YVR7;A0A0A6YXE5	P97820;B7ZNR9;B2RUE8;A0A0A6YWR8;F8VPL5;A0A0A6YWM8;E9PVG7;A0A0A6YW53	Mitogen-activated protein kinase kinase kinase kinase 4	-1.16724	-1.22787	-1.18159	-1.12382	-1.26346	-1.17592	-1.1772	-1.18438	9	350640000	15	6045500
Naa15	0.121109	0.915191	Q80UM3;A0A0A6YW80;G3X8Y3;A0A0A6YX86	Q80UM3;A0A0A6YW80;G3X8Y3	N-alpha-acetyltransferase 15, NatA auxiliary subunit	-1.97573	-1.96701	-1.97831	-2.1271	-2.01775	-1.79016	-1.94822	-1.80759	4	33323000	4	640820
Astn1	-0.199991	1.10978	A0A0A6YWE6;A0A0A6YXJ4;Q3TPU9;A0A0A6YWD1;A0A0A6YVT7;A0A0A6YWJ9	A0A0A6YWE6;A0A0A6YXJ4;Q3TPU9		-1.39608	-1.27127	-1.25499	-1.00012	-1.3417	-1.55216	-1.40321	-1.42536	1	47560000	2	1160000
Slc38a3	-0.0271072	0.296833	Q9DCP2;A0A0A6YWF5;A0A0A6YX60;A0A0A6YWH4	Q9DCP2;A0A0A6YWF5;A0A0A6YX60;A0A0A6YWH4	Sodium-coupled neutral amino acid transporter 3	1.0711	1.04868	0.975248	1.09264	1.04579	0.93619	1.06261	1.03465	5	1857000000	14	123800000
Rapgef2	-0.0812545	2.90415	A0A0A6YWG7;Q8CHG7;E9QNQ4	A0A0A6YWG7;Q8CHG7;E9QNQ4	Rap guanine nucleotide exchange factor 2	2.80171	2.83439	2.77403	2.81973	2.72331	2.71897	2.74331	2.71925	28	1913900000	50	26218000
Rab3gap2	0.0565467	1.47683	A0A0A6YWM5;E9QKE4;Q8BMG7	A0A0A6YWM5;E9QKE4;Q8BMG7	Rab3 GTPase-activating protein non-catalytic subunit	1.66502	1.65334	1.6481	1.65444	1.72719	1.6891	1.76095	1.66984	16	821970000	20	13475000
Rabgap1l	0.112269	1.39353	A0A0A6YWT4	A0A0A6YWT4	RAB GTPase activating protein 1-like	-0.727571	-0.636906	-0.753189	-0.836979	-0.660543	-0.602123	-0.629694	-0.613207	1	100640000	1	8386400
BC026585	0.0428376	0.228469	Q3UNZ8;A0A0A6YWV6;A0A0A6YXW5;A0A0A6YWZ0	Q3UNZ8;A0A0A6YWV6	Quinone oxidoreductase-like protein 2	0.506453	0.443443	0.290543	0.464424	0.431452	0.404484	0.644552	0.395725	3	70051000	3	3686900
Usp19	0.305259	0.942335	Q3UJD6;E9Q9M5;A0A0A6YWX1;J3KMM1;A0A0A6YWN9;A0A0A6YX42	Q3UJD6;E9Q9M5;A0A0A6YWX1;J3KMM1;A0A0A6YWN9	Ubiquitin carboxyl-terminal hydrolase 19;Ubiquitin carboxyl-terminal hydrolase	-6.55014	-6.19656	-6.33858	-6.02954	-6.04798	-5.68873	-6.26937	-5.88771	3	14086000	3	213420
Pcdh9	-0.0699744	1.83802	F8VPK8;A0A0A6YY09;A0A0A6YWY8;A0A0A6YY37;A0A0A6YWM0	F8VPK8;A0A0A6YY09;A0A0A6YWY8;A0A0A6YY37;A0A0A6YWM0	Protocadherin 9	0.92675	0.969938	0.904955	0.904091	0.884474	0.819164	0.863819	0.858379	14	636080000	17	10259000
Atp6v1h	0.0403881	0.968059	Q8BVE3;A0A0A6YX18;A0A0A6YWP6;A0A0A6YVU0;A0A0A6YW86	Q8BVE3;A0A0A6YX18;A0A0A6YWP6	V-type proton ATPase subunit H	4.12837	4.05059	4.06792	4.05273	4.09626	4.12244	4.09882	4.14365	23	21063000000	121	842530000
Rpl31	0.0164332	0.140844	P62900;A0A0A6YX26;A0A0A6YXL3	P62900;A0A0A6YX26;A0A0A6YXL3	60S ribosomal protein L31	1.03744	0.988436	1.08523	1.00737	0.938175	1.08609	1.04395	1.11599	4	1236900000	8	176690000
Igsf3	-0.0651131	0.661613	Q6ZQA6;A0A0A6YX40	Q6ZQA6;A0A0A6YX40	Immunoglobulin superfamily member 3	-1.14148	-1.10348	-1.29771	-1.1806	-1.20028	-1.2717	-1.21892	-1.29283	2	58413000	2	942150
Ppox	-0.0590265	0.304353	P51175;A0A0A6YX50	P51175;A0A0A6YX50	Protoporphyrinogen oxidase	-1.9387	-1.79455	-1.8678	-2.04309	-1.79768	-2.0835	-1.96994	-2.02912	1	39410000	1	1459600
Dclk2	-0.149678	2.26117	Q6PGN3;A0A0A6YX71;A0A0A6YX33;A0A0A6YWI6	Q6PGN3;A0A0A6YX71;A0A0A6YX33;A0A0A6YWI6	Serine/threonine-protein kinase DCLK2	2.02485	2.00044	2.03507	1.9763	1.85202	1.85148	1.94688	1.78757	15	1504900000	22	37623000
Prkar2a	-0.0264926	0.674551	A0A0A6YX73;Q8K1M3;P12367;A0A0A6YY28	A0A0A6YX73;Q8K1M3;P12367	cAMP-dependent protein kinase type II-alpha regulatory subunit	3.90233	3.91806	3.90312	3.96947	3.88281	3.87611	3.92054	3.90754	21	6360000000	87	334740000
Osbpl9	0.213215	1.70027	A2A8Z1;F6UHR6;E9PXZ2;A0A0A6YXH3	A2A8Z1;F6UHR6;E9PXZ2;A0A0A6YXH3	Oxysterol-binding protein-related protein 9;Oxysterol-binding protein	-3.25128	-3.30208	-3.49196	-3.42668	-3.09678	-3.18187	-3.08718	-3.25331	1	54910000	1	1893400
Lrba	0.136499	1.22804	Q9ESE1;E9Q3Y4;A0A0A6YXX3;A0A0A6YXL6;A0A1D5RM41	Q9ESE1;E9Q3Y4;A0A0A6YXX3;A0A0A6YXL6;A0A1D5RM41	Lipopolysaccharide-responsive and beige-like anchor protein	-3.69545	-3.77087	-3.84121	-3.81436	-3.49849	-3.68266	-3.67634	-3.71841	3	106430000	3	776890
Cryz	-0.0370378	0.664239	P47199;A0A0A6YXR4;A0A0A6YVS7;V9GXY8;D3YWU6;D3Z4Q4;D3Z2X0;D3YUG9	P47199;A0A0A6YXR4;A0A0A6YVS7	Quinone oxidoreductase	0.971443	1.07234	0.990032	1.06197	0.985941	1.00964	0.96632	0.985739	8	474570000	12	26365000
Pkia	0.541224	1.51371	A0A0A6YXS7;P63248	A0A0A6YXS7;P63248	cAMP-dependent protein kinase inhibitor alpha	-7.26571	-6.88513	-7.29673	-7.40696	-6.24298	-6.91943	-6.88043	-6.64679	1	25853000	3	8617600
Ncam1	-0.0390921	0.132509	A0A0A6YY47;E9Q589;A0A0A6YWU2	A0A0A6YY47;E9Q589;A0A0A6YWU2	Neural cell adhesion molecule 1	1.58148	1.84014	1.6414	1.60258	1.81662	1.45347	1.76086	1.47827	2	2906900000	10	76496000
Camsap2	-0.0346644	0.574247	Q8C1B1;A0A0A6YY67;H7BX08;A0A0A6YXV8	Q8C1B1;A0A0A6YY67;H7BX08	Calmodulin-regulated spectrin-associated protein 2	-1.07401	-1.01848	-0.975819	-0.96621	-1.08277	-1.04361	-1.02079	-1.026	4	111550000	6	1448700
Cr1l	-0.00966024	0.0994489	Q64735;A0A0A6YY75;A0A0A6YXR6;A0A0A6YVT1;A0A0A6YXN9	Q64735;A0A0A6YY75;A0A0A6YXR6;A0A0A6YVT1;A0A0A6YXN9	Complement component receptor 1-like protein	0.320026	0.298639	0.186045	0.330788	0.263706	0.243618	0.299213	0.290319	5	271200000	6	13560000
Pcdh7	0.081882	1.11227	E9Q2S0;A0A0A6YY83;A2RS43;A0A0A6YY48;A0A0A6YW34;A0A0G2JG16	E9Q2S0;A0A0A6YY83;A2RS43;A0A0A6YY48	Protocadherin 7	1.73637	1.77525	1.68948	1.68637	1.87901	1.77928	1.82741	1.72929	14	1302600000	23	23683000
Ncam1	0.0420203	0.707882	A0A0A6YY91	A0A0A6YY91	Neural cell adhesion molecule 1	5.49325	5.49003	5.4069	5.39306	5.48112	5.51073	5.45965	5.49982	37	50785000000	218	1128600000
Snw1	0.0260785	0.111091	Q9CSN1;A0A0B4J1E2	Q9CSN1;A0A0B4J1E2	SNW domain-containing protein 1	-2.27962	-2.54812	-2.52897	-2.29547	-2.49269	-2.31593	-2.44222	-2.29703	4	27686000	4	1107400
Kpna4	-0.0707023	0.780579	O35343;A0A0B4J1E7;D3YTN1	O35343;A0A0B4J1E7	Importin subunit alpha-3	-1.58003	-1.6305	-1.57489	-1.51519	-1.59211	-1.74111	-1.57716	-1.67303	4	70081000	11	4380100
Trappc14	-0.113549	1.902	Q3UTZ3;A0A0G2JDC3	Q3UTZ3;A0A0G2JDC3	Trafficking protein particle complex subunit 14	-2.85584	-2.71536	-2.78697	-2.80032	-2.91042	-2.92788	-2.86171	-2.91268	3	338350000	5	10573000
Lphn2	-0.00418997	0.028452	Q8JZZ7;A0A0G2JFV3;A0A0G2JDE3;A0A0G2JG66;A0A0G2JDF4;A0A0G2JFF5;A0A0G2JDK6;A0A0G2JGM8;A0A0G2JH16;A0A0G2JEQ8;A0A0G2JGC2;Q0P6A0	Q8JZZ7;A0A0G2JFV3;A0A0G2JDE3;A0A0G2JG66;A0A0G2JDF4;A0A0G2JFF5;A0A0G2JDK6;A0A0G2JGM8;A0A0G2JH16;A0A0G2JEQ8	Latrophilin-2	-0.27063	-0.453032	-0.34465	-0.291393	-0.278292	-0.356094	-0.322479	-0.4196	3	151820000	4	2372300
Mapkapk5	-0.0713177	1.08362	O54992;A0A0G2JDF3;A0A0G2JDU2	O54992;A0A0G2JDF3;A0A0G2JDU2	MAP kinase-activated protein kinase 5	0.603931	0.750895	0.678352	0.677549	0.558363	0.629547	0.610748	0.626799	1	45948000	1	2188000
Srrt	-0.0939465	0.370957	Q99MR6;A0A0G2JDF8;A0A0G2JG65	Q99MR6;A0A0G2JDF8;A0A0G2JG65	Serrate RNA effector molecule homolog	-2.33167	-2.61296	-2.41116	-2.49823	-2.80511	-2.55947	-2.49927	-2.36595	4	43631000	4	991610
Prom1	-0.0687308	0.360834	O54990;A0A0G2JE50;A0A0R4J0B0;Q8CDK8;A0A0G2JDH9;G3X9J8;G5E8G5;Q8R056;A0A0G2JE90	O54990;A0A0G2JE50;A0A0R4J0B0;Q8CDK8;A0A0G2JDH9;G3X9J8;G5E8G5;Q8R056	Prominin-1	0.583534	0.290272	0.584509	0.52717	0.316151	0.503683	0.488171	0.402557	9	216980000	10	5710000
Ift22	0.0353122	0.11753	Q9DAI2;A0A0H2UKB7;A0A0G2JDJ1	Q9DAI2;A0A0H2UKB7;A0A0G2JDJ1	Intraflagellar transport protein 22 homolog	-0.267235	-0.0935898	-0.365829	-0.241234	0.0533714	-0.373199	-0.174692	-0.332119	1	24973000	1	2081100
Rap1a	-0.129154	1.20225	A0A0G2JDL9	A0A0G2JDL9	RAS-related protein 1a	-2.25565	-2.09816	-2.12149	-2.30267	-2.31137	-2.40044	-2.30392	-2.27888	1	862000000	4	107750000
Gabrg1	-0.0717113	0.569092	Q9R0Y8;A0A0G2JDP9	Q9R0Y8;A0A0G2JDP9	Gamma-aminobutyric acid receptor subunit gamma-1	-4.16712	-3.98051	-4.04743	-4.09827	-4.22857	-4.21212	-4.05912	-4.08038	2	37985000	3	2532400
Lrrc7	-0.0674863	1.85204	Q80TE7;A0A571BEA5;A0A0G2JDT9;A0A0G2JFZ5;E9Q6L9;B9EHV0	Q80TE7;A0A571BEA5;A0A0G2JDT9;A0A0G2JFZ5;E9Q6L9;B9EHV0	Leucine-rich repeat-containing protein 7	4.10048	4.12325	4.09525	4.07925	3.98654	4.05347	4.02359	4.06468	42	4816800000	90	65983000
Ubap2l	-0.0855474	0.773283	Q80X50;A0A0H2UH17;A0A0G2JDV6;A0A0G2JGD0;A0A0G2JG47;A0A0G2JDT1;A0A0G2JE24;A0A0G2JFN7	Q80X50;A0A0H2UH17;A0A0G2JDV6;A0A0G2JGD0;A0A0G2JG47;A0A0G2JDT1	Ubiquitin-associated protein 2-like	0.302368	0.36245	0.289507	0.126915	0.208181	0.176199	0.225613	0.129057	6	593250000	11	19137000
Cnn3	-0.139677	1.55646	Q9DAW9;A0A0G2JDV8;A0A0G2JFI6	Q9DAW9;A0A0G2JDV8;A0A0G2JFI6	Calponin-3	0.572422	0.641277	0.585871	0.504448	0.471138	0.449621	0.501814	0.322739	5	452740000	20	30183000
Rps27	-0.00667334	0.134284	Q6ZWU9;A0A0G2JDW7;A0A0G2JG29;A0A0G2JEX7	Q6ZWU9;A0A0G2JDW7;A0A0G2JG29	40S ribosomal protein S27	0.089407	0.0753002	0.0917759	0.132652	0.11945	0.0555935	0.0811806	0.106218	4	434210000	5	108550000
Tspan2	-0.171097	2.4351	Q922J6;A0A0G2JDX4;A0A0G2JEZ7;Q9D1X8	Q922J6;A0A0G2JDX4;A0A0G2JEZ7;Q9D1X8	Tetraspanin-2;Tetraspanin	2.1659	2.16747	2.15029	2.21993	2.08998	1.98974	2.01366	1.92582	4	1166000000	12	166570000
Magi2	-0.0683541	1.93534	Q9WVQ1;A0A0G2JEG6;A0A0G2JE00;A0A140LHL1;A0A0G2JGI5;A0A140LHB5	Q9WVQ1;A0A0G2JEG6;A0A0G2JE00;A0A140LHL1	Membrane-associated guanylate kinase, WW and PDZ domain-containing protein 2	1.94388	1.91871	1.87178	1.89981	1.87205	1.83774	1.81727	1.83372	20	973730000	26	14320000
Ube2d3;Ube2d2	0.15677	0.601806	P61079;A0A0G2JE32;A0A0G2JGL0;P62838;A0A494BAN1;A0A494BA56;Q6ZWY6;P61080;A0A0G2JF40;Q05CK8;A0A0G2JGZ3	P61079;A0A0G2JE32;A0A0G2JGL0;P62838;A0A494BAN1;A0A494BA56	Ubiquitin-conjugating enzyme E2 D3;Ubiquitin-conjugating enzyme E2 D2	-0.771175	-0.84786	-0.73081	-0.733032	-0.880648	-0.452845	-0.748764	-0.373541	4	242100000	10	60525000
Pex1	-0.262567	0.518887	Q5BL07;A0A0G2JE39	Q5BL07;A0A0G2JE39	Peroxisome biogenesis factor 1	-6.99978	-6.49719	-7.09965	-6.91129	-7.2229	-6.94817	-6.75095	-7.63617	1	8187400	1	127930
Atp11b	-0.0867467	1.18844	A0A0G2JE89;Q6DFW5	A0A0G2JE89;Q6DFW5	Phospholipid-transporting ATPase	-0.120617	-0.12706	-0.13208	-0.268267	-0.205114	-0.269779	-0.259634	-0.260483	1	758400000	4	17236000
Predicted gene 43738	-0.525521	1.14904	A0A0G2JEA5;A0A0G2JDJ5;A0A0G2JEB3;Q8BG26	A0A0G2JEA5;A0A0G2JDJ5;A0A0G2JEB3		-6.03725	-5.86539	-6.34292	-6.84336	-6.97038	-6.58925	-6.99509	-6.63629	1	12694000	1	282100
Sh3glb1	0.141728	1.41008	Q9JK48;A0A0G2JEC4;A0A0G2JE45	Q9JK48;A0A0G2JEC4	Endophilin-B1	1.52488	1.56422	1.40161	1.42793	1.68901	1.54616	1.68239	1.568	8	442690000	13	29513000
Amph	0.192224	1.09033	Q7TQF7;A0A0G2JEG8;A0A668KM31;D3Z6Q9;S4R2J8;S4R1B8;S4R270;A0A5F8MQ05	Q7TQF7;A0A0G2JEG8;A0A668KM31	Amphiphysin	4.47863	4.41376	4.4027	4.3879	4.45628	4.7704	4.45924	4.76597	22	17808000000	129	684920000
Arhgef9	0.10282	1.21926	Q3UTH8;B1AXI2;A0A0G2JEH1;B1AXI4;B1AXI6;S4R1K5;A0A0G2JE35;A0A0G2JEU6;A0A0G2JFA1;A0A0G2JEU0	Q3UTH8;B1AXI2;A0A0G2JEH1;B1AXI4;B1AXI6;S4R1K5;A0A0G2JE35;A0A0G2JEU6;A0A0G2JFA1	Rho guanine nucleotide exchange factor 9	-0.549118	-0.518946	-0.561632	-0.534649	-0.315794	-0.500872	-0.436043	-0.500355	5	291050000	8	12127000
Rsbn1l	-0.53942	2.17964	D3Z0K6;A0A0G2JEI9	D3Z0K6;A0A0G2JEI9	Round spermatid basic protein 1-like	-5.97949	-6.07345	-6.3526	-6.04035	-6.6847	-6.70602	-6.36035	-6.85249	2	68051000	2	1701300
Fxr1	0.14846	0.744153	Q61584;A0A0H2UH27;A0A0G2JEP0	Q61584;A0A0H2UH27;A0A0G2JEP0	Fragile X mental retardation syndrome-related protein 1	-1.99494	-2.27151	-2.05264	-2.07701	-1.97612	-2.15508	-1.87344	-1.79762	1	19184000	1	599500
Kcnt1	0.0389059	0.246512	Q6ZPR4;A0A0G2JER3;A0A0G2JG99;A2AHB7;C0KTP6;A2AHB9;A2AHB8	Q6ZPR4;A0A0G2JER3;A0A0G2JG99;A2AHB7;C0KTP6;A2AHB9;A2AHB8	Potassium channel subfamily T member 1	-1.08463	-1.29985	-1.30855	-1.26049	-1.22294	-1.29342	-1.12655	-1.15499	3	242720000	3	4045400
Rpl34	0.159277	0.61688	Q9D1R9;A0A0G2JGY8;A0A0G2JEY6	Q9D1R9;A0A0G2JGY8;A0A0G2JEY6	60S ribosomal protein L34	0.646011	0.383024	0.453808	0.474556	0.489826	0.560863	0.572216	0.971603	3	157060000	5	26177000
Cdkl5	-0.107297	1.4005	Q3UTQ8;A0A0G2JF79;A0A0G2JGW6;A0A0G2JFE2;Q8BZ03;Q9QUK0;Q8BLF2;Q8CEQ0;B1AU42;F2Z3Z6;B1AU43;E9Q341;Q69ZM6	Q3UTQ8;A0A0G2JF79;A0A0G2JGW6;A0A0G2JFE2	Cyclin-dependent kinase-like 5	0.878645	0.840322	0.85968	0.83692	0.742254	0.765331	0.835796	0.642998	9	537660000	12	9956600
Tdrkh	0.0352178	0.328447	Q80VL1;A0A0G2JFB2;A0A0G2JFE0;A0A0G2JE08;A0A0G2JEH9;A0A0G2JFP5	Q80VL1;A0A0G2JFB2;A0A0G2JFE0	Tudor and KH domain-containing protein	-0.46863	-0.454229	-0.52993	-0.364721	-0.341885	-0.489679	-0.427784	-0.417292	6	299400000	8	13017000
Ppp1cc	-0.0806348	0.579018	A0A0G2JFF1	A0A0G2JFF1	Serine/threonine-protein phosphatase	-1.16953	-1.04453	-1.05699	-1.14795	-1.09701	-1.33076	-1.09068	-1.22309	1	19698000	1	1313200
Ints3	-0.0159452	0.06817	Q7TPD0;A0A0G2JFJ6	Q7TPD0;A0A0G2JFJ6	Integrator complex subunit 3	-2.56686	-2.70287	-2.41526	-2.41331	-2.57537	-2.42408	-2.64261	-2.52001	3	20271000	5	382470
Kcnq2	-0.134255	2.31599	B7ZBW2;A0A0G2JFQ2;B7ZBW1;B7ZBV9;B7ZBV3;F6UC55;Q9Z351;B7ZBV7;B7ZBV8;B7ZBV6;B7ZBV4;B7ZBV5;A0A0G2JGA6	B7ZBW2;A0A0G2JFQ2;B7ZBW1;B7ZBV9;B7ZBV3;F6UC55;Q9Z351;B7ZBV7;B7ZBV8;B7ZBV6;B7ZBV4	Potassium voltage-gated channel subfamily KQT member 2	1.42405	1.42254	1.42436	1.36411	1.31951	1.23259	1.32292	1.22301	9	1495100000	13	33225000
Rpf1	0.27534	0.506494	Q7TND5;A0A0G2JFR7	Q7TND5;A0A0G2JFR7	Ribosome production factor 1	-7.51195	-8.21534	-7.28845	-7.58547	-7.59695	-7.35887	-7.58897	-6.95505	1	1349900	1	96421
Sez6l	-0.157339	1.30821	Q6P1D5;A0A1D5RMJ7;A0A0G2JG23;A0A0R4J0Y4;A0A1D5RMI4;A0A0G2JFG4	Q6P1D5;A0A1D5RMJ7;A0A0G2JG23;A0A0R4J0Y4;A0A1D5RMI4;A0A0G2JFG4	Seizure 6-like protein	-2.6525	-2.44055	-2.49257	-2.40709	-2.63898	-2.7549	-2.62033	-2.60786	2	72487000	2	2684700
Gna12	-0.0740454	0.437278	P27600;A0A0G2JG40	P27600;A0A0G2JG40	Guanine nucleotide-binding protein subunit alpha-12	-2.27365	-2.23517	-2.44927	-2.50359	-2.41761	-2.35634	-2.44596	-2.53795	3	100880000	3	4804000
Rap1gds1	-0.186408	0.899793	A0A0G2JGC8	A0A0G2JGC8	RAP1, GTP-GDP dissociation stimulator 1	-3.11568	-3.15713	-3.36242	-3.15687	-3.31738	-3.48699	-3.16758	-3.56578	1	20008000	3	689940
Lhfpl3	0.158118	0.520438	Q9CTN8;A0A0G2JGI3	Q9CTN8;A0A0G2JGI3	Lipoma HMGIC fusion partner-like 3 protein	-2.64413	-2.62362	-2.97188	-2.95109	-2.64646	-2.51889	-2.46601	-2.92689	1	22952000	1	2869000
Rnf34	-0.0625756	0.350419	Q99KR6;A0A0G2JGK8	Q99KR6;A0A0G2JGK8	E3 ubiquitin-protein ligase RNF34	-4.15067	-3.95561	-4.07663	-4.11489	-4.10626	-4.26568	-3.97212	-4.20404	2	67951000	2	4247000
Dhx30	0.0979478	1.6375	Q99PU8;A0A0G2JGL8	Q99PU8;A0A0G2JGL8	Putative ATP-dependent RNA helicase DHX30	-2.74909	-2.7692	-2.71768	-2.85938	-2.68936	-2.69921	-2.65455	-2.66044	2	21021000	2	276590
Psmd9	-0.0923181	1.36567	Q9CR00;A0A0G2JGN6	Q9CR00;A0A0G2JGN6	26S proteasome non-ATPase regulatory subunit 9	0.221542	0.222267	0.177286	0.303225	0.105825	0.114655	0.212463	0.122105	4	562750000	8	46896000
Nras	0.058104	0.94623	P08556;A0A0G2JGP4;Q9D091;A0A0G2JE25;A0A0G2JGM2;B2KGV5;E9Q8V2;E9PVD5;A0A0N4SVY1	P08556;A0A0G2JGP4;Q9D091;A0A0G2JE25;A0A0G2JGM2	GTPase NRas	-0.627577	-0.757343	-0.646622	-0.68993	-0.628288	-0.651773	-0.592108	-0.616886	1	153250000	1	15325000
Nub1	0.0590651	0.234224	P54729;A0A0G2JGQ4	P54729;A0A0G2JGQ4	NEDD8 ultimate buster 1	-4.88302	-4.55043	-4.59004	-4.44259	-4.64462	-4.58567	-4.46016	-4.53937	2	87586000	4	3243900
Dclk1	0.0651896	0.275486	A0A0G2JGQ6;A0A0G2JE54;A0A0G2JGR9	A0A0G2JGQ6	Doublecortin-like kinase 1	-2.95762	-2.68023	-3.1038	-2.81913	-2.80282	-2.92048	-2.74688	-2.82984	1	115370000	7	3496000
Diablo	0.0441225	0.398239	Q9JIQ3;A0A0G2JGS0;Q8R1D8;D3Z3K5;D3Z2Q3	Q9JIQ3;A0A0G2JGS0;Q8R1D8;D3Z3K5;D3Z2Q3	Diablo homolog, mitochondrial	-3.16443	-3.05751	-3.08467	-3.019	-2.95468	-3.08603	-2.99378	-3.11463	1	37551000	1	2888600
Camk2d	0.117926	0.574516	Q6PHZ2;A0A0G2JGS4;Q8CCM0;E9QAJ4;D6RDQ8	Q6PHZ2;A0A0G2JGS4;Q8CCM0	Calcium/calmodulin-dependent protein kinase type II subunit delta	-3.60152	-3.47558	-3.68012	-3.33814	-3.39687	-3.24129	-3.46438	-3.52113	1	2918800000	2	112260000
Atp1a3	-0.0556808	0.855386	Q6PIC6;A0A0G2JGX4;Q8VCE0	Q6PIC6;A0A0G2JGX4;Q8VCE0	Sodium/potassium-transporting ATPase subunit alpha-3	8.11473	8.16227	8.07888	8.15497	8.13017	8.03465	8.10257	8.02074	60	385190000000	1520	8754400000
Lppr4	-0.00157166	0.0195359	Q7TME0;A0A0G2JGY9	Q7TME0;A0A0G2JGY9	Lipid phosphate phosphatase-related protein type 4	3.43333	3.4393	3.43583	3.42292	3.45159	3.38927	3.4987	3.38553	25	11556000000	84	321000000
Cpeb2	-0.0301726	0.347043	Q812E0;E9Q5X2;A0A0H2UH22;E9Q969;D3YUJ4	Q812E0;E9Q5X2;A0A0H2UH22;E9Q969;D3YUJ4	Cytoplasmic polyadenylation element-binding protein 2	-1.21423	-1.07569	-1.17065	-1.14136	-1.24387	-1.18752	-1.15162	-1.13961	2	28603000	2	1144100
Nrxn1	-0.0332739	0.362779	P0DI97;A0A0H2UH29;E0CZA5	P0DI97;A0A0H2UH29;E0CZA5	Neurexin-1-beta	-1.72033	-1.59613	-1.65601	-1.64423	-1.65705	-1.77733	-1.6692	-1.64622	1	247310000	3	14548000
Usp33	-0.0218728	0.137882	Q8R5K2;A0A0H2UKB8	Q8R5K2;A0A0H2UKB8	Ubiquitin carboxyl-terminal hydrolase 33	-2.10276	-2.06974	-2.00503	-1.93788	-2.08815	-2.10407	-2.10246	-1.90822	2	41324000	2	898350
0610012G03Rik	0.0596881	0.325259	A0A0J9YTR2	A0A0J9YTR2	RIKEN cDNA 0610012G03	-2.60863	-2.93698	-2.64291	-2.73414	-2.59945	-2.71641	-2.69449	-2.67356	1	161300000	1	40326000
Specc1	0.00403214	0.057766	A0A0J9YTU3;Q5SXY1;A0A0J9YUF8;A0A0J9YUR2;A0A0J9YV86;A0A0J9YUG8;A0A0J9YV47	A0A0J9YTU3;Q5SXY1;A0A0J9YUF8;A0A0J9YUR2;A0A0J9YV86	Cytospin-B	1.54161	1.64212	1.63987	1.60213	1.6132	1.58923	1.61463	1.6248	14	452800000	15	7674600
Sep11	-0.00325871	0.02463	Q8C1B7;A0A0J9YTY0;A0A0J9YUL3;A0A0J9YVA6;A0A0J9YUV6	Q8C1B7;A0A0J9YTY0;A0A0J9YUL3	Septin-11	4.93796	4.98674	4.92188	4.93782	5.04254	4.85723	4.98463	4.88696	20	22773000000	78	1035100000
Stx18	0.0311351	0.26864	Q8VDS8;A0A0J9YTY5;D3YY98;A0A0J9YUA5	Q8VDS8;A0A0J9YTY5;D3YY98;A0A0J9YUA5	Syntaxin-18	-3.42742	-3.24022	-3.40522	-3.34888	-3.31011	-3.34403	-3.26767	-3.37539	2	21182000	2	1114800
Slc12a5	0.12912	0.542506	A0A0J9YU26;A0A0J9YV84	A0A0J9YU26;A0A0J9YV84	Solute carrier family 12, member 5	-0.618675	-0.455441	-0.429588	-0.602985	-0.162855	-0.592728	-0.308552	-0.526073	1	409000000	6	81800000
Fbxo21	-0.168756	0.635791	Q8VDH1;A0A0J9YU92	Q8VDH1;A0A0J9YU92	F-box only protein 21	-5.37068	-4.97705	-5.09658	-5.2156	-5.37315	-5.15892	-5.58385	-5.21901	2	16447000	3	715100
Nup205	-0.105313	0.871836	A0A0J9YUD5;B9EJ54;E9Q880	A0A0J9YUD5;B9EJ54	Nucleoporin 205	0.713169	0.700994	0.611149	0.542038	0.629353	0.444546	0.598925	0.473276	8	293270000	9	2793000
Hmgb1	-0.0444436	0.165897	P63158;A0A0J9YUD8;A0A0J9YUZ4;D3YVC6;D3YZ18	P63158;A0A0J9YUD8;A0A0J9YUZ4;D3YVC6;D3YZ18	High mobility group protein B1	0.203623	0.522945	0.365252	0.632931	0.350389	0.450888	0.466042	0.279657	2	411060000	4	68510000
Syngap1	-0.0201318	0.082971	A0A0J9YUM2;A0A0J9YUZ5;A0A0J9YUY7;Q8C2K5;D3Z6Z7	A0A0J9YUM2	Synaptic Ras GTPase activating protein 1 homolog	-3.95049	-3.65581	-3.69707	-3.96613	-3.76436	-3.91632	-3.84739	-3.82196	2	408700000	4	6811700
Dnm1	-0.00909853	0.0546725	A0A0J9YUN4;A0A0J9YUE9;F6W8Z8;D6RH60	A0A0J9YUN4;A0A0J9YUE9	dynamin GTPase	6.93646	6.99932	6.7776	6.99485	6.89462	6.92218	6.8634	6.99165	68	161260000000	525	3431200000
Gsn	0.0231688	0.122888	A0A0J9YUQ8;A0A0J9YUJ8	A0A0J9YUQ8	Gelsolin	-3.14215	-3.18934	-3.18304	-3.06029	-3.24777	-3.04361	-3.20865	-2.98212	1	23311000	1	1059600
Txnrd2	0.0322657	0.468073	Q9JLT4;J3QMN4;A0A0U1RPV8;A0A0U1RQA4;J3QMQ8;A0A0M3HEQ0;A0A0M3HEP9;D3Z0K8;A0A0U1RPC6;Q9D8I4;A0A0U1RPS1	Q9JLT4;J3QMN4;A0A0U1RPV8;A0A0U1RQA4;J3QMQ8;A0A0M3HEQ0;A0A0M3HEP9;D3Z0K8;A0A0U1RPC6	Thioredoxin reductase 2, mitochondrial	0.453566	0.390705	0.465563	0.374636	0.418741	0.413837	0.487215	0.493738	6	318050000	9	12722000
Nfu1	0.0102248	0.0428541	Q9QZ23;A0A0N4SUH8;D3Z285	Q9QZ23;A0A0N4SUH8	NFU1 iron-sulfur cluster scaffold homolog, mitochondrial	-0.646204	-0.924017	-0.607977	-0.621515	-0.760563	-0.740665	-0.625187	-0.632399	5	873100000	10	72758000
Crbn	-0.142261	1.20018	Q8C7D2;A0A0N4SUK9	Q8C7D2;A0A0N4SUK9	Protein cereblon	-2.49352	-2.37169	-2.55569	-2.48026	-2.6293	-2.72377	-2.63243	-2.4847	1	12679000	1	576340
Chl1	-0.0928698	1.22924	A0A0N4SUM4	A0A0N4SUM4	Cell adhesion molecule L1-like	-0.642485	-0.630367	-0.719604	-0.755835	-0.707867	-0.794054	-0.785788	-0.832062	1	47190000	2	3146000
Brpf1	0.288128	1.81167	Q3U109;A0A0N4SUS4;B2RRD7;A0A0N4SVG7;E9PXP1;Q80XK2;A0A0N4SUT9	Q3U109;A0A0N4SUS4;B2RRD7;A0A0N4SVG7;E9PXP1;Q80XK2;A0A0N4SUT9		-0.928453	-0.962093	-0.8897	-0.689234	-0.492754	-0.575756	-0.497107	-0.751352	1	464970000	2	7622500
Magi1	-0.0447211	0.483939	Q6RHR9;E9PZ12;A0A0N4SWH0;A0A0N4SUZ0;Q4VBG2;A0A0R4J0S6;A0A0N4SUP9	Q6RHR9;E9PZ12;A0A0N4SWH0;A0A0N4SUZ0;Q4VBG2;A0A0R4J0S6;A0A0N4SUP9	Membrane-associated guanylate kinase, WW and PDZ domain-containing protein 1	0.743835	0.827951	0.793011	0.8041	0.787966	0.666964	0.832739	0.702345	12	547380000	18	9123000
Slco1c1	0.0115454	0.0818542	Q66L38;A0A0N4SVD7;A0A0N4SUZ6;Q9ERB5	Q66L38;A0A0N4SVD7;A0A0N4SUZ6;Q9ERB5	Solute carrier organic anion transporter family member 1C1	-1.84067	-1.80557	-2.01779	-1.81492	-1.86914	-1.87929	-1.83291	-1.85144	1	36340000	1	2271200
Hist1h2af;Hist1h2ah;Hist1h2aa;Hist3h2a;H2afj;Hist1h2ak;Hist2h2aa1;Hist2h2ac	-0.0389166	0.209306	Q8CGP5;C0HKE2;C0HKE7;C0HKE8;C0HKE5;C0HKE4;A0A0N4SV66;C0HKE3;C0HKE1;C0HKE6;C0HKE9;Q8CGP6;Q8CGP4;Q8BFU2;Q8R1M2;Q8CGP7;Q6GSS7;Q64523;G3UWL7	Q8CGP5;C0HKE2;C0HKE7;C0HKE8;C0HKE5;C0HKE4;A0A0N4SV66;C0HKE3;C0HKE1;C0HKE6;C0HKE9;Q8CGP6;Q8CGP4;Q8BFU2;Q8R1M2;Q8CGP7;Q6GSS7;Q64523	Histone H2A type 1-F;Histone H2A type 1-H;Histone H2A;Histone H2A type 3;Histone H2A.J;Histone H2A type 1-K;Histone H2A type 2-A;Histone H2A type 2-C	2.14222	2.12137	2.17899	2.36552	2.07162	2.28772	2.10279	2.1903	5	26064000000	27	5212800000
Prrt3	-0.0272136	0.414683	Q6PE13;A0A0N4SVB5	Q6PE13;A0A0N4SVB5	Proline-rich transmembrane protein 3	0.395418	0.358452	0.34239	0.347519	0.377483	0.320858	0.372347	0.264236	9	572320000	12	15061000
Arl8b	-0.201474	0.562975	Q9CQW2;A0A0N4SVB8	Q9CQW2;A0A0N4SVB8	ADP-ribosylation factor-like protein 8B	-1.43418	-1.55506	-1.53176	-1.31726	-1.37361	-1.81332	-1.42426	-2.03296	2	87909000	3	7991700
Tra2a	-0.112031	0.771639	E9QP00;A0A0N4SVC2;Q6PFR5	E9QP00;A0A0N4SVC2;Q6PFR5	Transformer-2 protein homolog alpha	-0.119257	-0.294914	-0.0972824	-0.0650692	-0.29562	-0.379118	-0.171673	-0.178236	6	145610000	14	10401000
Tmsb10	-0.0140433	0.0742012	Q6ZWY8;A0A0N4SVF0	Q6ZWY8;A0A0N4SVF0	Thymosin beta-10	0.291666	0.543016	0.37219	0.410631	0.450811	0.293795	0.47419	0.342535	1	837120000	6	418560000
Syt17	-0.0831985	0.926207	Q920M7;A0A0N4SVG2;A0A140LJ89;A0A0N4SV78	Q920M7;A0A0N4SVG2;A0A140LJ89;A0A0N4SV78	Synaptotagmin-17	0.898092	0.845253	0.839848	0.759506	0.840345	0.670376	0.769278	0.729906	10	896830000	16	30925000
Eif4g3	0.00319815	0.0260408	Q80XI3;Z4YKC4;A0A0R4J112;A2AMI2;A0A0N4SVL0;A2AMI7;A2AMI6	Q80XI3;Z4YKC4;A0A0R4J112;A2AMI2;A0A0N4SVL0;A2AMI7	Eukaryotic translation initiation factor 4 gamma 3	-0.703772	-0.76141	-0.796055	-0.844053	-0.737495	-0.833714	-0.708347	-0.812941	7	121160000	8	1425400
Ppp6c	0.320069	0.88146	Q9CQR6;A0A0N4SVL9;A0A0N4SVE2;A0A0N4SW66	Q9CQR6;A0A0N4SVL9	Serine/threonine-protein phosphatase 6 catalytic subunit;Serine/threonine-protein phosphatase 6 catalytic subunit, N-terminally processed	0.432846	0.296864	0.360632	0.2736	0.334507	0.959501	0.365458	0.984753	3	380560000	4	23785000
Ndufa4	0.183006	1.13775	Q62425;A0A0N4SVQ1	Q62425;A0A0N4SVQ1	Cytochrome c oxidase subunit NDUFA4	3.50915	3.32509	3.36387	3.40606	3.42834	3.73759	3.48902	3.68124	6	9549000000	26	1591500000
Cnbp	0.207296	0.585941	P53996;A0A0N4SVS6	P53996;A0A0N4SVS6	Cellular nucleic acid-binding protein	0.712023	0.785637	0.67823	0.729464	0.697206	1.12356	0.615252	1.29852	3	334950000	4	25766000
Pianp	-0.107336	0.866349	Q6P1B3;A0A0N4SVY3	Q6P1B3;A0A0N4SVY3	PILR alpha-associated neural protein	0.560585	0.746607	0.717672	0.637053	0.669554	0.531578	0.582216	0.449224	3	282260000	3	31362000
Ccdc136	-0.0220466	0.266983	Q3TVA9;A0A0N4SW14;E6Y2W7;D3Z165;E6Y2W6;E9QP94;F6VCV9;A0A0J9YVA8	Q3TVA9;A0A0N4SW14;E6Y2W7;D3Z165;E6Y2W6;E9QP94;F6VCV9	Coiled-coil domain-containing protein 136	0.524118	0.549969	0.624981	0.53237	0.531557	0.466845	0.578123	0.566727	13	703980000	23	10507000
Gng12	-0.0313516	0.192762	Q9DAS9;A0A0N4SW28;A0A0N4SVT3	Q9DAS9;A0A0N4SW28;A0A0N4SVT3	Guanine nucleotide-binding protein G(I)/G(S)/G(O) subunit gamma-12	3.28355	3.25076	3.14475	3.22957	3.2838	3.20105	3.26426	3.03411	5	13800000000	47	3450000000
Rab11fip5	0.0518227	0.489512	A0A0N4SW73;Q8R361	A0A0N4SW73;Q8R361	Rab11 family-interacting protein 5	0.778433	0.729324	0.648344	0.696127	0.659658	0.747883	0.832254	0.819723	13	1291100000	24	24360000
C2cd5	0.0778794	0.762391	A0A0N4SW93;Q7TPS5;E9Q026;A0A0N4SW58;A0A0N4SVN0	A0A0N4SW93;Q7TPS5;E9Q026	C2 domain-containing protein 5	-0.0574741	0.00827408	-0.159445	-0.0919685	-0.00797081	-0.0935287	0.0381355	0.0742683	8	1594100000	16	34654000
Myadm	0.0886767	0.164073	O35682;A0A0N4SW94	O35682;A0A0N4SW94	Myeloid-associated differentiation marker	-3.25955	-3.0074	-3.2176	-3.16622	-2.8681	-3.37363	-2.60984	-3.4445	1	25882000	1	2875800
Dcun1d2	-0.0090704	0.126309	Q8BZJ7;G5E8Q5;G5E8Q6;A0A0N4SW97;A0A0N4SW71	Q8BZJ7;G5E8Q5;G5E8Q6;A0A0N4SW97;A0A0N4SW71	DCN1-like protein 2;DCN1-like protein	0.173687	0.211842	0.175045	0.12714	0.212852	0.117193	0.176352	0.145035	4	177220000	5	14769000
Tmcc1	0.0289304	0.14954	Q69ZZ6;A0A0N4SWB9;F8WJ98	Q69ZZ6;A0A0N4SWB9;F8WJ98	Transmembrane and coiled-coil domains protein 1	-1.76113	-1.58335	-1.80116	-1.81679	-1.70037	-1.67503	-1.61698	-1.85431	1	82531000	4	2662300
Fam136a	0.0234995	0.257035	Q9CR98;A0A0N4SWI4	Q9CR98;A0A0N4SWI4	Protein FAM136A	1.61661	1.55161	1.59118	1.64045	1.53427	1.66471	1.61846	1.67641	4	1047000000	13	104700000
Ndufa9	0.0499902	0.999551	Q9DC69;A0A0R3P9C8	Q9DC69;A0A0R3P9C8	NADH dehydrogenase [ubiquinone] 1 alpha subcomplex subunit 9, mitochondrial	3.83315	3.79273	3.83849	3.85115	3.83318	3.93317	3.85263	3.89649	20	12144000000	92	485780000
Lppr3	-0.108768	1.02672	A0A0R3P9D0;Q7TPB0;E9QAX3	A0A0R3P9D0;Q7TPB0	Lipid phosphate phosphatase-related protein type 3	0.957647	1.13354	1.06619	0.917574	0.885965	0.867878	0.911335	0.974701	9	529520000	11	20366000
Capns1	0.0319805	0.481245	O88456;A0A0R4IZW8;A0A0R4J1C2;Q9D7J7	O88456;A0A0R4IZW8;A0A0R4J1C2	Calpain small subunit 1	1.03972	0.927517	0.984629	0.945002	1.05097	0.974981	1.01409	0.984753	9	843910000	18	76719000
Ncan	-0.0142488	0.195478	A0A0R4IZX5;P55066	A0A0R4IZX5;P55066	Neurocan core protein	2.97267	2.86584	2.8704	2.86729	2.87993	2.85111	2.90861	2.87955	23	5013900000	46	113950000
Thop1	-0.0456095	1.0007	Q8C1A5;A0A0R4IZY0	Q8C1A5;A0A0R4IZY0	Thimet oligopeptidase	1.65747	1.73363	1.66174	1.69107	1.68289	1.63816	1.63205	1.60837	10	668810000	20	17149000
Aplp1	0.0265198	0.170221	Q03157;A0A0R4IZZ1	Q03157;A0A0R4IZZ1	Amyloid-like protein 1;C30	-1.93355	-1.7914	-1.89048	-1.764	-1.75106	-1.89689	-1.73022	-1.89518	5	412870000	7	12143000
Kctd5	-0.0984406	0.387261	Q8VC57;A0A0R4J000	Q8VC57;A0A0R4J000	BTB/POZ domain-containing protein KCTD5	-6.00768	-5.7708	-5.8545	-5.99875	-5.9765	-5.88958	-5.87581	-6.28361	1	2114300	1	192210
Vip	-0.0978289	0.85844	A0A0R4J003;P32648	A0A0R4J003;P32648	VIP peptides;Intestinal peptide PHI-42;Intestinal peptide PHI-27;Vasoactive intestinal peptide	-3.06616	-3.07387	-3.01107	-3.11617	-3.0996	-3.31957	-3.14719	-3.09224	4	272730000	5	30304000
Hdac2;Hdac1	-0.116207	0.652088	P70288;Q8BQ10;A0A0R4J008;O09106	P70288;Q8BQ10;A0A0R4J008;O09106	Histone deacetylase 2;Histone deacetylase 1	-1.10254	-1.26779	-0.971342	-0.960237	-1.30596	-1.15867	-1.21569	-1.08641	2	69663000	2	3483100
Fam84a	0.117631	0.524995	Q9D650;A0A0R4J012	Q9D650;A0A0R4J012	Protein FAM84A	-4.82733	-4.6128	-4.65103	-4.56042	-4.75778	-4.57905	-4.34659	-4.49765	1	3611300	3	257950
Tpmt	0.0158195	0.0146185	O55060;A0A0R4J018	O55060;A0A0R4J018	Thiopurine S-methyltransferase	-6.59796	-7.33626	-7.83504	-7.12417	-7.71971	-6.86765	-7.58201	-6.66077	2	18490000	2	1232700
Auh	-0.00788641	0.15593	Q9JLZ3;A0A0R4J023;F6RT60;F6R307;A0A0R4J1L8	Q9JLZ3;A0A0R4J023;F6RT60;F6R307	Methylglutaconyl-CoA hydratase, mitochondrial	3.18167	3.18121	3.23026	3.23937	3.2037	3.19351	3.2298	3.17396	8	4531000000	23	251720000
Amer2	0.0138078	0.065956	A0A0R4J030;Q8CCJ4;A0A286YCG0	A0A0R4J030;Q8CCJ4	APC membrane recruitment protein 2	-0.320574	-0.320726	-0.478819	-0.46644	-0.251801	-0.429682	-0.323555	-0.526291	10	855830000	13	28528000
Pdxdc1	0.00528646	0.0231146	A0A0R4J034;Q99K01	A0A0R4J034;Q99K01	Pyridoxal-dependent decarboxylase domain-containing protein 1	-2.55657	-2.29993	-2.54736	-2.54458	-2.53919	-2.46847	-2.35546	-2.56418	3	64808000	4	1580700
Nefm	0.0494685	0.44544	P08553;A0A0R4J036;D3YZ35	P08553;A0A0R4J036;D3YZ35	Neurofilament medium polypeptide	5.91502	5.73595	5.76616	5.7583	5.80707	5.92561	5.8362	5.80442	39	59703000000	227	1326700000
Prmt5	0.127653	0.932954	Q8CIG8;A0A0R4J049;F6QQQ6;A0A2I3BRG2;S4R295	Q8CIG8;A0A0R4J049	Protein arginine N-methyltransferase 5	0.367142	0.386786	0.31039	0.422159	0.419376	0.616171	0.356297	0.605244	9	380130000	12	10559000
Acy1	-0.112239	1.51798	Q99JW2;A0A1L1SS90;A0A0R4J050;A0A1L1SRW7;A0A1L1SRC1;A0A1L1SRL5;A0A1L1SSU4;A0A087WPX1	Q99JW2;A0A1L1SS90;A0A0R4J050;A0A1L1SRW7;A0A1L1SRC1	Aminoacylase-1	0.257597	0.360239	0.294836	0.376532	0.258221	0.204515	0.245438	0.132074	7	823580000	9	35808000
Hagh	0.0711117	1.32585	Q99KB8;A0A0R4J052;G5E8T9;E9PYA3;E9Q2H8;D3YWI0;D3YUX8	Q99KB8;A0A0R4J052;G5E8T9;E9PYA3;E9Q2H8;D3YWI0	Hydroxyacylglutathione hydrolase, mitochondrial	1.9953	2.0134	1.985	2.06076	2.03417	2.09029	2.06967	2.14476	8	3251200000	24	216750000
Chid1	0.170522	0.588845	Q922Q9;A0A1B0GSH5;D3YWG2;G8JL55;A0A0R4J058;A0A0R4J242	Q922Q9;A0A1B0GSH5;D3YWG2;G8JL55;A0A0R4J058;A0A0R4J242	Chitinase domain-containing protein 1	-3.70985	-3.71336	-3.58882	-3.79078	-3.78094	-3.38738	-3.71413	-3.23828	2	35619000	3	1978800
Atg4b	-0.2241	0.189827	Q8BGE6;A0A0R4J065;A0A087WNY2;A0A087WRT0;D3YZP6	Q8BGE6;A0A0R4J065;A0A087WNY2;A0A087WRT0	Cysteine protease ATG4B	-7.40817	-7.91528	-7.4567	-7.03412	-8.93542	-7.05827	-7.45314	-7.26385	3	25768000	4	1431500
Coq10a;Coq10b	0.0928886	0.186703	E9Q3H6;G5E8J7;A0A1W2P7G5;A0A0R4J066;A0A1W2P7J1;Q3THF9	E9Q3H6;G5E8J7;A0A1W2P7G5;A0A0R4J066;A0A1W2P7J1;Q3THF9	Coenzyme Q-binding protein COQ10 homolog B, mitochondrial	-5.64683	-5.64151	-5.69733	-5.52985	-5.87791	-5.15898	-5.85468	-5.25239	1	18822000	2	941100
Uimc1	-0.163643	1.41169	Q5U5Q9;A0A0R4J183;E9Q577;A0A0R4J073	Q5U5Q9;A0A0R4J183;E9Q577;A0A0R4J073	BRCA1-A complex subunit RAP80	0.130304	0.163433	0.199677	0.014328	-0.0939293	-0.114567	0.0959339	-0.0342674	1	1521600000	4	44754000
Acbd3	0.00764108	0.0565432	Q8BMP6;A0A0R4J079	Q8BMP6;A0A0R4J079	Golgi resident protein GCP60	-2.81526	-2.76274	-2.79459	-2.95386	-2.87827	-2.84251	-2.7862	-2.7889	3	121400000	4	6069900
Uap1	-0.0832925	0.453346	Q91YN5;A0A0R4J1F6;A0A0R4J085;Q3UHZ7	Q91YN5;A0A0R4J1F6;A0A0R4J085;Q3UHZ7	UDP-N-acetylhexosamine pyrophosphorylase;UDP-N-acetylgalactosamine pyrophosphorylase;UDP-N-acetylglucosamine pyrophosphorylase	-1.73982	-2.05488	-1.8684	-1.69381	-1.91865	-1.96997	-1.8899	-1.91155	3	32655000	3	1088500
Slc6a17	0.0116811	0.167123	Q8BJI1;A0A0R4J087;A0A0R4J252;E9Q4S9	Q8BJI1;A0A0R4J087;A0A0R4J252	Sodium-dependent neutral amino acid transporter SLC6A17	2.79879	2.73138	2.72022	2.76795	2.7994	2.72564	2.80265	2.73738	13	5275700000	47	164860000
F3	0.135951	1.02934	P20352;A0A0R4J088;A0A0G2JGS5	P20352;A0A0R4J088;A0A0G2JGS5	Tissue factor	1.40558	1.24336	1.26208	1.21028	1.33236	1.51217	1.31729	1.50328	4	378760000	8	27054000
Fahd2	-0.044744	0.874392	A0A0R4J094;Q3TC72	A0A0R4J094;Q3TC72	Fumarylacetoacetate hydrolase domain-containing protein 2A	2.31829	2.2956	2.39742	2.36155	2.28782	2.27475	2.29896	2.33234	12	1722600000	24	132510000
Slc17a6	-0.0495267	2.13883	Q8BLE7;A0A0R4J0A6;A0A140LHC9	Q8BLE7;A0A0R4J0A6	Vesicular glutamate transporter 2	2.01549	1.99978	1.98635	2.03258	1.95268	1.94814	1.98093	1.95435	6	1014400000	16	44105000
Ulk1	0.180923	0.252835	O70405;A0A0R4J0B3;Q6PB82	O70405;A0A0R4J0B3;Q6PB82	Serine/threonine-protein kinase ULK1	-4.17692	-4.32619	-4.39252	-4.20238	-3.23494	-4.3396	-4.3349	-4.46488	1	39684000	1	748760
Abcg2	0.0365963	0.250279	Q7TMS5;S4R2E1;A0A0R4J0B6;S4R2M4	Q7TMS5;S4R2E1;A0A0R4J0B6	ATP-binding cassette sub-family G member 2	-1.62325	-1.49057	-1.59519	-1.46364	-1.43995	-1.50481	-1.44669	-1.6348	3	70626000	4	2716400
Sh3gl3	-0.040319	0.767246	Q62421;A0A0R4J0B8;J3QQ44;J3QQ08;J3QK75	Q62421;A0A0R4J0B8;J3QQ44	Endophilin-A3	2.67568	2.76071	2.68332	2.65038	2.67253	2.63198	2.66715	2.63714	9	736070000	20	36803000
Saraf	0.0097301	0.0405117	A0A0R4J0D1;Q8R3Q0	A0A0R4J0D1;Q8R3Q0	Store-operated calcium entry-associated regulatory factor	-3.84159	-4.13023	-3.85806	-3.86473	-3.91695	-4.04523	-3.85015	-3.84336	2	49981000	2	2776700
Stt3b	-0.0507722	0.150027	Q3TDQ1;A0A0R4J0D3	Q3TDQ1;A0A0R4J0D3	Dolichyl-diphosphooligosaccharide--protein glycosyltransferase subunit STT3B	-3.86524	-4.23711	-4.05264	-4.26951	-4.34694	-3.91976	-4.21276	-4.14812	2	86290000	3	2614800
Mon1a	0.0319929	0.142901	Q6PDG8;A0A0R4J0D5;A0A0R4J2D4	Q6PDG8;A0A0R4J0D5;A0A0R4J2D4	Vacuolar fusion protein MON1 homolog A	-4.08731	-4.32525	-4.46446	-4.25362	-4.28555	-4.15873	-4.25133	-4.30706	2	7247900	2	249930
Gak	0.0234237	0.82912	Q99KY4;A0A0R4J0F6;F6SLK1;F7BG02;A0A0G2JGP6;A0A0G2JEW6;D6RHK5;A0A0G2JFZ0	Q99KY4;A0A0R4J0F6	Cyclin-G-associated kinase	1.60801	1.59016	1.58298	1.55872	1.58779	1.63191	1.61588	1.59799	17	1080400000	23	18007000
Pck2	-0.064579	0.849607	Q8BH04;A0A0R4J0G0;A0A2I3BQL9;A0A2I3BS39;A0A2I3BRX1;A0A2I3BQC6	Q8BH04;A0A0R4J0G0;A0A2I3BQL9;A0A2I3BS39;A0A2I3BRX1	Phosphoenolpyruvate carboxykinase [GTP], mitochondrial	1.90022	1.84425	1.96016	1.86351	1.75989	1.84675	1.80946	1.89373	15	1569300000	28	44837000
Ranbp10	-0.00789285	0.0334628	Q6VN19;A0A0R4J0G4	Q6VN19;A0A0R4J0G4	Ran-binding protein 10	-2.7944	-2.86617	-3.03793	-2.8567	-2.71711	-2.99661	-2.91144	-2.96162	2	66253000	2	3487000
Eml4	-0.0308833	0.515312	Q3UMY5;A0A0R4J0H0;A0A0R4J1G7;A0A3Q4EHV9;A7ISP9;F8WJ93	Q3UMY5;A0A0R4J0H0;A0A0R4J1G7;A0A3Q4EHV9;A7ISP9;F8WJ93	Echinoderm microtubule-associated protein-like 4	-0.841677	-0.777769	-0.870932	-0.825157	-0.867071	-0.886248	-0.88306	-0.802689	4	69768000	6	1368000
Serpina3k;Serpina3n;Serpina3m;Serpina3c;Serpina3g;Serpina3f	0.0922189	0.418081	P07759;A0A0R4J0I1;Q91WP6;Q03734;P29621;Q5I2A0;E9Q499;F2Z405;G3X8T9;Q80X76	P07759;A0A0R4J0I1;Q91WP6;Q03734;P29621;Q5I2A0;E9Q499;F2Z405;G3X8T9;Q80X76	Serine protease inhibitor A3K;Serine protease inhibitor A3N;Serine protease inhibitor A3M;Serine protease inhibitor A3C;Serine protease inhibitor A3G;Serine protease inhibitor A3F	-4.02963	-4.31807	-4.13887	-4.20587	-3.94938	-3.95298	-4.16875	-4.25245	2	57794000	3	2889700
Tmem132d	-0.232127	1.12262	Q76HP3;A0A0R4J0I2	Q76HP3;A0A0R4J0I2	Transmembrane protein 132D	-4.20207	-4.00031	-4.17706	-4.41455	-4.27765	-4.59792	-4.38935	-4.45757	2	64757000	2	1269800
Lrp1	-0.0341458	0.969454	Q91ZX7;A0A0R4J0I9;Q3U5J2;D3Z5M3;O88572;Q91VN0;F6UAC8;A0A0N4SUL9;H3BJH0;H3BL52;A0A0R4J0A9	Q91ZX7;A0A0R4J0I9	Prolow-density lipoprotein receptor-related protein 1;Low-density lipoprotein receptor-related protein 1 85 kDa subunit;Low-density lipoprotein receptor-related protein 1 515 kDa subunit;Low-density lipoprotein receptor-related protein 1 intracellular domain	4.58249	4.56252	4.56418	4.58833	4.53473	4.50368	4.58525	4.53727	74	12356000000	141	54433000
Cpne9	0.226041	0.344419	Q1RLL3;A0A0R4J0J1	Q1RLL3;A0A0R4J0J1	Copine-9	-7.03862	-7.3038	-7.80982	-7.09337	-7.49499	-6.54145	-6.921	-7.384	2	44488000	2	1647700
Specc1l	0.0628123	0.819254	Q2KN98;A0A0R4J0J8;A0A1W2P785	Q2KN98;A0A0R4J0J8	Cytospin-A	0.0884247	0.212124	0.148142	0.147615	0.227049	0.164043	0.28672	0.169743	4	104430000	4	1933900
Sep15	0.24307	1.32801	Q9ERR7;A0A0R4J0K1	Q9ERR7;A0A0R4J0K1	15 kDa selenoprotein	-2.78812	-2.77801	-2.72661	-2.66921	-2.66375	-2.31558	-2.65401	-2.35635	2	24720000	4	2746600
Ckap5	-0.109121	2.66471	Z4YL78;A0A0R4J0K2;K3W4R5;A2AGT5	Z4YL78;A0A0R4J0K2;K3W4R5;A2AGT5	Cytoskeleton-associated protein 5	3.48074	3.56777	3.5024	3.53662	3.42775	3.38762	3.42598	3.40968	50	3633500000	90	35277000
Tbcc	-0.0605013	0.872512	Q8VCN9;A0A0R4J0M1	Q8VCN9;A0A0R4J0M1	Tubulin-specific chaperone C	-1.20097	-1.16235	-1.16964	-1.26542	-1.2684	-1.28284	-1.18555	-1.30359	3	141410000	3	6734000
Fam19a2	-0.000656366	0.00274745	A0A0R4J0M7;Q7TPG7	A0A0R4J0M7;Q7TPG7	Protein FAM19A2	-3.89495	-3.7646	-3.93618	-3.8595	-3.8918	-3.84454	-3.68911	-4.03241	1	113730000	2	16248000
Vcpip1	-0.0126119	0.111947	A0A0R4J0M9;Q8CDG3	A0A0R4J0M9;Q8CDG3	Deubiquitinating protein VCIP135	1.51162	1.56805	1.48816	1.52375	1.57841	1.43094	1.57308	1.45871	23	1581100000	30	22914000
Acad8	0.0159411	0.1081	Q9D7B6;D3YTT4;A0A0R4J0P1;A0A1L1SUG2	Q9D7B6;D3YTT4;A0A0R4J0P1	Isobutyryl-CoA dehydrogenase, mitochondrial	1.33371	1.32603	1.41197	1.33235	1.23837	1.43501	1.33549	1.45895	10	871130000	18	34845000
Lmnb2	0.00315332	0.0165922	P21619;A0A0R4J0Q5	P21619;A0A0R4J0Q5	Lamin-B2	2.56108	2.41127	2.55183	2.5964	2.41105	2.59837	2.49499	2.62879	20	2692600000	54	72774000
Nat8l	0.0170827	0.204144	A0A0R4J0R4;Q3UGX3	A0A0R4J0R4;Q3UGX3	N-acetylaspartate synthetase	0.335241	0.327724	0.271305	0.194828	0.306671	0.282398	0.294775	0.313585	4	234200000	4	18016000
Rtn4ip1	-0.0668752	0.624885	A0A0R4J0S3;Q924D0	A0A0R4J0S3;Q924D0	Reticulon-4-interacting protein 1, mitochondrial	-1.74898	-1.78428	-1.64005	-1.66071	-1.88088	-1.77324	-1.73611	-1.71129	2	24768000	2	1125800
Llgl1	0.0749073	0.362453	Q80Y17;A0A0R4J0S4	Q80Y17;A0A0R4J0S4	Lethal(2) giant larvae protein homolog 1	2.27439	2.04477	2.1049	1.98295	2.24898	2.31438	2.03685	2.10643	12	820520000	14	21593000
Ikbkb	0.0430789	0.433724	O88351;A0A0R4J0T4;Q5D0E0;Q3U141;F6ULQ4	O88351;A0A0R4J0T4;Q5D0E0;Q3U141	Inhibitor of nuclear factor kappa-B kinase subunit beta	-0.969421	-1.07813	-1.06714	-0.977071	-1.03074	-1.01874	-0.882778	-0.987186	3	50034000	3	1064500
Celf1	-0.0649579	0.453657	P28659;A0A0R4J0T5	P28659;A0A0R4J0T5	CUGBP Elav-like family member 1	-1.92018	-1.9683	-1.96585	-1.87451	-2.01809	-2.03064	-1.82719	-2.11275	1	42206000	1	2637900
Abcd2	0.205346	1.14675	Q61285;A0A0R4J0U5	Q61285;A0A0R4J0U5	ATP-binding cassette sub-family D member 2	-5.41428	-5.66038	-5.40879	-5.64127	-5.45386	-5.41003	-5.25359	-5.18586	3	71875000	3	1671500
Polr2a	0.201012	0.437339	P08775;A0A0R4J0V5	P08775;A0A0R4J0V5	DNA-directed RNA polymerase II subunit RPB1	-5.27716	-5.05341	-5.50179	-5.93902	-5.2407	-5.46867	-5.13178	-5.12619	4	60860000	4	633960
Lrrc40	0.094027	0.526287	Q9CRC8;A0A0R4J0W6;F6RGS7;F6RDA7;D6RHB1	Q9CRC8;A0A0R4J0W6	Leucine-rich repeat-containing protein 40	-1.15	-1.08451	-1.21016	-1.18415	-1.1358	-0.945057	-1.24791	-0.92395	6	57561000	6	1475900
Lmtk3	0.0531492	0.411225	Q5XJV6;A0A1B0GSR5;A0A0R4J0W7	Q5XJV6;A0A1B0GSR5;A0A0R4J0W7	Serine/threonine-protein kinase LMTK3	1.04726	0.977942	1.0363	1.06226	0.944578	1.11106	1.07506	1.20567	10	468040000	12	8211200
Pdia4	0.00153446	0.017195	P08003;A0A0R4J0Z1	P08003;A0A0R4J0Z1	Protein disulfide-isomerase A4	2.31267	2.19939	2.30844	2.26241	2.26152	2.29901	2.29321	2.23531	18	1511900000	27	43197000
Aqp4	0.264074	2.35716	P55088;A0A0R4J0Z3;A0A3Q4EI78	P55088;A0A0R4J0Z3;A0A3Q4EI78	Aquaporin-4	0.753088	0.621473	0.659054	0.742027	0.866566	1.04252	0.87565	1.0472	5	2917100000	10	364640000
Apeh	0.0626774	1.29781	Q8R146;A0A0R4J107;A0A0A6YXV0	Q8R146;A0A0R4J107	Acylamino-acid-releasing enzyme	-0.169888	-0.209116	-0.229307	-0.183758	-0.0960808	-0.149542	-0.191198	-0.104538	6	442310000	6	14268000
Arsb	0.275931	0.744677	A0A0R4J138;P50429	A0A0R4J138;P50429	Arylsulfatase B	-1.5539	-1.90527	-1.85665	-1.74313	-1.74778	-1.15985	-1.79407	-1.25352	5	297610000	8	11904000
Osbpl8	0.0748053	0.674602	B9EJ86;A0A0R4J150;A0A5F8MPC5	B9EJ86;A0A0R4J150;A0A5F8MPC5	Oxysterol-binding protein	-0.224064	-0.257236	-0.191004	-0.210991	-0.240864	-0.0585613	-0.229939	-0.0547104	9	327710000	10	6302100
Rnls	0.125226	0.627723	A0A0R4J156;A7RDN6	A0A0R4J156;A7RDN6	Renalase	-2.01998	-2.05778	-2.18366	-2.11362	-1.84457	-2.00675	-1.82082	-2.202	1	86774000	1	5785000
Dennd4b	-0.0311134	0.139237	Q3U1Y4;A0A0R4J172	Q3U1Y4;A0A0R4J172	DENN domain-containing protein 4B	-2.69552	-2.37525	-2.54196	-2.59998	-2.51785	-2.73718	-2.54985	-2.53229	1	34133000	2	559560
Ecsit	-0.231325	1.24711	Q9QZH6;J3KMM6;A0A0R4J174	Q9QZH6;J3KMM6;A0A0R4J174	Evolutionarily conserved signaling intermediate in Toll pathway, mitochondrial	-4.26656	-4.15258	-4.1194	-4.35993	-4.60081	-4.54946	-4.23371	-4.4398	3	53550000	4	2059600
Cacnb1	-0.0298924	0.663357	Q8R3Z5;A2A542;A2A545;A2A543;A0A0R4J194	Q8R3Z5;A2A542;A2A545;A2A543;A0A0R4J194	Voltage-dependent L-type calcium channel subunit beta-1	1.01045	1.00985	1.00161	1.03098	1.02906	0.97662	0.997511	0.93012	8	860500000	11	30732000
Cpne2	-0.0264959	0.243277	P59108;A0A0R4J1D0;A0A1D5RLP0	P59108;A0A0R4J1D0	Copine-2	0.208597	0.277447	0.346302	0.187498	0.262646	0.166216	0.277832	0.207167	4	171760000	7	7467900
Bcl11b	0.0860987	0.147896	Q99PV8;A0A0R4J1E1	Q99PV8;A0A0R4J1E1	B-cell lymphoma/leukemia 11B	-0.764547	-1.32242	-1.02182	-1.09765	-1.41645	-0.636539	-1.14226	-0.666792	1	35644000	1	828930
Dbn1	0.0791059	0.227637	A0A0R4J1E3;F7CPL2	A0A0R4J1E3	Drebrin 1	-5.11738	-4.52978	-5.04343	-5.02476	-4.86278	-4.92831	-4.86273	-4.74511	1	14631000	1	562720
Madd	0.0318689	0.610594	A0A0R4J1F4;A2AGR0;Q80U28;A2AGR1;A6PWP8;A6PWP7	A0A0R4J1F4;A2AGR0;Q80U28;A2AGR1;A6PWP8	MAP kinase-activating death domain protein	3.31544	3.27047	3.24769	3.27528	3.2664	3.34005	3.28246	3.34746	45	4036500000	80	57664000
Marchf5	-0.0316956	0.265756	Q3KNM2;A0A0R4J1H0;F6W8T3	Q3KNM2;A0A0R4J1H0	E3 ubiquitin-protein ligase MARCH5	-2.53888	-2.62362	-2.69569	-2.74227	-2.7169	-2.71652	-2.66089	-2.63293	3	146370000	6	10455000
Golga3	-0.0349019	0.134313	P55937;A0A0R4J1H6;E9QP99;D3Z0Q8	P55937;A0A0R4J1H6;E9QP99	Golgin subfamily A member 3	-3.39337	-3.15421	-3.20255	-3.4349	-3.19848	-3.51036	-3.24918	-3.36661	6	163660000	7	1971800
Eef1d	0.112992	0.911883	A0A0R4J1L2;P57776;Q91VK2;D3Z7N2;E9QN08;Q80T06;F6ZFU0;D3YUQ9;D3YZT9;D3YY68	A0A0R4J1L2;P57776;Q91VK2;D3Z7N2;E9QN08;Q80T06;F6ZFU0;D3YUQ9;D3YZT9	Elongation factor 1-delta	0.411747	0.551609	0.402935	0.389931	0.571688	0.677029	0.435812	0.523661	5	1625800000	15	101610000
Dgcr2;Gm20518	0.255345	1.0662	P98154;A0A338P7A8;A0A0R4J1M6;E9QNU3;Q6P5A9;E9Q548	P98154;A0A338P7A8;A0A0R4J1M6;E9QNU3;Q6P5A9;E9Q548	Integral membrane protein DGCR2/IDD	-5.028	-5.43037	-5.23721	-5.11268	-4.79328	-4.95742	-4.84472	-5.19144	1	21501000	1	1023900
Dpysl4	0.0408444	2.32172	O35098;Q3TMU8;A0A0R4J1N0;D3Z360	O35098;Q3TMU8;A0A0R4J1N0	Dihydropyrimidinase-related protein 4	3.83512	3.85419	3.84751	3.83623	3.89867	3.8693	3.87066	3.8978	22	9199400000	72	306650000
Matk;Csk	0.081701	0.986584	P41242;A0A0R4J1P8;D3Z4T5;A0A0R4J1N6;P41241;A0A1L1SQQ5;D3YVQ8;A0A1L1SR46;A0A1L1STA1;D6RGA0	P41242;A0A0R4J1P8;D3Z4T5;A0A0R4J1N6;P41241;A0A1L1SQQ5;D3YVQ8;A0A1L1SR46;A0A1L1STA1;D6RGA0	Megakaryocyte-associated tyrosine-protein kinase;Non-specific protein-tyrosine kinase;Tyrosine-protein kinase CSK	-1.09951	-1.13385	-1.1728	-1.25846	-1.09848	-1.0525	-1.14946	-1.03738	2	110190000	3	4790900
Tfam	0.104547	0.628447	P40630;A0A0R4J1N9;D3Z0F3	P40630;A0A0R4J1N9;D3Z0F3	Transcription factor A, mitochondrial	0.849295	0.797935	0.931801	0.895582	0.80019	1.09892	0.90082	1.09287	5	526230000	8	30955000
Edc4	-0.0195208	0.0900467	Q3UJB9;D6RE33;A0A0R4J1Q0;G5E896	Q3UJB9;D6RE33;A0A0R4J1Q0;G5E896	Enhancer of mRNA-decapping protein 4	-3.64485	-3.51685	-3.649	-3.59497	-3.43029	-3.66301	-3.61118	-3.77928	1	9652500	1	155690
Pcbd2	0.132551	0.520632	Q9CZL5;A0A0R4J1R7	Q9CZL5;A0A0R4J1R7	Pterin-4-alpha-carbinolamine dehydratase 2	-2.87861	-2.7214	-2.88565	-2.95243	-3.0351	-2.54393	-2.66902	-2.65982	2	60883000	2	6764800
Sorbs2	-0.104359	3.1198	Z4YJR7;A0A0R4J1T1;B2RXQ9;A0A0R4J1W0;F6V513;F7BEU1;A0A5F8MPQ4;F6ZWT0;A0A1B0GRC3	Z4YJR7;A0A0R4J1T1;B2RXQ9		2.56685	2.5378	2.54007	2.52713	2.45679	2.40606	2.46775	2.42381	25	1826100000	41	30434000
Lrrtm4	-0.121112	2.66867	Q80XG9;E9Q8Y9;A0A0R4J1T4	Q80XG9;E9Q8Y9;A0A0R4J1T4	Leucine-rich repeat transmembrane neuronal protein 4	-0.700241	-0.77532	-0.712709	-0.720366	-0.820993	-0.827284	-0.84977	-0.895039	4	172760000	4	5957400
Prodh	-0.0156345	0.274225	Q9WU79;A0A0R4J1T9;A0A338P738;F6PYI8;F6YFQ5	Q9WU79;A0A0R4J1T9	Proline dehydrogenase 1, mitochondrial	1.88781	1.85413	1.91537	1.94593	1.87581	1.91829	1.85589	1.89071	12	834350000	17	26074000
Txndc5	-0.0758357	1.5943	Q91W90;A0A0R4J1Y7;E9PXX7	Q91W90;A0A0R4J1Y7;E9PXX7	Thioredoxin domain-containing protein 5	1.20905	1.18342	1.21078	1.16484	1.07461	1.11505	1.09392	1.18118	9	759890000	14	37995000
Tmem33	-0.0779419	1.14824	Q9CR67;A0A0R4J1Z3;Q9CZM3	Q9CR67;A0A0R4J1Z3;Q9CZM3	Transmembrane protein 33	-0.0506496	-0.146263	-0.111732	-0.0537853	-0.172855	-0.235687	-0.104313	-0.161343	2	84322000	2	7665600
Plec	-0.0642755	0.59451	E9Q9J6;A0A0R4J221;A0A0R4J223;E9PW24	E9Q9J6;A0A0R4J221;A0A0R4J223;E9PW24		-3.82769	-3.82799	-3.94174	-3.83713	-3.80177	-3.99122	-3.97395	-3.92472	2	20018000	2	556050
Bscl2	0.0218306	0.0774237	Q9Z2E9;A0A0R4J225;E0CXJ2	Q9Z2E9;A0A0R4J225;E0CXJ2	Seipin	-0.0638943	-0.333466	-0.178165	-0.272808	0.0238609	-0.209545	-0.19623	-0.379097	2	22845000	2	1757300
Sept10	-0.218095	0.74731	Q8C650;A0A0R4J233;A0A1W2P6J7	Q8C650;A0A0R4J233;A0A1W2P6J7	Septin-10	-3.43847	-3.62342	-3.65316	-3.98361	-3.9315	-3.97469	-4.02828	-3.63657	1	9875800	1	448900
Syncrip	0.0658851	0.697265	A0A0R4J259;Q7TMK9;G3UZI2;G3V018;G3UZ48;G3UXJ6;G3UWM1;G3XA76;G3UY67;G3UXU5;S4R1E9;G3UYK7	A0A0R4J259;Q7TMK9;G3UZI2;G3V018;G3UZ48;G3UXJ6	Heterogeneous nuclear ribonucleoprotein Q	1.74034	1.66959	1.67583	1.74343	1.66672	1.83745	1.74919	1.83937	19	1589300000	29	54805000
Otud4	0.242299	0.201541	B2RRE7;A0A0R4J260	B2RRE7;A0A0R4J260	OTU domain-containing protein 4	-7.8524	-9.17818	-8.12847	-7.90193	-7.2333	-8.50107	-8.75349	-7.60393	1	1402700	1	29223
Agpat1	0.0250063	0.392661	A0A0R4J263;O35083;G3UWV6;G3UY51;G3UYV9	A0A0R4J263;O35083;G3UWV6	1-acyl-sn-glycerol-3-phosphate acyltransferase alpha;1-acyl-sn-glycerol-3-phosphate acyltransferase	0.40601	0.432968	0.431595	0.358696	0.389589	0.402998	0.453243	0.483463	4	320880000	8	26740000
Ssh2	0.0205097	0.0757619	Q5SW75;A0A0R4J2A0	Q5SW75;A0A0R4J2A0	Protein phosphatase Slingshot homolog 2	-4.9165	-4.58329	-4.87034	-4.76896	-4.90636	-4.60295	-4.80159	-4.74615	2	48660000	2	715590
Anks1b	-0.20687	1.04355	A0A0R4J2A2;S4R2H8;S4R235	A0A0R4J2A2;S4R2H8;S4R235		0.139427	0.240404	0.0171356	0.108313	0.0408573	-0.0206661	0.0107689	-0.353161	2	550840000	9	28992000
Kctd12	-0.0134292	0.11127	Q6WVG3;A0A0R4J2B2	Q6WVG3;A0A0R4J2B2	BTB/POZ domain-containing protein KCTD12	2.17985	2.10606	2.1192	2.1013	2.03117	2.19703	2.05628	2.16822	12	3534900000	31	235660000
Apbb1	0.0679367	0.637723	Q9QXJ1;A0A0R4J2C6;A0A0R4J2C1;A0A087WR62;A0A087WPS7;A0A087WPI2;A0A1B0GR67;A0A087WRP1;A0A1B0GT76;A0A087WQC5;A0A087WQH0;A0A087WRY7;A0A087WNN4	Q9QXJ1;A0A0R4J2C6;A0A0R4J2C1;A0A087WR62;A0A087WPS7;A0A087WPI2	Amyloid beta A4 precursor protein-binding family B member 1	-1.694	-1.75923	-1.77486	-1.8122	-1.71547	-1.67355	-1.7967	-1.58282	6	145470000	7	5595000
Syt2	-0.0482988	0.824206	A0A0R4J2C2;P46097	A0A0R4J2C2;P46097	Synaptotagmin-2	2.95367	2.93221	2.88154	3.01276	2.8934	2.92842	2.88174	2.88342	13	1774000000	27	80636000
Mia3	-0.033802	0.222106	Q8BI84;A0A0R4J2D3	Q8BI84;A0A0R4J2D3	Melanoma inhibitory activity protein 3	-0.549377	-0.677364	-0.509962	-0.688957	-0.595119	-0.762905	-0.59182	-0.611025	7	341920000	11	3385300
Lcmt1	0.140709	0.659356	A2RTH5;A0A0U1RNF2	A2RTH5;A0A0U1RNF2		0.556192	0.459173	0.422468	0.481625	0.447317	0.752743	0.456314	0.82592	5	133560000	6	7420000
Dock7	-0.0916467	0.53771	Q8R1A4;E9PX48;A0A0U1RNK7;A2A9M5;A2A9M4;A0A0U1RP53;A0A0U1RNY4	Q8R1A4;E9PX48;A0A0U1RNK7;A2A9M5;A2A9M4	Dedicator of cytokinesis protein 7	-0.141182	-0.0144844	-0.0827713	-0.151142	-0.0456543	-0.219305	-0.113184	-0.378023	10	346780000	10	3211000
Bckdk	0.0450819	0.502341	O55028;D3Z7R0;A0A0U1RNL7;A0A0U1RPT4;A0A0U1RQ97	O55028;D3Z7R0;A0A0U1RNL7;A0A0U1RPT4;A0A0U1RQ97	[3-methyl-2-oxobutanoate dehydrogenase [lipoamide]] kinase, mitochondrial	-2.24271	-2.25844	-2.11586	-2.22031	-2.15116	-2.121	-2.14638	-2.23845	3	255800000	4	12181000
Emsy	-0.00752783	0.0253532	Q8BMB0;A0A0U1RNQ4;A0A0U1RQ63;A0A0U1RPK1	Q8BMB0;A0A0U1RNQ4;A0A0U1RQ63;A0A0U1RPK1	Protein EMSY	-5.51938	-5.65862	-5.61756	-5.79903	-5.8725	-5.54703	-5.50563	-5.69954	1	9069100	1	135360
Vstm2b	-0.151192	0.856515	Q9JME9;A0A0U1RNU3;A0A087WQL2	Q9JME9;A0A0U1RNU3;A0A087WQL2	V-set and transmembrane domain-containing protein 2B	-2.90924	-2.85523	-2.77819	-2.80367	-3.01192	-3.20967	-2.81897	-2.91054	3	324520000	12	27044000
Cdipt	0.276047	1.45801	Q8VDP6;A0A0U1RP13;A0A0U1RP60;A0A0U1RNI6;A0A0U1RPV3;A0A0U1RQ57	Q8VDP6;A0A0U1RP13	CDP-diacylglycerol--inositol 3-phosphatidyltransferase	-0.346209	-0.676264	-0.67889	-0.80571	-0.33786	-0.412838	-0.288435	-0.36375	4	483450000	5	53716000
Immt	-0.00205564	0.00998589	A0A0U1RP81;A0A1B0GX08	A0A0U1RP81	MICOS complex subunit MIC60	-1.84523	-1.57744	-1.59908	-1.67549	-1.66415	-1.74912	-1.59156	-1.70063	2	186570000	2	5653500
Lsm14a	0.14602	0.835502	Q8K2F8;A0A0U1RP90;A2BH69;F6X2V9	Q8K2F8;A0A0U1RP90;A2BH69;F6X2V9	Protein LSM14 homolog A	-2.86357	-2.71859	-2.62129	-2.70271	-2.6017	-2.54738	-2.41375	-2.75926	2	68589000	2	3429400
Csnk1g1	0.215865	1.08803	Q8BTH8;A0A0U1RP94;A0A0U1RPD7;A0A0U1RNW0;A0A0U1RPM8;Q6P2B2;A0A0U1RPL1;A0A0U1RQ81;A0A0U1RNX9	Q8BTH8;A0A0U1RP94;A0A0U1RPD7;A0A0U1RNW0;A0A0U1RPM8;Q6P2B2	Casein kinase I isoform gamma-1	-3.40051	-3.40611	-3.02416	-3.12753	-2.95353	-3.03302	-2.98853	-3.11978	2	46193000	3	1924700
Hspbp1	-0.0575073	0.421214	Q99P31;A0A0U1RPF2;A0A0U1RPE7;A0A0U1RQ49	Q99P31;A0A0U1RPF2;A0A0U1RPE7;A0A0U1RQ49	Hsp70-binding protein 1	-2.00215	-2.03304	-1.93514	-1.87302	-1.96288	-2.15718	-1.93847	-2.01485	2	77571000	2	4082700
Atxn2l	0.0184138	0.059334	Q7TQH0;E9Q5Q0;Q3TGG2;A0A0U1RPL0;J3QP59	Q7TQH0;E9Q5Q0;Q3TGG2;A0A0U1RPL0	Ataxin-2-like protein	-2.19258	-2.30699	-2.31915	-2.20479	-2.16758	-2.3375	-1.98152	-2.46326	5	446320000	8	12063000
Apba2	0.112082	2.31052	P98084;A0A0U1RPM0;A0A0U1RPS9;A0A0U1RQ68;A0A0U1RQ78	P98084;A0A0U1RPM0	Amyloid beta A4 precursor protein-binding family A member 2	-1.22139	-1.24842	-1.20355	-1.2165	-1.13256	-1.09492	-1.05137	-1.16267	5	439790000	10	20942000
Fxyd7	0.164677	1.60155	P59648;A0A0U1RPY2	P59648;A0A0U1RPY2	FXYD domain-containing ion transport regulator 7	-0.696465	-0.687193	-0.702341	-0.667923	-0.445354	-0.677444	-0.44331	-0.529104	1	1456800000	4	728410000
Arl6ip1	-0.0246015	0.292579	Q9JKW0;A0A0U1RPY6	Q9JKW0;A0A0U1RPY6	ADP-ribosylation factor-like protein 6-interacting protein 1	-0.238762	-0.271795	-0.254295	-0.14732	-0.280865	-0.279957	-0.260092	-0.189665	1	902270000	2	225570000
Spcs2	0.378454	0.326086	Q9CYN2;A0A140LIK0;A0A140LJ01;A0A140LHG8;A0A140LHW5;A0A140LHR3;A0A140LJG6	Q9CYN2;A0A140LIK0;A0A140LJ01;A0A140LHG8;A0A140LHW5;A0A140LHR3	Signal peptidase complex subunit 2	-3.66297	-4.55005	-4.48807	-4.24921	-3.98405	-4.69501	-4.16998	-2.58746	3	96225000	6	8018800
Serpinh1	-0.0633199	0.0869076	P19324;A0A140LHR4;A0A140LHK0	P19324;A0A140LHR4;A0A140LHK0	Serpin H1	-6.66731	-6.42131	-6.86849	-6.73806	-7.45191	-6.67004	-6.35299	-6.47351	2	32964000	2	1433200
Adam9	0.443986	2.21391	Q61072;E9Q638;A0A140LHU0	Q61072;E9Q638;A0A140LHU0	Disintegrin and metalloproteinase domain-containing protein 9	-0.989998	-1.14074	-1.12034	-1.22597	-0.809059	-0.511253	-0.869995	-0.510801	2	161940000	2	3304800
Pnpla6	0.0811663	0.642615	Q3TRM4;A0A140LHU9;A0A140LI54	Q3TRM4;A0A140LHU9;A0A140LI54	Neuropathy target esterase	-4.03795	-4.1575	-4.18439	-4.29455	-4.11838	-4.00504	-4.08642	-4.13989	1	23039000	1	349080
Arhgap33	0.110676	0.568301	Q80YF9;A0A140LHW2;A0A140LIY1	Q80YF9;A0A140LHW2	Rho GTPase-activating protein 33	-2.42479	-2.35612	-2.41812	-2.20077	-2.15857	-2.34	-2.07073	-2.38779	11	595600000	12	10449000
Srcin1	0.0743322	0.566528	A0A140LHX7	A0A140LHX7	SRC kinase signaling inhibitor 1	-1.77803	-1.7338	-1.71103	-1.74272	-1.79953	-1.51038	-1.69458	-1.66377	1	14285000	2	2380900
Nat14	-0.0806007	0.118118	Q8BVG8;A0A140LIC7;A0A140LHX9;A0A140LHW7	Q8BVG8;A0A140LIC7;A0A140LHX9;A0A140LHW7	N-acetyltransferase 14	-2.77306	-3.08643	-3.32086	-3.30663	-2.91449	-3.36033	-2.7866	-3.74797	4	125920000	4	13991000
Cox7a1	-0.153611	1.49145	P56392;A0A140LIU4	P56392;A0A140LIU4	Cytochrome c oxidase subunit 7A1, mitochondrial	-0.990744	-0.811268	-0.802784	-0.902435	-1.04476	-0.997675	-0.962366	-1.11688	1	119480000	1	23896000
Frmpd3	0.0100281	0.0463811	A0A140LIW3	A0A140LIW3	FERM and PDZ domain containing 3	-1.24434	-1.1252	-1.19054	-1.3745	-1.08892	-1.3026	-1.18462	-1.31833	7	154930000	9	1684000
Zzef1	0.112292	1.52561	Q5SSH7;A0A140LJ04;E9Q5W5	Q5SSH7;A0A140LJ04;E9Q5W5	Zinc finger ZZ-type and EF-hand domain-containing protein 1	-1.1258	-1.12959	-1.15228	-1.0313	-1.04393	-0.93054	-1.0488	-0.966541	10	203990000	11	1489000
Myo16	-0.099668	1.38847	Q5DU14;A0A1L1SRA7;A0A140LJ46;F8WGF8	Q5DU14;A0A1L1SRA7;A0A140LJ46;F8WGF8	Unconventional myosin-XVI	1.59034	1.61068	1.63781	1.56055	1.56041	1.43271	1.55987	1.44771	1	1489100000	3	16186000
Synm	0.425205	0.473586	Q70IV5;A0A140LJ61;A0A140LJ79	Q70IV5;A0A140LJ61;A0A140LJ79	Synemin	-3.20734	-2.89131	-3.00895	-2.55959	-2.79184	-2.60442	-3.17258	-1.39753	1	29041000	1	349890
Tanc2	0.0414865	0.268181	A0A140LJD2;E9Q2K2	A0A140LJD2	Tetratricopeptide repeat, ankyrin repeat and coiled-coil containing 2	-0.889467	-0.815893	-0.786215	-0.922379	-0.74045	-0.796236	-0.738178	-0.973145	2	87503000	5	14584000
Hebp1	-0.0964437	1.18589	A0A140T8J4;Q9R257	A0A140T8J4;Q9R257	Heme-binding protein 1	2.73919	2.80256	2.76288	2.71291	2.57256	2.69221	2.62074	2.74625	9	4821600000	25	438330000
Grm4	0.00265145	0.0185804	Q68EF4;A0A338P6S6;A0A140T8R6;A0A338P7K6;G3XA00	Q68EF4;A0A338P6S6;A0A140T8R6;A0A338P7K6;G3XA00	Metabotropic glutamate receptor 4	-2.34517	-2.28379	-2.27649	-2.21122	-2.18112	-2.37624	-2.28119	-2.26752	2	56993000	2	1390100
Megf10	0.290946	0.734921	Q6DIB5;A0A140T8S0	Q6DIB5;A0A140T8S0	Multiple epidermal growth factor-like domains protein 10	-5.01836	-4.77659	-5.04597	-5.1935	-4.8581	-4.75488	-5.03173	-4.22593	3	36075000	3	901880
Slit2	-0.269397	1.96364	Q9R1B9;G3UY21;A0A140T8T2;G3UYX7;G3UZW0	Q9R1B9;G3UY21;A0A140T8T2;G3UYX7;G3UZW0	Slit homolog 2 protein;Slit homolog 2 protein N-product;Slit homolog 2 protein C-product	-2.49528	-2.39717	-2.41593	-2.37725	-2.54444	-2.87727	-2.69096	-2.65055	2	12709000	2	186900
Prmt1	0.0477829	0.447909	Q9JIF0;A0A171KXD3;A0A140LHF7;A0A140LJF4	Q9JIF0;A0A171KXD3;A0A140LHF7;A0A140LJF4	Protein arginine N-methyltransferase 1	1.53197	1.44829	1.46065	1.4873	1.42219	1.61209	1.49416	1.59091	7	314970000	10	14998000
Rpl18	-0.0395117	0.84226	P35980;A0A1B0GSF7;A0A1B0GSS8;A0A1B0GQU8;A0A1B0GRZ3;A0A1B0GS28;A0A1B0GSA8	P35980;A0A1B0GSF7;A0A1B0GSS8;A0A1B0GQU8	60S ribosomal protein L18	-0.306053	-0.373356	-0.348986	-0.399849	-0.367363	-0.418396	-0.41625	-0.384281	4	1581300000	10	225900000
Tubgcp2	0.0140626	0.0662482	Q921G8;A0A1B0GR08;A0A1B0GRD4;A0A1B0GRD0;A0A1B0GS25	Q921G8;A0A1B0GR08;A0A1B0GRD4;A0A1B0GRD0	Gamma-tubulin complex component 2	-0.860592	-1.04504	-1.04436	-0.858998	-0.865602	-1.05591	-0.831339	-0.999895	5	222530000	5	4198800
Taldo1	-0.0747643	1.10734	Q93092;A0A1B0GR11	Q93092;A0A1B0GR11	Transaldolase	1.92631	2.00798	1.86608	1.90057	1.88794	1.85755	1.85557	1.80082	9	1483500000	11	87265000
Mob2	0.0271347	0.115526	Q8VI63;A0A1B0GR18	Q8VI63;A0A1B0GR18	MOB kinase activator 2	-5.25332	-5.00321	-5.36752	-5.22962	-5.23123	-5.1663	-5.07654	-5.27106	1	46203000	2	4620300
Tmem143	-0.0318394	0.208284	Q8VD26;A0A1B0GR29;A0A1B0GT63;G3X9F4	Q8VD26;A0A1B0GR29;A0A1B0GT63;G3X9F4	Transmembrane protein 143	-3.24493	-3.35551	-3.22113	-3.15687	-3.22123	-3.34451	-3.18062	-3.35943	1	6577800	2	328890
Rnf170	-0.503124	1.24082	A0A1B0GR51;Q8CBG9;F6UDR6;D3Z7W3;E9PUJ5;D3Z0A0	A0A1B0GR51;Q8CBG9;F6UDR6;D3Z7W3;E9PUJ5;D3Z0A0	E3 ubiquitin-protein ligase RNF170	-1.43302	-1.33212	-1.17724	-1.26303	-1.45935	-2.12813	-1.43242	-2.198	3	162480000	3	18053000
Chmp2a	0.0184708	0.213796	Q9DB34;A0A1B0GT75;A0A1B0GR63;A0A1B0GSH4	Q9DB34;A0A1B0GT75;A0A1B0GR63	Charged multivesicular body protein 2a	0.0886211	0.13299	0.132057	0.0419655	0.130529	0.10277	0.182348	0.0538692	4	377150000	7	41906000
Tmem160	-0.142548	0.772435	Q9D938;A0A1B0GR84	Q9D938;A0A1B0GR84	Transmembrane protein 160	-3.41279	-3.48888	-3.2698	-3.1538	-3.44453	-3.59379	-3.34614	-3.51099	2	355000000	5	44375000
Ptpre	-0.0730641	0.606748	P49446;A0A1B0GRT6;A0A1B0GRH2	P49446;A0A1B0GRT6;A0A1B0GRH2	Receptor-type tyrosine-protein phosphatase epsilon	-1.99328	-1.91953	-2.03685	-2.00881	-2.18579	-2.04617	-1.93737	-2.08139	3	301030000	10	8854000
Pde2a	-0.00609207	0.161939	Q922S4;Q5PR72;A0A1B0GRJ9;F7D3W5	Q922S4;Q5PR72;A0A1B0GRJ9;F7D3W5	cGMP-dependent 3,5-cyclic phosphodiesterase	4.37257	4.3465	4.35276	4.31792	4.33805	4.33834	4.32274	4.36625	35	7892700000	114	151780000
Prosc	-0.00588989	0.123932	Q9Z2Y8;A0A1B0GRP7;A0A1B0GRR5;Q6P8V7;A0A1B0GQY5;Q80ZV3;A0A1B0GSA1;A0A1B0GSP5	Q9Z2Y8;A0A1B0GRP7;A0A1B0GRR5;Q6P8V7;A0A1B0GQY5	Proline synthase co-transcribed bacterial homolog protein	1.47339	1.47462	1.52006	1.50236	1.44945	1.49006	1.51546	1.4919	8	1654200000	18	110280000
Rps11	0.101323	1.80591	P62281;A0A1B0GRR3;A0A1B0GSE8	P62281;A0A1B0GRR3;A0A1B0GSE8	40S ribosomal protein S11	1.49769	1.40689	1.37084	1.44462	1.51952	1.50908	1.52593	1.5708	6	847670000	11	84767000
Slc17a7	0.0425277	0.459564	Q3TXX4;A0A1B0GRU0;Q5SZA1;Q61983;D3YTT3;Q8BFU8	Q3TXX4;A0A1B0GRU0	Vesicular glutamate transporter 1	3.84699	3.75845	3.73499	3.79622	3.88417	3.74306	3.87881	3.80071	12	32644000000	73	1632200000
Prpf40a	0.0137186	0.0538142	Q9R1C7;A0A1B0GRU8;A0A6Q6PUT5	Q9R1C7;A0A1B0GRU8;A0A6Q6PUT5	Pre-mRNA-processing factor 40 homolog A	-0.73801	-0.931328	-0.899023	-1.00296	-1.06112	-0.836519	-0.893881	-0.724926	3	61009000	3	1743100
Bpnt1	-0.0279045	0.492687	A0A1B0GRV0;Q9Z0S1;D3Z0E6;D3Z5X0	A0A1B0GRV0;Q9Z0S1;D3Z0E6	3(2),5-bisphosphate nucleotidase 1	0.776119	0.757303	0.755314	0.843588	0.710417	0.774321	0.758856	0.777113	11	571110000	18	27196000
Sirt3	0.1013	0.355402	D3YVQ5;A0A1B0GRY5;Q8R104	D3YVQ5;A0A1B0GRY5;Q8R104	NAD-dependent protein deacetylase sirtuin-3	-4.16048	-4.3796	-4.51587	-4.67467	-4.50111	-4.28514	-4.27812	-4.26106	1	33921000	1	3392100
6330403A02Rik	-0.232051	1.65176	Q0VBF8;A0A1B0GS08;J3QP43	Q0VBF8;A0A1B0GS08;J3QP43	Protein stum homolog	1.69829	1.81876	1.77696	1.78698	1.67454	1.41145	1.64865	1.41815	2	1926600000	17	642200000
Bax	0.0117393	0.0620653	Q07813;A0A1B0GS13;A0A1B0GT81;A0A1B0GTA4	Q07813;A0A1B0GS13;A0A1B0GT81;A0A1B0GTA4	Apoptosis regulator BAX	-3.00357	-2.87881	-2.92142	-2.87473	-2.88632	-2.93393	-2.76056	-3.05077	1	49494000	3	6186800
Arfip2	0.109983	1.18222	Q8K221;A0A1B0GS63;A0A1B0GSM3;D3Z2F3;D6RHM6;D6RI79;H7BWZ6;A0A1B0GQY8	Q8K221;A0A1B0GS63;A0A1B0GSM3	Arfaptin-2	0.760006	0.78475	0.726881	0.746363	0.806446	0.946751	0.761398	0.943338	8	3752500000	27	250160000
Ddhd2	0.0331297	0.403847	Q80Y98;A0A1B0GSA5;A0A1B0GS27	Q80Y98;A0A1B0GSA5;A0A1B0GS27	Phospholipase DDHD2	-0.541414	-0.626013	-0.569214	-0.499723	-0.594063	-0.529747	-0.492792	-0.487244	6	526140000	8	15475000
Grik1	-0.160452	1.26305	Q60934;E9Q2Y1;A0A2I3BRJ1;A0A1B0GSI4;F6Z3M4;A0A2I3BQM2;F6QF13;A0A2I3BPT2	Q60934;E9Q2Y1;A0A2I3BRJ1;A0A1B0GSI4;F6Z3M4;A0A2I3BQM2;F6QF13;A0A2I3BPT2	Glutamate receptor ionotropic, kainate 1	-2.71286	-2.61718	-2.68112	-2.67141	-2.87492	-2.96189	-2.65606	-2.8315	1	12235000	1	321970
Unc5d	0.0724769	0.490078	B7ZMT2;A0A1B0GSR6;A6H5Z5;C5IAW8;Q8K1S2	B7ZMT2;A0A1B0GSR6;A6H5Z5;C5IAW8;Q8K1S2	Netrin receptor UNC5D	-3.52158	-3.69868	-3.66041	-3.67552	-3.61976	-3.51619	-3.68763	-3.4427	3	112390000	4	3037700
Mrpl17	0.225832	1.11174	Q9D8P4;A0A1B0GSV1	Q9D8P4;A0A1B0GSV1	39S ribosomal protein L17, mitochondrial	-1.46035	-1.50875	-1.40439	-1.5642	-1.48194	-1.11079	-1.37329	-1.06834	1	16970000	2	1697000
Nup98	0.0270205	0.100228	Q6PFD9;A0A1B0GSX7;B2RQL0;A0A140T8J8;A0A1B0GRB5;A0A1B0GRA7	Q6PFD9;A0A1B0GSX7;B2RQL0;A0A140T8J8	Nuclear pore complex protein Nup98-Nup96;Nuclear pore complex protein Nup98;Nuclear pore complex protein Nup96	-2.59874	-3.02818	-2.86691	-2.84719	-2.87617	-2.68802	-2.79759	-2.87116	4	53215000	5	700200
Kcnn2	-0.0184505	0.0886043	P58390;B4YDY0;A0A1B0GT12	P58390;B4YDY0;A0A1B0GT12	Small conductance calcium-activated potassium channel protein 2	-2.95228	-2.89423	-2.84968	-3.03798	-2.82427	-3.11564	-2.8835	-2.98455	4	11271000	4	331510
Abcc8	-0.019773	0.17651	B2RUS7;A0A1B0GT25	B2RUS7;A0A1B0GT25		-0.378126	-0.275358	-0.369095	-0.445072	-0.322008	-0.415771	-0.369036	-0.439928	2	264280000	2	3775400
Clcn4;Clcn4-2	0.0268986	0.223714	Q61418;Q3LRV6;A0A1B0GT29	Q61418;Q3LRV6;A0A1B0GT29	H(+)/Cl(-) exchange transporter 4;Chloride channel protein	-2.2781	-2.21303	-2.31964	-2.23785	-2.18473	-2.31061	-2.1427	-2.30298	2	301870000	4	10409000
Begain	-0.111022	2.03447	Q68EF6;F8WIG2;A0A5F8MPR2;A0A1B0GT88;A0A5F8MPK8	Q68EF6;F8WIG2;A0A5F8MPR2;A0A1B0GT88	Brain-enriched guanylate kinase-associated protein	2.08545	2.20198	2.12781	2.15142	2.05636	1.98647	2.05589	2.02385	17	1456800000	23	38337000
Shank2	-0.149704	1.11512	A0A1C7ZMY3;A0A6I8MWY3	A0A1C7ZMY3;A0A6I8MWY3	SH3 and multiple ankyrin repeat domains 2	-2.3954	-2.38874	-2.23065	-2.26244	-2.56116	-2.40172	-2.34706	-2.56609	1	138630000	11	2349600
Cherp	0.203099	1.03769	Q8CGZ0;G5E8I8;A0A1D5RL92	Q8CGZ0;G5E8I8;A0A1D5RL92	Calcium homeostasis endoplasmic reticulum protein	-1.45131	-1.31016	-1.59846	-1.62	-1.26229	-1.181	-1.49921	-1.22503	2	99872000	2	3026400
Kiaa1107	-0.0556908	1.60398	Q80TK0;A0A1D5RL96;Q3TEG0;F7CG54;D3YUW2	Q80TK0;A0A1D5RL96	Uncharacterized protein KIAA1107	3.63961	3.61657	3.5721	3.62116	3.57171	3.56521	3.56914	3.52061	21	26959000000	48	472970000
Ank2	0.253104	1.93406	A0A1D5RLB2	A0A1D5RLB2	Ankyrin 2, brain	-2.34422	-2.52632	-2.45081	-2.37189	-2.2311	-2.17898	-2.26477	-2.00596	1	69431000	3	13886000
Dock9	0.0200148	0.522296	E9QMR2;A0A1D5RLE0;F8VPN7;Q8BIK4;A0A5F8MPL9;A0A1D5RMM1;A2AF47;A2AF65;A2AF67;A0A1D5RLB8	E9QMR2;A0A1D5RLE0;F8VPN7;Q8BIK4;A0A5F8MPL9;A0A1D5RMM1	Dedicator of cytokinesis protein 9	0.417929	0.369312	0.361088	0.362434	0.374134	0.421019	0.412786	0.382883	13	228950000	15	2100500
Reep1	-0.0772691	0.756059	Q8BGH4;A0A1D5RLF1	Q8BGH4;A0A1D5RLF1	Receptor expression-enhancing protein 1	-0.176947	-0.235479	-0.112574	-0.302795	-0.220345	-0.342276	-0.247887	-0.326365	5	689230000	6	57436000
Mt3	0.621057	1.49096	P28184;A0A1D5RLI5;A0A1D5RLF4	P28184;A0A1D5RLI5;A0A1D5RLF4	Metallothionein-3	-0.872387	-0.849394	-0.909887	-0.911505	-0.604967	0.00533485	-0.681297	0.221985	1	785560000	8	392780000
Hsdl1	0.00434351	0.0281629	Q8BTX9;A0A1D5RLG0;A0A1D5RM62	Q8BTX9;A0A1D5RLG0	Inactive hydroxysteroid dehydrogenase-like protein 1	0.996344	0.919804	1.05288	1.0733	0.968552	0.92551	1.0866	1.07904	5	362210000	8	22638000
Rab3gap1	0.2547	0.992825	A0A1D5RLG3	A0A1D5RLG3	Rab3 GTPase-activating protein catalytic subunit	2.31047	2.20584	2.19292	2.1644	2.2207	2.67804	2.28509	2.70861	22	2433100000	33	48661000
Psd3	0.0597763	0.790007	Q2PFD7;F6Z9E6;A0A1D5RLK2;A0A1D5RMH7	Q2PFD7;F6Z9E6;A0A1D5RLK2;A0A1D5RMH7	PH and SEC7 domain-containing protein 3	4.01336	4.00454	3.89797	3.98416	3.98433	4.07332	3.9937	4.08778	20	12746000000	59	277080000
Efr3a	0.0327926	0.512186	Q8BG67;A0A1D5RLL3;Q8BWC5;A0A2I3BR57	Q8BG67;A0A1D5RLL3	Protein EFR3 homolog A	1.58472	1.52226	1.51843	1.61617	1.55685	1.63849	1.58381	1.5936	13	321040000	18	6294900
Kiaa1671	0.0880833	1.62985	A0A1D5RLN6;Q8BRV5;A0A1B0GR85	A0A1D5RLN6;Q8BRV5;A0A1B0GR85	Uncharacterized protein KIAA1671	0.897308	0.921072	0.939642	0.908752	0.990322	1.0752	0.941433	1.01215	10	778720000	14	45807000
Cdc42bpa	-0.170003	2.46763	Q3UU96;H7BX44;D3YYN8;E9PVY0;A0A1D5RLQ9;F6Q5A5;F6S5Z6;F6YZJ7;F6W0C2	Q3UU96;H7BX44;D3YYN8;E9PVY0;A0A1D5RLQ9;F6Q5A5;F6S5Z6;F6YZJ7	Serine/threonine-protein kinase MRCK alpha;Non-specific serine/threonine protein kinase	-0.111795	-0.0249977	-0.0336971	0.0590763	-0.171185	-0.196335	-0.204914	-0.218992	9	678740000	14	8379500
Tsnax	0.0906882	0.482297	Q9QZE7;A0A1D5RLR0	Q9QZE7;A0A1D5RLR0	Translin-associated protein X	-3.96702	-3.78501	-3.78643	-3.74162	-3.91992	-3.61415	-3.74201	-3.64125	3	53737000	3	2985400
Gramd1b	0.101301	0.430349	Q80TI0;A0A1L1SQ42;D3YWR0;A0A1D5RLT6;F7BFL8	Q80TI0;A0A1L1SQ42;D3YWR0;A0A1D5RLT6;F7BFL8	GRAM domain-containing protein 1B	-2.2568	-2.33382	-2.51288	-2.26173	-2.08874	-2.33798	-2.10078	-2.43253	4	225350000	8	5633700
Unc80	-0.0848086	1.18836	Q8BLN6;B8XCJ6;A0A1D5RLV3	Q8BLN6;B8XCJ6;A0A1D5RLV3	Protein unc-80 homolog	-0.90654	-0.932764	-0.884083	-0.986184	-0.982763	-1.09494	-0.953819	-1.01728	5	243680000	10	1716000
Wdfy3	0.0318785	0.349344	Q6VNB8;A0A1D5RLV7;G3UYW1;G3UY81	Q6VNB8;A0A1D5RLV7;G3UYW1	WD repeat and FYVE domain-containing protein 3	1.95673	1.99374	1.90149	1.95373	2.02943	1.98752	2.03137	1.88489	28	1841700000	37	11806000
Iqsec1	-0.02282	0.647119	A0A1D5RM83;Q8R0S2;A0A5F8MPT9;A0A0R4J1U6	A0A1D5RM83;Q8R0S2;A0A5F8MPT9	IQ motif and SEC7 domain-containing protein 1	3.94888	3.94517	3.9383	3.92641	3.88274	3.90888	3.91541	3.96045	35	10136000000	88	177820000
Tcf25	0.0245547	0.0663568	Q8R3L2;A0A1D5RM90;B2ZAC8	Q8R3L2;A0A1D5RM90;B2ZAC8	Transcription factor 25	-3.07203	-3.23908	-3.31213	-3.28008	-3.06008	-3.31229	-2.95047	-3.48226	2	55105000	2	1777600
Wwp2	0.0621703	0.347792	Q9DBH0;A0A1D5RM92;A0A1D5RLH0;Q3TXI7	Q9DBH0;A0A1D5RM92	NEDD4-like E3 ubiquitin-protein ligase WWP2	-1.96383	-1.92985	-2.05268	-1.93439	-1.81712	-2.0139	-1.75668	-2.04437	5	211230000	7	4592000
Mast3	0.133694	1.17802	Q3U214;A0A1D5RM97;A0A1D5RLJ1	Q3U214;A0A1D5RM97;A0A1D5RLJ1	Microtubule-associated serine/threonine-protein kinase 3	-1.04169	-1.12225	-1.12871	-0.891756	-0.954762	-0.927292	-0.847462	-0.920109	6	442440000	8	7628200
Pllp	0.0573177	0.68736	Q9DCU2;A0A1D5RMD2	Q9DCU2;A0A1D5RMD2	Plasmolipin	-1.58863	-1.51976	-1.62174	-1.53631	-1.48212	-1.43142	-1.54459	-1.57904	1	49581000	2	9916200
Stox2	0.136243	0.472464	Q499E5;A0A1D5RMH0	Q499E5;A0A1D5RMH0	Storkhead-box protein 2	-3.59811	-3.33796	-3.35005	-3.68938	-3.34813	-3.61994	-3.16184	-3.30061	1	30909000	1	702470
Cnot1	-0.0341349	0.497136	Q6ZQ08;B7ZWL1;A0A1D5RMJ8;A0A1D5RMD8;A0A1D5RML9	Q6ZQ08;B7ZWL1;A0A1D5RMJ8;A0A1D5RMD8;A0A1D5RML9	CCR4-NOT transcription complex subunit 1	-0.116426	0.0189819	-0.0467148	-0.0164604	-0.0720387	-0.0770168	-0.0434055	-0.104698	4	79420000	5	650990
Kcnh1;Kcnh5	0.030889	0.273054	Q60603;Q3UHC9;A0A1L1M1J8;Q920E3	Q60603;Q3UHC9;A0A1L1M1J8;Q920E3	Potassium voltage-gated channel subfamily H member 1;Potassium voltage-gated channel subfamily H member 5	-0.709442	-0.740335	-0.666332	-0.669996	-0.608164	-0.731108	-0.575335	-0.747944	4	163580000	4	3894800
Ate1	0.0172005	0.133066	Q9Z2A5;Q4FCQ7;A0A1L1SQ41;J3QNU1;A0A140LJ98	Q9Z2A5;Q4FCQ7;A0A1L1SQ41;J3QNU1;A0A140LJ98	Arginyl-tRNA--protein transferase 1	-0.422745	-0.287966	-0.334177	-0.357435	-0.355381	-0.359217	-0.217983	-0.40094	4	150550000	6	7923600
Tln2	-0.0975757	2.47078	E9PUM4;A0A1L1SQ51;Q71LX4;Q8CDM9;A0A1L1SRI1;A0A1L1SQP9;A0A1L1SVA8	E9PUM4;A0A1L1SQ51;Q71LX4;Q8CDM9;A0A1L1SRI1	Talin-2	3.66698	3.67518	3.68066	3.70951	3.63458	3.55334	3.59431	3.55979	62	4288300000	104	31765000
Rps25	-0.0272622	0.260492	P62852;A0A1L1SQA8	P62852;A0A1L1SQA8	40S ribosomal protein S25	1.65929	1.68404	1.76715	1.71436	1.5771	1.71524	1.68161	1.74183	4	1164100000	6	232830000
Ift46	0.0994136	0.27823	Q9DB07;A0A1L1SR19;A0A5F8MPR6	Q9DB07;A0A1L1SR19;A0A5F8MPR6	Intraflagellar transport protein 46 homolog	-4.88373	-4.79511	-4.57295	-4.76846	-4.99507	-4.73057	-4.39886	-4.49809	1	2261400	1	161530
Higd1a	-0.0222309	0.0875793	Q9JLR9;A0A1L1SR69;A0A1L1ST61;A0A1L1SV00;Q8R472	Q9JLR9;A0A1L1SR69;A0A1L1ST61;A0A1L1SV00;Q8R472	HIG1 domain family member 1A, mitochondrial	-3.65401	-3.49367	-3.65832	-3.5654	-3.43441	-3.71677	-3.51827	-3.79087	1	65110000	3	16277000
Igsf9b	-0.117189	0.955054	E9PZ19;A0A1L1SR84;D3Z169	E9PZ19;A0A1L1SR84;D3Z169		-0.574049	-0.687897	-0.778042	-0.51605	-0.759899	-0.818521	-0.717472	-0.728903	2	76906000	3	1479000
Ano8	0.137557	0.28097	Q6PB70;A0A1L1SR96	Q6PB70;A0A1L1SR96	Anoctamin-8	-2.02431	-2.67388	-2.87418	-2.7793	-2.36583	-2.57996	-2.31197	-2.54368	2	50144000	2	983210
Cdkn2d	0.216085	0.47493	A0A1L1SRJ2;Q60773	A0A1L1SRJ2;Q60773	Cyclin-dependent kinase 4 inhibitor D	-6.26583	-6.63428	-5.90199	-5.79431	-5.71545	-5.99087	-6.08632	-5.93944	1	13178000	1	1198000
Commd4	0.0908563	0.873157	Q9CQ02;A0A1L1SRJ9;A0A1L1SRX4;A0A1L1SVC7	Q9CQ02;A0A1L1SRJ9;A0A1L1SRX4;A0A1L1SVC7	COMM domain-containing protein 4	-2.93056	-2.88468	-3.10875	-3.025	-2.90382	-2.91762	-2.84912	-2.915	2	131130000	3	11921000
Ampd3	-0.210841	0.527629	O08739;A0A1L1SRX2;Q3V1D3;D3YU73;F6XQD0;D3Z4N3;A0A0G2JFD4	O08739;A0A1L1SRX2	AMP deaminase 3	-4.25476	-5.12411	-4.85456	-4.79346	-5.03118	-5.00456	-4.90593	-4.92858	4	182200000	5	5205700
Ppp1r14c	0.326014	1.87341	Q8R4S0;A0A1L1SRZ2	Q8R4S0;A0A1L1SRZ2	Protein phosphatase 1 regulatory subunit 14C	-0.933008	-1.07452	-1.18557	-1.2776	-0.942589	-0.698595	-0.82172	-0.703737	2	122900000	2	20483000
Rexo2	0.00687575	0.0400273	Q9D8S4;A0A1L1SS58	Q9D8S4;A0A1L1SS58	Oligoribonuclease, mitochondrial	-1.06154	-1.14469	-0.97077	-0.88188	-0.98719	-1.01098	-0.975342	-1.05787	2	140770000	2	11731000
Lrrfip2	-0.0361719	0.311167	A0A1L1SSC0;A0A668KLE1;A0A1L1SVG1;A0A0R4J169;E9QN52;A0A0G2JEP4;A0A0G2JFV5;Q91WK0;A0A1L1SQW1;A0A0G2JGZ1;A0A0G2JDR6;A0A0G2JEF6	A0A1L1SSC0;A0A668KLE1;A0A1L1SVG1;A0A0R4J169;E9QN52;A0A0G2JEP4;A0A0G2JFV5;Q91WK0;A0A1L1SQW1;A0A0G2JGZ1	Leucine-rich repeat flightless-interacting protein 2	0.893549	0.99135	0.858713	0.888287	0.951609	0.787907	0.92606	0.821636	8	408460000	16	11670000
Adpgk	-0.149031	0.731175	Q3UDS7;A0A1L1SSF2;Q8VDL4	Q3UDS7;A0A1L1SSF2;Q8VDL4	ADP-dependent glucokinase	-5.18318	-4.8356	-5.00461	-4.78143	-5.01009	-5.20864	-5.10615	-5.07606	2	6987900	4	367780
Sparc	0.110658	0.696301	Q5NCU4;A0A1L1SSH9;P07214	Q5NCU4;A0A1L1SSH9;P07214	SPARC	-3.42093	-3.20465	-3.47443	-3.3076	-3.2015	-3.26075	-3.13789	-3.36483	2	64117000	2	4932000
Ncoa7	-0.0990152	0.371391	Q6DFV7;B9EIW5;A0A1L1SSS4	Q6DFV7;B9EIW5;A0A1L1SSS4	Nuclear receptor coactivator 7	-4.67833	-4.17994	-4.20319	-4.29622	-4.44292	-4.44223	-4.43007	-4.43853	2	8692100	3	170430
Lztfl1	0.0662138	1.18141	Q9JHQ5;F6VTH5;A0A1L1SSX7;F6VG18;A0A1L1ST13;E9Q9P1	Q9JHQ5;F6VTH5;A0A1L1SSX7;F6VG18;A0A1L1ST13	Leucine zipper transcription factor-like protein 1	-1.20903	-1.22781	-1.20625	-1.23292	-1.23619	-1.10723	-1.12507	-1.14267	6	207280000	8	13819000
Gnb5	-0.0913286	0.902048	A0A1L1STC5	A0A1L1STC5	Guanine nucleotide binding protein (G protein), beta 5	-0.869619	-0.76165	-0.886276	-0.871418	-0.832611	-0.971018	-0.917627	-1.03302	1	392900000	5	130970000
Syne1	-0.0289025	0.772823	Q6ZWR6;A0A1L1STC6;A0A1L1SRV6;Q6ZWR5	Q6ZWR6;A0A1L1STC6	Nesprin-1	2.6172	2.58531	2.56792	2.59856	2.53898	2.56262	2.60658	2.5452	69	2307400000	88	4614800
Idh3a	0.0179734	0.256659	A0A1L1STE6;Q9D6R2	A0A1L1STE6;Q9D6R2	Isocitrate dehydrogenase [NAD] subunit alpha, mitochondrial	4.97492	4.9062	4.99818	5.01881	4.95559	4.99933	4.98741	5.02768	18	46478000000	113	2112700000
Fam63b	-0.0433807	0.231202	Q6PDI6;A0A1L1STF0	Q6PDI6;A0A1L1STF0	Protein FAM63B	-0.423164	-0.37166	-0.368843	-0.455833	-0.273544	-0.602123	-0.391823	-0.525534	3	225700000	5	9813200
Taf1d	-0.399684	0.616326	Q9D4V4;A0A1L1SUU1;A0A1L1SUD1	Q9D4V4;A0A1L1SUU1;A0A1L1SUD1	TATA box-binding protein-associated factor RNA polymerase I subunit D	0.275034	-0.585672	-0.48494	-0.886946	-0.987316	-0.3277	-1.18475	-0.781496	1	1114000000	5	85690000
Picalm	-0.13438	1.19223	A0A1L1SUR7	A0A1L1SUR7	Phosphatidylinositol binding clathrin assembly protein	-2.29331	-2.23137	-2.35368	-2.38115	-2.42323	-2.46122	-2.3379	-2.5747	2	99015000	3	7616500
Cdk17	-0.0397706	0.463022	Q8K0D0;A0A1L1SUS7;Q14AX6;P11440;P97377;Q3V3A1;Q80YP0;Q64261;P30285;D3Z2T9;E9Q9E4;E9PZX7;E3W997;A0A1Y7VLM0	Q8K0D0;A0A1L1SUS7	Cyclin-dependent kinase 17	1.32707	1.29611	1.25222	1.29517	1.26516	1.20045	1.34869	1.19718	9	473090000	10	15770000
Thy1	-0.105776	1.42457	P01831;A0A1L1SUX8	P01831;A0A1L1SUX8	Thy-1 membrane glycoprotein	3.97638	4.02185	4.00835	3.9947	3.96736	3.82289	3.95493	3.833	7	78372000000	66	11196000000
Fdx1l	-0.115232	0.628705	Q9CPW2;A0A1L1SV24	Q9CPW2;A0A1L1SV24	Adrenodoxin-like protein, mitochondrial	-2.18279	-2.26635	-1.9348	-1.93059	-2.16079	-2.23506	-2.18749	-2.19212	3	142620000	4	14262000
Actn4	0.0809813	1.64041	A0A1L1SV25;P57780;A0A1L1SVJ6;D3Z0L8;D3Z761	A0A1L1SV25;P57780	Alpha-actinin-4	4.75867	4.72177	4.72099	4.72727	4.77216	4.86661	4.76848	4.84538	34	14991000000	106	267690000
Olfm2	-0.162955	1.45135	A0A1L1SV46;A0A1L1SQX6;Q8BM13	A0A1L1SV46;A0A1L1SQX6;Q8BM13	Noelin-2	-2.27497	-2.22233	-2.42993	-2.36712	-2.44759	-2.52925	-2.3998	-2.56952	2	30044000	2	1502200
Usp47	0.0133443	0.132027	Q8BY87;A0A1L1SV73	Q8BY87;A0A1L1SV73	Ubiquitin carboxyl-terminal hydrolase 47	-0.48381	-0.387569	-0.464102	-0.367941	-0.401815	-0.482742	-0.361273	-0.404215	5	117590000	6	1589000
Cwc15	0.0209107	0.0548583	Q9JHS9;A0A1L1SVD8	Q9JHS9;A0A1L1SVD8	Spliceosome-associated protein CWC15 homolog	-3.77649	-3.90442	-3.88155	-3.46354	-3.57727	-3.78438	-3.61845	-3.96226	1	26405000	1	3300600
Slc44a2	-0.0113463	0.111831	A0A1L1SVG6;Q8BY89	A0A1L1SVG6;Q8BY89	Choline transporter-like protein 2	0.869423	0.873238	0.818913	0.731022	0.855068	0.798477	0.82239	0.771275	8	1013400000	9	42226000
Nfat5	-0.155342	0.85174	Q9WV30;A0A1U6URG8;F6VCW7	Q9WV30;A0A1U6URG8;F6VCW7	Nuclear factor of activated T-cells 5	-2.40013	-2.28714	-2.49459	-2.41652	-2.50143	-2.71332	-2.35218	-2.65282	2	53218000	2	1565200
Trappc6b	-0.0365925	0.0975792	Q9D289;A0A1W2P6E6;A0A1W2P7S5;A0A1W2P836;A0A1W2P7N0	Q9D289;A0A1W2P6E6;A0A1W2P7S5	Trafficking protein particle complex subunit 6B	-7.60472	-7.36159	-7.74074	-7.29518	-7.51889	-7.78251	-7.49385	-7.35335	3	91125000	4	7009600
Myl6	-0.057796	1.80155	Q60605;A0A1W2P7Q9;A0A1W2P6F6	Q60605;A0A1W2P7Q9;A0A1W2P6F6	Myosin light polypeptide 6	2.70032	2.73884	2.75713	2.70493	2.66859	2.65987	2.69625	2.64533	8	4833300000	28	483330000
Myl6	0.0835733	0.48341	A0A1W2P6G5	A0A1W2P6G5	Myosin, light polypeptide 6	-2.19668	-2.20048	-2.1069	-1.93327	-1.94477	-2.01743	-1.97941	-2.16143	1	67639000	17	7515400
Dapk3	-0.0961509	0.469199	O54784;A0A1W2P6K3;A0A1W2P6J6	O54784;A0A1W2P6K3;A0A1W2P6J6	Death-associated protein kinase 3	-3.62875	-3.66063	-3.69266	-3.98672	-3.94729	-3.7438	-3.84478	-3.81751	1	6109000	1	321530
Sgpp1	-0.0261822	0.131547	Q9JI99;A0A1W2P6K9	Q9JI99;A0A1W2P6K9	Sphingosine-1-phosphate phosphatase 1	-4.1708	-4.13569	-4.21539	-4.02144	-4.09591	-4.0746	-4.34583	-4.13171	2	80956000	2	5059800
Sgta	0.0662637	0.403953	Q8BJU0;A0A1W2P6P1;A0A1W2P7I5	Q8BJU0;A0A1W2P6P1;A0A1W2P7I5	Small glutamine-rich tetratricopeptide repeat-containing protein alpha	0.256899	0.381096	0.259558	0.115942	0.367825	0.237495	0.430853	0.242376	5	843090000	11	70257000
Fmnl1	-0.199111	0.807693	Q9JL26;A0A1W2P6X3;G3UWI1	Q9JL26;A0A1W2P6X3	Formin-like protein 1	-2.3373	-2.19958	-2.13845	-2.4767	-2.30502	-2.59979	-2.34279	-2.70088	1	39034000	1	684800
Stab2	0.0401049	0.132451	Q8R4U0;A0A1W2P6Y4	Q8R4U0;A0A1W2P6Y4	Stabilin-2;Short form stabilin-2	-0.156916	-0.139633	-0.264437	-0.0881691	0.110838	-0.274052	0.00896263	-0.334484	1	469690000	2	4744400
Nrcam	0.0253422	0.0788836	A0A1W2P6Z1	A0A1W2P6Z1	Neuronal cell adhesion molecule	-2.1648	-2.02169	-2.24314	-2.19214	-1.83933	-2.2683	-2.11054	-2.30224	1	196660000	1	49165000
Ctage5;Mia2	0.0379767	0.219018	H3BJ71;H3BK44;E9PY90;H3BK48;E9Q3S2;H3BKH2;H3BJS0;A0A1W2P711;Q91ZV0;H3BKL6;H3BL19;H3BJI6;H3BJ35;H3BJS5	H3BJ71;H3BK44;E9PY90;H3BK48;E9Q3S2;H3BKH2;H3BJS0;A0A1W2P711;Q91ZV0;H3BKL6;H3BL19;H3BJI6	Melanoma inhibitory activity protein 2	-2.57511	-2.41773	-2.70099	-2.48329	-2.44979	-2.59617	-2.47078	-2.50847	3	52889000	3	1706100
Ralgapa1	0.0401778	0.523159	Q6GYP7;A0A1W2P832;A0A1W2P712;A0A2I3BRX9;A0A1W2P7P2	Q6GYP7;A0A1W2P832;A0A1W2P712;A0A2I3BRX9	Ral GTPase-activating protein subunit alpha-1	0.277533	0.304485	0.234694	0.240128	0.352135	0.234425	0.362261	0.26873	10	382290000	12	4247700
Ilvbl	0.082968	0.340841	Q8BU33;A0A1W2P727;A0A1W2P8E1;A0A1W2P6L8;A0A1W2P6P8;A0A1W2P6Y9;A0A1W2P8D6	Q8BU33;A0A1W2P727;A0A1W2P8E1;A0A1W2P6L8	Acetolactate synthase-like protein	-4.11293	-3.78914	-3.87539	-3.79036	-3.82874	-3.60571	-3.87141	-3.93009	3	66710000	3	2565800
Slc6a15	-0.0305357	0.0296895	Q8BG16;A0A1W2P744	Q8BG16;A0A1W2P744	Sodium-dependent neutral amino acid transporter B(0)AT2	-7.70235	-6.49305	-6.65353	-6.88835	-6.67092	-6.72802	-6.81295	-7.64754	2	3076800	2	106100
Hist1h3b;H3f3a	-0.131416	0.780562	P84228;A0A1W2P768;F8WI35;E0CYN1;E0CYR7	P84228;A0A1W2P768;F8WI35	Histone H3.2;Histone H3	4.14999	4.38364	4.30301	4.521	4.20571	4.2915	4.14664	4.18811	6	57636000000	53	14409000000
Atp2b1	0.0833292	1.70755	A0A1W2P772;A0A1W2P882	A0A1W2P772	ATPase, Ca++ transporting, plasma membrane 1	-0.194868	-0.196049	-0.277245	-0.216129	-0.146456	-0.116953	-0.103285	-0.18428	3	1110500000	16	85424000
Kcnc2	-0.216816	1.21362	Q14B80;A0A1W2P796	Q14B80;A0A1W2P796	Potassium voltage-gated channel subfamily C member 2	-2.51358	-2.40675	-2.37272	-2.5122	-2.47845	-2.7234	-2.58891	-2.88175	5	144910000	11	6900500
Rab3ip	0.00427055	0.0327778	Q68EF0;A0A1W2P7K6	Q68EF0;A0A1W2P7K6	Rab-3A-interacting protein	-2.5824	-2.64983	-2.65035	-2.47334	-2.60466	-2.56564	-2.54867	-2.61986	2	23990000	3	1411200
Abracl	-0.14422	1.86761	Q4KML4;A0A1W2P7X0;E9QMV2	Q4KML4;A0A1W2P7X0;E9QMV2	Costars family protein ABRACL	-2.1882	-2.20838	-2.17911	-2.05634	-2.35392	-2.31577	-2.29882	-2.2404	2	338560000	8	84639000
Nrcam	-0.0364022	0.402243	A0A1W2P7Y9;A0A1W2P814;A0A1W2P6P3;A0A1W2P7R6	A0A1W2P7Y9	Neuronal cell adhesion molecule	-0.404539	-0.311077	-0.326097	-0.358397	-0.401115	-0.404074	-0.290071	-0.450459	1	148470000	2	2699400
Palm	-0.0527148	0.348588	A0A1W2P879	A0A1W2P879	Paralemmin	1.54751	1.75326	1.72888	1.82603	1.72972	1.61396	1.67767	1.62346	1	2379800000	15	396630000
Ppp2r5c	-0.12843	1.70778	A0A1Y7VIR0	A0A1Y7VIR0	Protein phosphatase 2, regulatory subunit B', gamma	-1.60285	-1.45042	-1.61394	-1.56362	-1.63957	-1.70691	-1.6901	-1.70798	3	272440000	4	22704000
Lhfpl2	-0.164239	1.63249	D3Z698;A0A1Y7VJ20;Q8BGA2	D3Z698;A0A1Y7VJ20;Q8BGA2	Lipoma HMGIC fusion partner-like 2 protein	-0.897026	-0.831001	-0.911427	-0.937313	-1.00361	-1.10971	-0.951523	-1.16889	1	97666000	3	16278000
Tspan13	-0.00564051	0.0296957	Q9D8C2;A0A1Y7VJ37	Q9D8C2;A0A1Y7VJ37	Tetraspanin-13	-0.490803	-0.279196	-0.354702	-0.524628	-0.373117	-0.40501	-0.386061	-0.507702	1	49780000	1	6222500
Tbca	0.0297747	0.125847	P48428;A0A1Y7VJ48	P48428;A0A1Y7VJ48	Tubulin-specific chaperone A	1.24189	1.14024	0.954441	1.13018	1.22129	1.11509	1.27317	0.976305	4	277710000	4	46285000
Zmynd11	-0.273708	0.331727	Q8R5C8;A0A1Y7VJ93;D3YY85;D3YY86;D3Z662;A0A1Y7VJA3;D3Z500;D3Z029;D3Z4G1;D3YXR0;A0A1Y7VMG9;Q8BJZ0;D3YXX1	Q8R5C8;A0A1Y7VJ93;D3YY85;D3YY86;D3Z662;A0A1Y7VJA3;D3Z500;D3Z029;D3Z4G1;D3YXR0;A0A1Y7VMG9;Q8BJZ0;D3YXX1	Zinc finger MYND domain-containing protein 11	-3.61988	-4.99947	-4.50758	-5.01661	-4.57793	-4.85367	-4.65398	-5.15279	2	56268000	2	1875600
Evl	0.0197339	0.208012	P70429;F8WJB9;E9PVP4;A0A1Y7VJA2	P70429;F8WJB9;E9PVP4;A0A1Y7VJA2	Ena/VASP-like protein	1.99241	2.10141	1.99878	2.04149	2.12483	2.01213	2.07127	2.0048	9	771830000	15	36754000
Sirt5	0.146611	1.282	A0A1Y7VJY8;A0A1Y7VM56;Q8K2C6;A0A1Y7VK33	A0A1Y7VJY8;A0A1Y7VM56;Q8K2C6;A0A1Y7VK33	NAD-dependent protein deacylase sirtuin-5, mitochondrial	-1.0545	-1.03409	-1.03873	-1.00029	-0.972391	-0.814507	-0.999504	-0.75477	4	358410000	6	18864000
Ggps1	0.0224481	0.189515	Q9WTN0;A0A1Y7VJZ1;Q9CZZ6;A0A1Y7VM16;A0A1Y7VNV0;A0A1Y7VLQ5;A0A1Y7VLK7;A0A1Y7VNC9	Q9WTN0;A0A1Y7VJZ1;Q9CZZ6;A0A1Y7VM16;A0A1Y7VNV0	Geranylgeranyl pyrophosphate synthase	0.192528	0.0435543	0.0967941	0.211824	0.10553	0.189911	0.131559	0.207493	3	156610000	4	8700500
Gstz1	-0.0426736	1.17895	Q9WVL0;A0A1Y7VJZ2;A0A1Y7VNC1	Q9WVL0;A0A1Y7VJZ2;A0A1Y7VNC1	Maleylacetoacetate isomerase	0.962688	0.989592	0.992775	1.02386	0.949526	0.979773	0.957924	0.910999	11	1581500000	20	121660000
Ryr2	-0.302434	1.42233	A0A1Y7VK09	A0A1Y7VK09	Ryanodine receptor 2	-4.04889	-4.15215	-4.1158	-3.79931	-4.09356	-4.36141	-4.41524	-4.45569	1	272690000	1	11856000
Isca2	-0.0265532	0.155883	A0A1Y7VK19;Q9DCB8	A0A1Y7VK19;Q9DCB8	Iron-sulfur cluster assembly 2 homolog, mitochondrial	-2.12143	-1.90674	-1.90543	-1.92287	-2.03241	-2.07881	-1.93079	-1.92068	2	89611000	2	8961100
Ispd	-0.0580356	0.335377	A0A1Y7VK76;A0A1Y7VM96;Q5RJG7	A0A1Y7VK76;A0A1Y7VM96;Q5RJG7	Isoprenoid synthase domain-containing protein	-5.38897	-5.286	-5.30874	-5.4315	-5.47941	-5.42796	-5.51706	-5.22293	2	26585000	3	1563800
Shc3	0.0135684	0.0588004	Q61120;A0A1Y7VKQ1;A0A5F8MPM1	Q61120;A0A1Y7VKQ1;A0A5F8MPM1	SHC-transforming protein 3	-1.75622	-1.98281	-2.01649	-1.84242	-1.87356	-2.02926	-1.76485	-1.87601	4	166010000	6	6385000
Pcnx	-0.0453749	0.189883	A0A1Y7VKR5;Q9QYC1;A0A1Y7VLV8;A0A1Y7VJ77	A0A1Y7VKR5;Q9QYC1;A0A1Y7VLV8;A0A1Y7VJ77	Pecanex-like protein 1	-3.64315	-3.98101	-3.74719	-4.02839	-3.86306	-3.93856	-3.87674	-3.90288	4	25150000	4	267560
Rps18;Gm10260	-0.055048	0.510057	P62270;F6YVP7;A0A1Y7VKY1;S4R1N6;A0A3Q4EGP3	P62270;F6YVP7;A0A1Y7VKY1;S4R1N6;A0A3Q4EGP3	40S ribosomal protein S18	1.38167	1.29837	1.43678	1.42798	1.23044	1.34418	1.33469	1.41531	4	451480000	7	50165000
Dtna	0.0342665	0.705219	Q9D2N4;Q8CFR5;A0A1Y7VL34;A0A1Y7VJN9;A0A1Y7VK79;A0A1Y7VLZ6	Q9D2N4;Q8CFR5;A0A1Y7VL34;A0A1Y7VJN9	Dystrobrevin alpha;Dystrobrevin	1.10118	1.06646	1.01579	1.0622	1.08819	1.07356	1.1423	1.07865	12	1133900000	19	26998000
Ttc7b	-0.0490313	0.71017	E9Q6P5;A0A1Y7VL44;A0A1Y7VLT4	E9Q6P5;A0A1Y7VL44		2.22033	2.0946	2.08741	2.14656	2.11933	2.06451	2.10325	2.06568	20	2858100000	36	64956000
Fkbp3	-0.112539	1.66945	Q62446;A0A1Y7VLK0;A0A1Y7VMJ9;A0A1Y7VJ86;A0A1Y7VP01	Q62446;A0A1Y7VLK0;A0A1Y7VMJ9;A0A1Y7VJ86;A0A1Y7VP01	Peptidyl-prolyl cis-trans isomerase FKBP3	-1.68495	-1.67099	-1.61917	-1.5508	-1.73242	-1.79632	-1.74759	-1.69973	2	147260000	3	14726000
Mp68	0.215394	0.808266	A0A1Y7VLP0;P56379	A0A1Y7VLP0;P56379	6.8 kDa mitochondrial proteolipid	0.902061	0.668598	0.830404	0.702494	0.730869	1.17167	0.841894	1.2207	1	1634800000	7	544920000
Gm42517	0.282265	1.28099	A0A1Y7VLQ2	A0A1Y7VLQ2	Predicted gene 42517	-5.47285	-5.65113	-5.88221	-5.93713	-5.38311	-5.51131	-5.36626	-5.5536	2	80522000	3	8052200
Dock4	-0.0569305	1.00237	P59764;A0A1Y7VLY2	P59764;A0A1Y7VLY2	Dedicator of cytokinesis protein 4	2.19563	2.27828	2.21899	2.17434	2.15446	2.20896	2.15842	2.11766	22	1407400000	30	14217000
Pacs2	0.127356	0.672489	Q3V3Q7;A0A1Y7VLZ7;E9Q7E9	Q3V3Q7;A0A1Y7VLZ7;E9Q7E9	Phosphofurin acidic cluster sorting protein 2	-0.0557365	-0.18434	-0.240999	-0.133215	0.129271	-0.18137	0.102541	-0.15531	2	77127000	3	2488000
Kidins220	-0.00357866	0.0507645	E9Q9B7;A0A1Y7VMH7;A0A1Y7VME9;A0A1Y7VNF8	E9Q9B7;A0A1Y7VMH7;A0A1Y7VME9;A0A1Y7VNF8		1.63638	1.60412	1.6129	1.69007	1.65674	1.64018	1.64513	1.58711	14	410470000	19	4461700
Dhrs7	-0.102245	2.00424	Q9CXR1;A0A1Y7VN19	Q9CXR1;A0A1Y7VN19	Dehydrogenase/reductase SDR family member 7	1.01598	1.03116	1.04322	0.946791	0.955986	0.902775	0.891567	0.877838	5	362810000	7	21342000
Glrx5	-0.0250831	0.185966	Q80Y14;A0A1Y7VN70	Q80Y14;A0A1Y7VN70	Glutaredoxin-related protein 5, mitochondrial	0.167568	0.116671	0.25581	0.330788	0.131788	0.180992	0.234259	0.223465	3	436240000	7	62320000
Atg2b	-0.0329111	0.263308	A0A1Y7VNP1	A0A1Y7VNP1	Autophagy related 2B	-1.06555	-1.27819	-1.11891	-1.19637	-1.24322	-1.22664	-1.16924	-1.15155	1	230530000	2	4802800
Mark3	0.0216594	0.404105	A0A1Y7VNZ6;Q03141;A0A1Y7VJB1	A0A1Y7VNZ6;Q03141	MAP/microtubule affinity-regulating kinase 3	1.86227	1.91214	1.83789	1.87039	1.8954	1.84105	1.91291	1.91996	16	1762200000	31	40051000
Ctsl	-0.148592	0.603152	P06797;A0A1Y7VP49	P06797;A0A1Y7VP49	Cathepsin L1;Cathepsin L1 heavy chain;Cathepsin L1 light chain	-4.63087	-4.63879	-4.40606	-4.21824	-4.56535	-4.5634	-4.7977	-4.56187	1	5054700	1	421230
Crhbp	0.000461102	0.00222054	A0A217FL62;Q60571	A0A217FL62;Q60571	Corticotropin-releasing factor-binding protein	-1.99207	-1.76011	-1.87507	-1.69839	-1.87543	-1.77749	-1.86788	-1.803	3	112290000	3	7017900
Mdga2	-0.116714	0.896488	P60755;A0A217FL82;Q3UV20;A0A1Y7VJM7;A0A1Y7VIL8;F6UYI7	P60755;A0A217FL82;Q3UV20	MAM domain-containing glycosylphosphatidylinositol anchor protein 2	-0.996979	-1.12028	-1.23052	-1.23336	-1.21743	-1.33015	-1.18873	-1.31168	6	636870000	6	13268000
Ccdc85c	0.0526798	0.597281	E9Q6B2;A0A217FL83	E9Q6B2;A0A217FL83	Coiled-coil domain-containing protein 85C	-1.94391	-1.82242	-1.77919	-1.82977	-1.77447	-1.84257	-1.73888	-1.80865	3	202530000	5	11252000
Camk2g	0.0763125	0.527208	A0A286YCB8;A0A286YDK9	A0A286YCB8;A0A286YDK9	Calcium/calmodulin-dependent protein kinase II gamma	0.765171	0.763878	0.729467	0.761324	0.801832	0.689512	0.82439	1.00936	1	373830000	3	31153000
Ssr1	-0.108324	1.93739	Q9CY50;A0A286YDB7;A0A286YCT4;A0A286YCG8	Q9CY50;A0A286YDB7;A0A286YCT4;A0A286YCG8	Translocon-associated protein subunit alpha	-0.0630226	-0.0736904	0.0293064	-0.110184	-0.161551	-0.167353	-0.174261	-0.14772	2	104890000	7	10489000
Nup153	-0.210678	0.624521	A0A286YCP2;E9Q3G8	A0A286YCP2;E9Q3G8	Nucleoporin 153	-0.596449	-0.811134	-0.391533	-0.478924	-1.00584	-0.937855	-0.763271	-0.413786	2	46868000	2	3905600
Epb41l3	0.000380278	0.00153938	A0A286YCT6	A0A286YCT6	Erythrocyte membrane protein band 4.1 like 3	-2.53997	-2.38047	-2.22045	-2.35083	-2.50047	-2.27358	-2.31973	-2.39643	1	13208000	1	1100700
Nrn1	-0.0579228	0.57591	Q8CFV4;A0A286YCW7;A0A286YD56;D3Z4E2;A0A286YDV9	Q8CFV4;A0A286YCW7;A0A286YD56;D3Z4E2	Neuritin	1.71667	1.682	1.63539	1.8125	1.72123	1.66991	1.63922	1.58451	4	1303400000	8	325850000
Camk2g	0.0523212	0.426406	A0A286YCW8;A0A286YCH4;A0A286YCI7	A0A286YCW8	Calcium/calmodulin-dependent protein kinase II gamma	-2.01323	-2.10594	-2.07664	-1.89922	-1.90386	-2.04838	-1.96347	-1.97004	1	375580000	3	26827000
Trappc8	0.0325756	0.763327	A0A286YCX6;E9PY51	A0A286YCX6;E9PY51		-1.48187	-1.40675	-1.3955	-1.42678	-1.41481	-1.39412	-1.39882	-1.37284	9	376900000	11	4832000
Nln	-0.107172	1.64683	Q91YP2;A0A286YD12;A0A286YD77	Q91YP2;A0A286YD12;A0A286YD77	Neurolysin, mitochondrial	1.04716	1.11097	1.10374	1.14539	1.00919	0.909904	1.02917	1.03032	9	375510000	11	10729000
Kcnma1	-0.00101328	0.0158843	Q08460;E3VRY9;A0A286YD35;J3QN27;J3QMT8;A0A087WQ41;A0A286YCW3;A0A286YE30;E3VRZ4;E9Q9P4;A0A286YCP1;A0A286YCZ9;A0A286YDC1;A0A286YD59;A0A286YDR7;A0A286YCQ2;A0A286YDU9;A0A286YCF5;A0A087WQN5;A0A286YDM6;F6WSZ3;A0A286YCI9;E3VRY6;F6ZSN2;F6XW53;F6V0P5;J3QP84;F7BHL0;A0A087WRS4;A0A087WQE1;A0A286YDB5;A0A1D5RMA3;A0A286YD36	Q08460;E3VRY9;A0A286YD35;J3QN27;J3QMT8;A0A087WQ41;A0A286YCW3;A0A286YE30;E3VRZ4;E9Q9P4;A0A286YCP1;A0A286YCZ9;A0A286YDC1;A0A286YD59;A0A286YDR7;A0A286YCQ2;A0A286YDU9;A0A286YCF5;A0A087WQN5;A0A286YDM6;F6WSZ3;A0A286YCI9;E3VRY6;F6ZSN2;F6XW53;F6V0P5;J3QP84;F7BHL0;A0A087WRS4	Calcium-activated potassium channel subunit alpha-1	2.60244	2.59615	2.57064	2.6207	2.64455	2.55822	2.6071	2.576	22	2743500000	46	54870000
Slc4a7	0.0504007	0.343122	I1VGT4;J9RV59;D3Y273;A0A286YD46;F8VQC9;Q8BTY2;A0A286YCS4;A0A286YCX2;A0A286YDK8;J9RDH0;H6WZF5;I1VGT5;E3UVT8;D3Y272;A0A286YDJ7;E3UVT9;A0A286YCX8;I1VGT6;H6WZ45;A0A286YDR1	I1VGT4;J9RV59;D3Y273;A0A286YD46;F8VQC9;Q8BTY2;A0A286YCS4;A0A286YCX2;A0A286YDK8;J9RDH0;H6WZF5;I1VGT5;E3UVT8;D3Y272;A0A286YDJ7;E3UVT9;A0A286YCX8;I1VGT6;H6WZ45	Anion exchange protein;Sodium bicarbonate cotransporter 3	-1.61102	-1.74587	-1.78422	-1.89445	-1.71245	-1.76908	-1.69517	-1.65726	8	310500000	10	5645400
Nolc1	0.0537865	0.282952	A0A286YDA2;A0A286YDT3;E9Q5C9;A0A286YDV7;A0A286YDZ1;A0A286YCD1	A0A286YDA2;A0A286YDT3;E9Q5C9;A0A286YDV7		-1.69144	-1.57181	-1.72668	-1.67722	-1.49661	-1.4816	-1.73445	-1.73934	4	194390000	7	6479600
Grk6	0.0164957	0.108914	O70293;A0A286YE10;A0A286YDZ5;Q9EP84;A0A286YDA5;O70291	O70293;A0A286YE10;A0A286YDZ5;Q9EP84;A0A286YDA5	G protein-coupled receptor kinase 6	0.199903	0.16538	0.095974	0.182302	0.234724	0.134769	0.284445	0.0556049	7	389770000	11	13920000
Synpr	-0.0995188	1.50565	Q8BGN8;A0A286YDB6;D3Z5Q8	Q8BGN8;A0A286YDB6	Synaptoporin	1.70954	1.66595	1.7287	1.71364	1.50976	1.64469	1.61244	1.65287	5	2045400000	16	227260000
Mipep	0.0276084	0.304125	A6H611;A0A286YDC5;A0A286YCX4	A6H611;A0A286YDC5	Mitochondrial intermediate peptidase	-0.28734	-0.377039	-0.383379	-0.405428	-0.304361	-0.379936	-0.273094	-0.385361	3	193260000	3	4392200
Ttbk1	0.014071	0.0883745	Q6PCN3;A0A286YDE4	Q6PCN3;A0A286YDE4	Tau-tubulin kinase 1	-1.4242	-1.29342	-1.31799	-1.29671	-1.26817	-1.42968	-1.21135	-1.36683	6	193490000	7	2976800
Vti1a	0.0380287	0.384066	O89116;A0A286YDF2;Q5FWJ7	O89116;A0A286YDF2;Q5FWJ7	Vesicle transport through interaction with t-SNAREs homolog 1A	-2.07612	-2.14153	-2.07906	-2.0343	-1.99992	-2.13274	-2.07738	-1.96886	3	37757000	5	3432500
Cadps	-0.0761333	0.431591	A0A286YDH6	A0A286YDH6	Ca2+-dependent secretion activator	-2.5756	-2.31008	-2.48208	-2.2802	-2.47892	-2.58948	-2.4348	-2.44929	1	18959000	1	430890
Sec24c	-0.0645022	1.13121	A0A286YDI8;G3X972;A0A286YD08;A0A2I3BQS4	A0A286YDI8;G3X972	Sec24 related gene family, member C	0	0.0254326	-0.00087738	0.0382538	-0.0664787	0	-0.00786591	-0.120855	9	288230000	12	7205800
Cnnm1	-0.0858555	1.10019	Q0GA42;A0A286YDL2	Q0GA42;A0A286YDL2	Metal transporter CNNM1	0.460028	0.591644	0.47967	0.557924	0.507454	0.391357	0.442091	0.404942	7	452990000	8	9244700
Fcho2	-0.154219	1.79414	Q3UQN2;F6RG68;A0A286YDL7;J3QPQ1;A0A286YCL2	Q3UQN2;F6RG68;A0A286YDL7;J3QPQ1;A0A286YCL2	F-BAR domain only protein 2	-3.59975	-3.64252	-3.58894	-3.74301	-3.7169	-3.82882	-3.78805	-3.85733	2	35288000	2	882210
Cadps	0.36772	1.26917	A0A286YE00	A0A286YE00	Ca2+-dependent secretion activator	-3.6347	-3.88474	-3.89508	-3.73719	-3.63245	-3.19686	-3.6917	-3.15982	1	18447000	1	878450
Spast	0.307387	1.53992	Q9QYY8;A0A3B2WC92;A0A286YE25;A0A3B2WBA7;A0A286YCJ4	Q9QYY8;A0A3B2WC92;A0A286YE25;A0A3B2WBA7	Spastin	-2.34926	-2.54806	-2.67408	-2.4011	-2.3832	-2.02381	-2.23106	-2.10488	4	273810000	4	6678400
Rin1	-0.0173893	0.121319	Q921Q7;A0A2C9F2A2;A0A286YDV8	Q921Q7;A0A2C9F2A2	Ras and Rab interactor 1	-0.530762	-0.614033	-0.692455	-0.671427	-0.543015	-0.631416	-0.673405	-0.730398	7	153480000	9	4385300
Anxa7	-0.0869894	0.96464	Q07076;A0A2C9F2D2;A0A286YCW4	Q07076;A0A2C9F2D2	Annexin A7	2.74827	2.70299	2.69564	2.71424	2.71583	2.55435	2.69472	2.54828	14	3355600000	41	167780000
Pde1b	0.101913	1.23273	Q01065;A0A2I3BPC1;Q6PDS5;A0A2I3BR90	Q01065;A0A2I3BPC1;Q6PDS5	Calcium/calmodulin-dependent 3,5-cyclic nucleotide phosphodiesterase 1B	1.16919	1.13885	1.12104	1.07236	1.12573	1.26035	1.21543	1.30759	10	844890000	12	31292000
Ppp3cc	-0.0982771	0.374611	P48455;A0A2I3BPC5	P48455;A0A2I3BPC5	Serine/threonine-protein phosphatase 2B catalytic subunit gamma isoform	-1.11423	-1.24089	-1.43883	-1.35428	-1.22348	-1.47464	-1.24866	-1.59456	3	379020000	5	15161000
Tsc2	-0.01825	0.174392	A0A2I3BPP1;Q3UHB2;Q61037;A0A2I3BRT5;Q7TT21;A0A2I3BPE9;Q3TQ10	A0A2I3BPP1;Q3UHB2;Q61037;A0A2I3BRT5;Q7TT21	Tuberin	-0.0183773	-0.053381	-0.0646305	-0.0495758	-0.0181313	-0.146059	0.0207024	-0.115477	9	366010000	14	4159200
Ndrg2	-0.0387349	0.227869	A0A2I3BPW0;A0A2I3BPL1;A0A2I3BQR5;A0A2I3BS20;A0A2I3BQM5	A0A2I3BPW0;A0A2I3BPL1;A0A2I3BQR5	protein Ndrg2	0.133541	0.283381	0.139856	0.0991516	0.232651	0.102331	0.18437	-0.018362	1	322670000	3	26890000
Ankrd28	-0.131419	0.576768	Q505D1;A0A2I3BQ07;A0A2I3BQJ1;A0A2I3BRN1	Q505D1;A0A2I3BQ07;A0A2I3BQJ1	Serine/threonine-protein phosphatase 6 regulatory ankyrin repeat subunit A	-0.682768	-1.05958	-0.953165	-0.968063	-0.995111	-1.23743	-0.908817	-1.0479	7	355750000	9	9881900
Adcy8	-0.095798	0.705397	P97490;A0A2I3BQ46	P97490;A0A2I3BQ46	Adenylate cyclase type 8	-2.67039	-2.85713	-2.68732	-2.78353	-2.79802	-2.96914	-2.74016	-2.87424	1	18666000	2	339390
Acbd5	0.120942	1.32173	Q5XG73;A0A2I3BRB9;Z4YM84;E9QNH7;A0A2I3BQH8;A0A2I3BQ50	Q5XG73;A0A2I3BRB9;Z4YM84;E9QNH7;A0A2I3BQH8;A0A2I3BQ50	Acyl-CoA-binding domain-containing protein 5	-1.05812	-0.915281	-1.07114	-1.06736	-0.856497	-0.89723	-0.878059	-0.996355	3	131540000	3	5059400
Oxa1l	0.195727	1.93424	Q8BGA9;A0A2I3BQ74	Q8BGA9;A0A2I3BQ74	Mitochondrial inner membrane protein OXA1L	-2.08618	-2.24321	-2.11726	-2.04848	-2.03077	-1.8801	-1.90839	-1.89297	1	53241000	1	3802900
Rpl30	-0.0142121	0.129957	P62889;A0A2I3BQF4	P62889;A0A2I3BQF4	60S ribosomal protein L30	0.44117	0.528708	0.47014	0.599777	0.457001	0.557076	0.480581	0.488289	4	771490000	5	128580000
Slc22a17	0.0326853	0.137882	Q9D9E0;A0A2I3BQL1;A0A2I3BQG7;A0A2I3BRR2;A0A2I3BPH7	Q9D9E0;A0A2I3BQL1;A0A2I3BQG7;A0A2I3BRR2;A0A2I3BPH7	Solute carrier family 22 member 17	-0.654852	-0.919487	-0.778158	-0.86809	-0.911974	-0.722782	-0.850357	-0.604733	2	74085000	2	7408500
Cyrib	-0.0119281	0.0425909	A0A2I3BQK1	A0A2I3BQK1	CYFIP related Rac1 interactor B	-2.12589	-2.00507	-1.89236	-1.93496	-1.84214	-2.22808	-1.92471	-2.01106	1	55019000	1	11004000
Camk2g	0.00730991	0.0496049	A0A2I3BQP6	A0A2I3BQP6	calcium/calmodulin-dependent protein kinase	-0.348066	-0.491533	-0.563215	-0.533615	-0.419992	-0.497093	-0.509581	-0.480524	1	109190000	5	4367600
App	-0.0082221	0.136381	P12023;A0A2I3BQZ9;A0A2I3BPT1;Q3TWF3;A0A2I3BR03	P12023;A0A2I3BQZ9;A0A2I3BPT1;Q3TWF3;A0A2I3BR03	Amyloid beta A4 protein;N-APP;Soluble APP-alpha;Soluble APP-beta;C99;Beta-amyloid protein 42;Beta-amyloid protein 40;C83;P3(42);P3(40);C80;Gamma-secretase C-terminal fragment 59;Gamma-secretase C-terminal fragment 57;Gamma-secretase C-terminal fragment 50;C31	2.44186	2.4292	2.44977	2.37622	2.44399	2.37244	2.43192	2.41582	12	3549000000	36	101400000
Gnl3	0.0284514	0.063856	A0A2I3BR32;Q8CI11	A0A2I3BR32;Q8CI11	Guanine nucleotide-binding protein-like 3	-3.94152	-3.89642	-4.42742	-4.2997	-3.92651	-4.34598	-4.0468	-4.13197	2	26972000	2	2996900
Robo2	-0.0501518	0.696615	Q19AB2;A0A2I3BR72;Q7TPD3;A0A2I3BQB9;E9Q6A0;A0A338P6U2;A0A338P6W2;A0A338P6D2	Q19AB2;A0A2I3BR72;Q7TPD3;A0A2I3BQB9;E9Q6A0	Roundabout homolog 2	1.1729	1.20873	1.19219	1.18404	1.22954	1.06892	1.14767	1.11113	12	899410000	18	11681000
Adcy6	0.0561762	0.434176	Q01341;A0A2I3BRC5;F8VQ52;A0A2I3BQ20;A0A2I3BRS6;A0A2I3BS04	Q01341;A0A2I3BRC5;F8VQ52	Adenylate cyclase type 6	-1.63951	-1.6775	-1.7125	-1.55629	-1.45804	-1.66737	-1.59029	-1.6454	4	267450000	6	6367900
Parg	0.0846028	0.655058	O88622;A0A2I3BRU5;G3X8U8;E9Q954	O88622;A0A2I3BRU5;G3X8U8;E9Q954	Poly(ADP-ribose) glycohydrolase	-1.15285	-1.09105	-1.26243	-1.31444	-1.0335	-1.1368	-1.10718	-1.20489	2	27452000	2	499140
Timm23	0.034584	0.281667	A0A2I3BS49;Q9CXU4;Q9WTQ8;E9Q3T4;E9PVF9	A0A2I3BS49;Q9CXU4;Q9WTQ8	Mitochondrial import inner membrane translocase subunit Tim23	-1.56165	-1.48148	-1.59246	-1.59711	-1.62061	-1.40943	-1.53018	-1.53414	3	38405000	5	4267200
Tcf20	-0.107547	0.406653	Q9EPQ8;A0A2R8W6K2;A0A2R8VHC6;A0A2R8VKG9	Q9EPQ8;A0A2R8W6K2;A0A2R8VHC6;A0A2R8VKG9	Transcription factor 20	-3.7345	-3.63382	-3.58637	-3.81343	-3.80453	-3.94327	-3.50116	-3.94933	2	22169000	5	233350
D430041D05Rik	-0.079545	1.52776	D3YZ21;F6ZGR6;A0A2R8VHF1;A0A2R8VKG2	D3YZ21;F6ZGR6;A0A2R8VHF1;A0A2R8VKG2		2.53928	2.56803	2.51237	2.48458	2.4851	2.39052	2.47534	2.4351	12	1239600000	24	19071000
Myh11	0.115718	0.474542	A0A2R8VHF9;E9QPE7;A0A338P6K2;O08638	A0A2R8VHF9;E9QPE7;A0A338P6K2;O08638	Myosin-11	0.869022	0.691154	0.485804	0.857578	0.998568	0.701504	0.885263	0.781096	1	128570000	1	1325400
Nup155	-0.123258	1.38596	Q99P88;A0A2R8VHH1	Q99P88;A0A2R8VHH1	Nuclear pore complex protein Nup155	-1.24046	-1.4239	-1.37778	-1.4182	-1.46838	-1.54742	-1.48485	-1.45272	3	192940000	6	3326500
Syngap1	0.198614	0.840265	A0A2R8VHH2;J3QQ18;A0A0A6YVS6;A0A0J9YVH8;A0A2R8VH83;A0A0J9YUZ2;A0A0J9YV63	A0A2R8VHH2;J3QQ18;A0A0A6YVS6;A0A0J9YVH8;A0A2R8VH83		-1.19901	-1.25187	-1.18492	-1.31907	-1.24167	-0.794054	-1.22812	-0.896574	1	42684000	3	699740
Smdt1	0.0714753	0.311946	A0A2R8VHK6;E0CZF0;Q9DB10	A0A2R8VHK6;E0CZF0;Q9DB10	Essential MCU regulator, mitochondrial	-3.88283	-4.03538	-3.77359	-3.71607	-3.5965	-3.90238	-3.84547	-3.77763	1	48244000	6	16081000
Kctd17	0.0481625	0.119544	A0A2R8VHM0;F7B6A4;F7C1U0;E0CZ97;F6SYN4;E0CYD2;E0CYQ0;A0A2R8VKL1	A0A2R8VHM0;F7B6A4;F7C1U0;E0CZ97;F6SYN4;E0CYD2;E0CYQ0;A0A2R8VKL1		-2.66708	-2.98182	-3.18863	-3.20826	-2.91985	-2.94636	-2.797	-3.18992	2	405390000	6	40539000
Naprt	0.106936	0.916923	Q8CC86;A0A2R8VHP2	Q8CC86;A0A2R8VHP2	Nicotinate phosphoribosyltransferase	-4.18087	-4.24636	-4.09277	-4.21006	-4.09851	-4.0819	-4.17975	-3.94216	2	4156500	2	159870
Sept3	-0.140779	0.735469	A0A2R8VHR7	A0A2R8VHR7	Septin3	-3.53785	-3.5059	-3.33671	-3.15117	-3.44234	-3.58254	-3.54415	-3.52571	1	43276000	4	3606400
Calcoco1	0.0163484	0.298456	Q8CGU1;A0A2R8VHU8;E9Q7U2;A0A2R8VKP5;A0A2R8VKE2	Q8CGU1;A0A2R8VHU8;E9Q7U2;A0A2R8VKP5	Calcium-binding and coiled-coil domain-containing protein 1	0.11805	0.1562	0.150249	0.177523	0.214497	0.137417	0.182264	0.133238	11	672160000	16	19205000
Nell2	-0.0413194	0.301366	A0A2R8VHV8;Q8BM06;Q61220	A0A2R8VHV8;Q8BM06;Q61220	Protein kinase C-binding protein NELL2	0.000415802	-0.064642	-0.0612736	0.0892353	0.0112953	-0.137905	0.0411148	-0.116047	7	463710000	10	11890000
Csad	0.0596156	0.129844	Q9DBE0;A0A2R8VHX0;A0A2R8VHX6;A0A2R8VI19;A0A2R8VI50;A0A2R8VHG5;A0A2R8VI48;A0A2R8VHW7;A0A2R8VHJ2;A0A2R8VK32	Q9DBE0;A0A2R8VHX0;A0A2R8VHX6;A0A2R8VI19;A0A2R8VI50;A0A2R8VHG5;A0A2R8VI48;A0A2R8VHW7;A0A2R8VHJ2;A0A2R8VK32	Cysteine sulfinic acid decarboxylase	-5.36237	-4.53208	-4.91324	-4.85236	-4.84812	-4.8711	-4.79443	-4.90794	2	37306000	2	1434800
Mettl7a1;Mettl7a2;Methig1;mCG_20149;UbiE2;Mettl7a3	0.00813103	0.0347569	Q8C6B0;Q5I0W6;H3BJI7;A0A2R8VI07;Q9D7S5;Q76I24;Q76I26;G3X9G9;A0A2R8VHN2;A0A2R8VK72	Q8C6B0;Q5I0W6;H3BJI7;A0A2R8VI07;Q9D7S5;Q76I24;Q76I26;G3X9G9		-1.72667	-1.85907	-1.87822	-1.63552	-1.91777	-1.70337	-1.78653	-1.65928	3	131970000	5	9426800
Copz1	0.01562	0.0951201	P61924;A0A2R8VJV3;Q8R3M1	P61924;A0A2R8VJV3;Q8R3M1	Coatomer subunit zeta-1	-1.82291	-1.96646	-1.73168	-1.75896	-1.86964	-1.83627	-1.74538	-1.76624	2	26565000	2	5313100
Cd47	0.00686121	0.00763745	A0A2R8VK70;A0A2R8VI30;Q61735;A0A2R8VJU9	A0A2R8VK70;A0A2R8VI30;Q61735;A0A2R8VJU9	Leukocyte surface antigen CD47	-1.10417	-1.3876	-1.1809	-1.47088	-1.84005	-0.861155	-1.70786	-0.707043	1	11594000	1	1054000
Gm49510	0.419543	2.31622	A0A2R8W6I7	A0A2R8W6I7	predicted gene 49510	-3.07238	-3.10952	-3.17625	-2.82348	-2.48847	-2.71822	-2.57078	-2.72599	6	243370000	8	7605500
Cd47	0.00296783	0.0918071	A0A2R8W6P0;D3Z187;A0A2R8VI94	A0A2R8W6P0;D3Z187;A0A2R8VI94		3.40495	3.44242	3.40564	3.3985	3.42341	3.4214	3.39713	3.42143	7	7364500000	57	613710000
Sept3	0.0746779	0.420243	A0A2R8W6V9;A0A2R8VHB2	A0A2R8W6V9	Septin3	-2.92239	-2.88307	-2.9104	-2.91835	-2.79492	-2.86782	-2.64806	-3.02469	1	206350000	3	9826200
Kifc2	0.0590348	0.146563	G3X8Q6;A0A2R8W6X1;O08672	G3X8Q6;A0A2R8W6X1;O08672	Kinesin-like protein;Kinesin-like protein KIFC2	-2.21227	-2.23476	-2.40274	-2.26758	-2.04596	-2.4163	-1.90015	-2.51881	4	154610000	6	4417500
Clcn2	0.153509	0.917151	Q9R0A1;D6RFS3;A0A338P673;A9C437	Q9R0A1;D6RFS3;A0A338P673;A9C437	Chloride channel protein 2;Chloride channel protein	-4.28407	-4.37755	-4.38393	-4.60719	-4.27109	-4.14406	-4.23634	-4.38722	1	7467000	1	233350
Lztr1	0.0767753	0.183895	Q9CQ33;A0A338P686;A0A338P6P0	Q9CQ33;A0A338P686;A0A338P6P0	Leucine-zipper-like transcriptional regulator 1	-5.88706	-5.58204	-5.38458	-5.79418	-5.77381	-5.26484	-5.75482	-5.5473	1	13960000	1	284900
Tango2	-0.100942	0.893663	P54797;A0A338P6R4;A0A338P6B6;A0A338P7G4;Q8BTN3	P54797;A0A338P6R4;A0A338P6B6;A0A338P7G4;Q8BTN3	Transport and Golgi organization 2 homolog	-2.08778	-2.07954	-1.93883	-2.05404	-2.20028	-2.07182	-2.23691	-2.05494	1	13630000	1	973570
Synj1	-0.13394	0.407803	A0A338P6C7	A0A338P6C7	Synaptojanin 1	-4.30521	-3.76243	-3.85933	-3.91552	-4.02454	-4.28663	-3.90613	-4.16096	1	73360000	1	7336000
Dlg4	-0.087007	2.29537	Q62108;A0A338P6E5;A0A338P6I6;G3UZL5;A0A338P7H1;B1AR31;A0A338P6L4;A0A338P6H5;A0A338P713;E9Q3Z8;J3QMR8;F6TPQ6;A0A338P746;J3KMS4	Q62108;A0A338P6E5;A0A338P6I6;G3UZL5	Disks large homolog 4	4.60337	4.63039	4.57251	4.60249	4.53126	4.47254	4.5484	4.50853	31	27936000000	125	872990000
Osbpl11	0.218036	0.468542	Q8CI95;G5E8A0;A0A338P6F2	Q8CI95;G5E8A0;A0A338P6F2	Oxysterol-binding protein-related protein 11;Oxysterol-binding protein	-5.15666	-5.38017	-5.99899	-5.26898	-5.01043	-5.23454	-5.21745	-5.47025	2	69287000	4	1823300
Hmga1	-0.105917	0.938083	P17095;Q3TE85;A0A338P6F6	P17095;Q3TE85;A0A338P6F6	High mobility group protein HMG-I/HMG-Y	-1.02779	-0.929934	-1.0083	-0.795357	-1.04183	-1.08298	-1.07736	-0.982878	1	180730000	2	30122000
Hmga1	-0.0684552	0.471939	A0A338P6G6;A0A384DV79	A0A338P6G6;A0A384DV79	High mobility group AT-hook 1	0.245502	0.37471	0.323524	0.523321	0.302551	0.275337	0.237427	0.377922	1	212790000	1	42557000
Gm56451	-0.000308037	0.00238401	A0A338P6I9	A0A338P6I9	Predicted gene, 56451	-2.05112	-2.06645	-2.16358	-2.05906	-2.1635	-2.00959	-2.11637	-2.05198	1	77548000	3	19387000
Dlg2	-0.0387573	1.14521	Q91XM9;A0A338P6J0;E9Q2L2;D3YWU0	Q91XM9;A0A338P6J0;E9Q2L2;D3YWU0	Disks large homolog 2	5.17076	5.19621	5.18351	5.1593	5.17945	5.12013	5.14707	5.10808	47	25017000000	142	568560000
Kcnj6	0.220753	0.656342	Q0VB45;A0A338P6L0;Q8C4T8;P48542;A0A0R4J239	Q0VB45;A0A338P6L0;Q8C4T8;P48542;A0A0R4J239	G protein-activated inward rectifier potassium channel 2	-1.78798	-1.94499	-2.02721	-2.37501	-1.97004	-1.53152	-1.96612	-1.78449	2	70058000	2	4378600
Acap2	0.0212889	0.354753	A0A338P6P6;Q6ZQK5;D4AFX6;A0A2R8W6H4;Q8K2H4;A0A5F8MPT4	A0A338P6P6;Q6ZQK5;D4AFX6	Arf-GAP with coiled-coil, ANK repeat and PH domain-containing protein 2	0.409391	0.344934	0.397696	0.460941	0.406719	0.412006	0.451777	0.427616	10	600290000	20	14293000
Prr18	-0.0380597	0.138803	Q6PAN7;A0A338P6W8	Q6PAN7;A0A338P6W8	Proline-rich protein 18	-2.47536	-2.46886	-2.58187	-2.67054	-2.46393	-2.60322	-2.4404	-2.84131	1	41481000	1	2440100
Jam2	-0.00542808	0.021006	Q9JI59;A0A338P721;Q9CWD9	Q9JI59;A0A338P721;Q9CWD9	Junctional adhesion molecule B	-2.02613	-1.81453	-2.1069	-1.86587	-1.92162	-2.11418	-1.85239	-1.94695	2	27590000	2	1970700
Mx1	0.038794	0.0829664	A0A338P725;E9Q0J3	A0A338P725;E9Q0J3		1.41194	1.19949	0.96735	1.03778	1.49103	1.19132	1.26045	0.828926	1	4111900000	4	316300000
Sept5	0.066782	1.35211	A0A338P769;A0A338P6R8;A0A338P755	A0A338P769;A0A338P6R8	Septin5	4.60898	4.61612	4.53939	4.58726	4.71132	4.64634	4.64297	4.61825	22	31602000000	131	1374000000
Ube2l3	0.0491939	0.362872	P68037;A0A338P786;A0A338P7E5;A0A338P702	P68037;A0A338P786;A0A338P7E5;A0A338P702	Ubiquitin-conjugating enzyme E2 L3	1.07858	1.12295	1.11179	1.11815	1.04923	1.25558	1.06509	1.25835	6	1543100000	14	220440000
Kctd3	-0.0835047	0.755649	Q8BFX3;A0A338P7C2	Q8BFX3;A0A338P7C2	BTB/POZ domain-containing protein KCTD3	-1.05366	-1.04525	-0.902605	-0.865553	-1.09769	-1.08235	-1.0326	-0.988438	1	21568000	1	526060
Chmp2b	0.0227923	0.0724885	Q8BJF9;A0A338P7L8	Q8BJF9;A0A338P7L8	Charged multivesicular body protein 2b	-4.04353	-3.97854	-3.71231	-3.8798	-4.11816	-3.88567	-3.80453	-3.71466	1	11761000	1	1176100
Pde10a	-0.0908637	0.494874	Q8CA95;F8WHK3;A0A384DV92	Q8CA95;F8WHK3;A0A384DV92	cAMP and cAMP-inhibited cGMP 3,5-cyclic phosphodiesterase 10A	-2.64537	-2.5294	-2.66423	-2.44064	-2.53028	-2.70125	-2.58609	-2.82547	1	35234000	2	927220
Anks1a;Anks1	0.00238657	0.00859117	P59672;A0A3B2W4H6;A0A3B2W7H4;A0A3B2WAQ7;Q3UHP6;A0A3B2W446;A0A3B2WCH8;A0A3B2W4B0	P59672;A0A3B2W4H6;A0A3B2W7H4;A0A3B2WAQ7;Q3UHP6;A0A3B2W446;A0A3B2WCH8;A0A3B2W4B0	Ankyrin repeat and SAM domain-containing protein 1A	-4.59029	-4.37551	-4.52311	-4.38687	-4.41184	-4.3686	-4.38963	-4.69617	2	102990000	2	1980500
Gm49804	0.130883	0.698226	A0A3B2W864;P63325;A0A338P731;Q3UW83;A0A338P7K4	A0A3B2W864	Predicted gene, 49804	0.6103	0.523098	0.577021	0.539753	0.514149	0.812243	0.570864	0.876448	9	551530000	18	39395000
Gm17455	0.191827	0.426704	A0A3B2WAM3;A0A3B2WBH3;G3UW87	A0A3B2WAM3;A0A3B2WBH3;G3UW87	Predicted gene, 17455	-4.17585	-4.25265	-3.7438	-3.50918	-3.79171	-3.89979	-3.75784	-3.46483	1	54932000	2	27466000
Psmg1	-0.0258813	0.297415	Q9JK23;A0A3B2WB82	Q9JK23;A0A3B2WB82	Proteasome assembly chaperone 1	0.0435734	0.10301	0.0946064	0.0322495	0.124126	-0.0295448	0.0482559	0.0270767	2	76838000	2	5122600
Polr2m	0.0153131	0.0724759	A0A3B2WBC6	A0A3B2WBC6	Polymerase (RNA) II (DNA directed) polypeptide M	-1.92861	-1.84794	-2.01527	-2.13006	-1.88993	-2.0809	-1.89502	-1.99478	2	191720000	5	47930000
Tjp2	0.00690222	0.0596062	Q9Z0U1;A0A3B2WBH9;A0A3B2WCN9;A0A494B9E6;Q9QXY1;Q921G9	Q9Z0U1;A0A3B2WBH9;A0A3B2WCN9	Tight junction protein ZO-2	0.993725	0.96413	0.861771	0.94084	0.899494	0.988159	1.00758	0.892838	19	795020000	29	13250000
Rpl10a	-0.0585208	0.8408	A0A3B2WDD2;A0A3B2WBL1;Q5XJF6;P53026;A0A3B2W824;A0A3B2W820;A0A3B2WCA5;D6RE43	A0A3B2WDD2;A0A3B2WBL1;Q5XJF6;P53026;A0A3B2W824	Ribosomal protein;60S ribosomal protein L10a	2.88357	2.85017	2.95422	2.94956	2.8143	2.85655	2.81656	2.91602	7	1089800000	14	121090000
Khsrp	-0.0135884	0.0526186	Q3U0V1;A0A3B2WCD8;A0A3B2W465	Q3U0V1;A0A3B2WCD8;A0A3B2W465	Far upstream element-binding protein 2	-0.460867	-0.591452	-0.688511	-0.743214	-0.536297	-0.684628	-0.518187	-0.799286	2	171010000	2	5182100
Ralbp1	-0.154337	2.78322	Q62172;A0A3B2WCS4;A0A3B2W7X3	Q62172;A0A3B2WCS4;A0A3B2W7X3	RalA-binding protein 1	-0.217497	-0.176422	-0.1485	-0.253534	-0.383173	-0.365482	-0.305239	-0.359409	3	240660000	6	8913200
Lclat1	-0.0507274	0.702435	Q3UN02;A0A3B2WDB3;B0V2Q9	Q3UN02;A0A3B2WDB3;B0V2Q9	Lysocardiolipin acyltransferase 1	-1.89528	-1.90998	-1.99242	-1.92712	-1.94147	-2.01622	-1.92827	-2.04174	4	183350000	4	9650000
Slc8a1	-0.109234	1.88933	A0A3Q4EBU5;Q68FL0;G5E8Y0;G3X9J1;P70414;A0A3Q4L326;S4R2P9;S4R2V4;E9PX50	A0A3Q4EBU5;Q68FL0;G5E8Y0;G3X9J1;P70414;A0A3Q4L326	Sodium/calcium exchanger 1	3.1194	3.17663	3.11483	3.09849	3.08644	2.98284	3.03139	2.97174	17	6810400000	65	200310000
Thoc1	-0.131791	0.367191	Q8R3N6;A0A3Q4EBV8	Q8R3N6;A0A3Q4EBV8	THO complex subunit 1	-5.60917	-5.78199	-5.69707	-5.91803	-5.60671	-6.12968	-5.67402	-6.12302	2	30082000	3	835620
Kctd1;Kctd21	0.0845988	0.914331	E9Q6T9;A0A3Q4EG48;B2RTJ2;Q5M956;Q3URF8	E9Q6T9;A0A3Q4EG48;B2RTJ2;Q5M956;Q3URF8	BTB/POZ domain-containing protein KCTD1;BTB/POZ domain-containing protein KCTD21	-1.53005	-1.53895	-1.45617	-1.5745	-1.52674	-1.4472	-1.33365	-1.4537	1	27334000	1	719310
Osbpl1a	0.00312519	0.0312551	Q91XL9;A0A3Q4EG54;A0A3Q4EI24;Q3V156;D3Z754;D3Z7I9;A0A3Q4L2S6;D3YZ66;A0A3Q4EG41	Q91XL9;A0A3Q4EG54;A0A3Q4EI24;Q3V156;D3Z754	Oxysterol-binding protein-related protein 1;Oxysterol-binding protein	1.45961	1.40895	1.42083	1.48066	1.36556	1.49598	1.43344	1.48757	9	700760000	13	13740000
Ttc39c	0.0276444	0.177117	Q8VE09;G3X8X1;A0A3Q4EGC9;A0A3Q4EGM1;A0A3Q4EHF6	Q8VE09;G3X8X1;A0A3Q4EGC9;A0A3Q4EGM1	Tetratricopeptide repeat protein 39C	-0.995979	-0.867826	-1.12403	-0.9588	-0.992283	-0.973949	-0.871885	-0.997944	3	91673000	4	2957200
Wdr43	0.0718157	0.759892	Q6ZQL4;A0A3Q4EGD3;A0A3Q4EHN7	Q6ZQL4;A0A3Q4EGD3;A0A3Q4EHN7	WD repeat-containing protein 43	-3.43035	-3.39172	-3.46623	-3.32711	-3.24847	-3.34411	-3.42111	-3.31444	1	30473000	2	823600
Ankrd29	-0.0680022	1.1962	A0A3Q4EGJ3;D3YTU5;D3YVV3;A0A3Q4EHJ7	A0A3Q4EGJ3;D3YTU5;D3YVV3;A0A3Q4EHJ7		0.626476	0.590847	0.677622	0.580814	0.559155	0.540848	0.601133	0.502615	3	119320000	5	7954600
Map4k3	0.0185003	0.0981905	Q99JP0;A0A3Q4EGQ9;E9QNE9	Q99JP0;A0A3Q4EGQ9;E9QNE9	Mitogen-activated protein kinase kinase kinase kinase 3;Mitogen-activated protein kinase kinase kinase kinase	-0.59215	-0.56624	-0.649996	-0.531406	-0.477829	-0.6105	-0.449305	-0.728157	4	76174000	4	1692800
Rock1	-0.264926	2.10964	P70335;A0A3Q4EGR2;A0A3Q4L2X0	P70335;A0A3Q4EGR2;A0A3Q4L2X0	Rho-associated protein kinase 1	-2.62212	-2.67283	-2.6835	-2.76584	-2.84392	-3.06687	-2.84877	-3.04444	4	110610000	4	1301200
Srsf7	-0.100708	0.386093	Q8BL97;A0A3Q4EH04;A0A3Q4L335;A0A3Q4L393;A0A3Q4EGP0	Q8BL97;A0A3Q4EH04;A0A3Q4L335;A0A3Q4L393	Serine/arginine-rich splicing factor 7	1.79392	1.64784	1.79809	1.83447	1.39641	1.7454	1.62874	1.90094	3	482810000	8	40234000
Mtpap	-0.152297	1.24695	Q9D0D3;A0A3Q4L2Q3	Q9D0D3;A0A3Q4L2Q3	Poly(A) RNA polymerase, mitochondrial	-2.86836	-2.82374	-2.68713	-2.65387	-2.87042	-3.02563	-2.86471	-2.88153	1	14800000	1	493340
Polr2d	-0.0496912	0.143278	Q9D7M8;A0A3Q4L2S8	Q9D7M8;A0A3Q4L2S8	DNA-directed RNA polymerase II subunit RPB4	-3.45691	-3.60896	-3.287	-3.5468	-3.83941	-3.52603	-3.35316	-3.37984	1	15360000	1	1706700
Rabgap1l	0.0540528	0.401752	A0A3Q4L343;A0A0A6YW18	A0A3Q4L343;A0A0A6YW18		-2.14722	-2.22958	-2.20178	-2.1858	-2.1036	-2.27891	-2.00733	-2.15834	1	18186000	1	2020700
Nrxn2	-0.0394006	0.372437	E9Q5N7;A0A494B8Y4;E9PUM9;E9Q7X7;E9PUN0;F6Y027	E9Q5N7;A0A494B8Y4;E9PUM9;E9Q7X7;E9PUN0		-0.779245	-0.588312	-0.588589	-0.646727	-0.716305	-0.690199	-0.680607	-0.673365	8	368610000	10	5191700
Ppp1r14b	0.344673	0.491286	Q62084;A0A494B933;A0A494BB30;A0A494B9R1	Q62084;A0A494B933;A0A494BB30;A0A494B9R1	Protein phosphatase 1 regulatory subunit 14B	-5.95631	-7.29131	-6.67985	-6.77667	-6.80564	-6.29051	-6.09866	-6.13063	2	4987700	3	831290
Isoc1	0.0775671	1.754	Q91V64;A0A494B952	Q91V64;A0A494B952	Isochorismatase domain-containing protein 1	-0.44857	-0.438208	-0.449133	-0.47637	-0.421553	-0.406469	-0.34017	-0.33382	4	97272000	5	6948000
Nedd4l	0.0635304	0.593982	A0A494BA39;A0A494B9F0;A0A494B953;A0A494BAG2;Q8CFI0;A0A494BAX0;A0A494B9L5;E9PXB7;G3X9H8;A0A494BAE4;A0A286YCR1;A0A494BAD8;A0A286YDV4;A0A494BB14;A0A494BAL4	A0A494BA39;A0A494B9F0;A0A494B953;A0A494BAG2;Q8CFI0;A0A494BAX0;A0A494B9L5;E9PXB7;G3X9H8	E3 ubiquitin-protein ligase NEDD4-like	1.22868	1.20029	1.19096	1.23376	1.20832	1.38686	1.18024	1.3324	18	3790300000	31	86143000
Acy3	-0.121475	0.454089	Q91XE4;A0A494B9B0	Q91XE4;A0A494B9B0	N-acyl-aromatic-L-amino acid amidohydrolase (carboxylate-forming)	-2.0269	-2.06878	-2.30494	-2.28014	-2.11522	-2.24658	-2.23687	-2.568	2	31656000	3	2110400
Sdhaf2	0.387117	0.987989	Q8C6I2;A0A494B9B9	Q8C6I2;A0A494B9B9	Succinate dehydrogenase assembly factor 2, mitochondrial	-3.78337	-4.06762	-3.87739	-4.19474	-4.01725	-3.32776	-3.76043	-3.26922	3	83202000	4	7563800
Nt5c2	0.0704579	0.638831	Q3V1L4;A0A494BBP6;A0A494B9X3;E9Q9M1;A0A494BBI8;G3X9J6	Q3V1L4;A0A494BBP6;A0A494B9X3;E9Q9M1	Cytosolic purine 5-nucleotidase	0.925268	0.887354	0.844465	0.857307	0.839872	1.03437	0.890381	1.0316	7	397440000	8	13705000
Fau	0.0364363	0.250563	P62862;A0A494B9Z0;A0A494BBA8;Q642K5	P62862;A0A494B9Z0;A0A494BBA8;Q642K5	40S ribosomal protein S30	-2.18032	-2.11296	-2.03557	-1.95921	-2.11228	-2.06089	-1.9456	-2.02356	1	376360000	3	188180000
Pggt1b	-0.14264	0.42532	A0A494BA07	A0A494BA07	Protein geranylgeranyltransferase type I, beta subunit	0.179411	0.413918	0.160307	0.0780869	0.360249	-0.0142212	0.167009	-0.251875	1	1865300000	2	109720000
Rela	-0.0794103	0.24346	Q04207;A0A494BA44	Q04207;A0A494BA44	Transcription factor p65	-4.7473	-4.4373	-4.80197	-4.94087	-4.83453	-4.86037	-4.9615	-4.58869	2	41817000	2	1991300
Htr4	-0.256752	0.169045	A0A494BA82;P97288	A0A494BA82;P97288	5-hydroxytryptamine receptor 4	-6.21496	-6.74574	-5.38666	-4.44345	-6.12548	-6.51857	-5.09013	-6.08363	1	4613200	1	384430
Bloc1s2	-0.290502	0.865451	Q9CWG9;A0A494BAG7	Q9CWG9;A0A494BAG7	Biogenesis of lysosome-related organelles complex 1 subunit 2	-5.57579	-5.8776	-5.52568	-5.57747	-5.77822	-6.3749	-5.76539	-5.80005	2	37738000	2	5391100
Fech	0.0126796	0.399185	P22315;A0A494BAI5;Q544X6;F6T2S0;Q91W09;A0A494BBL4;A0A494BAR8;A0A494BA61	P22315;A0A494BAI5;Q544X6;F6T2S0;Q91W09;A0A494BBL4	Ferrochelatase, mitochondrial;Ferrochelatase	1.79037	1.82407	1.81266	1.83226	1.80863	1.82457	1.81917	1.85772	8	883840000	15	35353000
Ccs	0.0612817	0.285431	Q9WU84;A0A494BB58;A0A494BAJ5;A0A494BBF1	Q9WU84;A0A494BB58;A0A494BAJ5;A0A494BBF1	Copper chaperone for superoxide dismutase	-3.10855	-3.05606	-3.04386	-3.04081	-3.15158	-2.81991	-3.15203	-2.88064	2	28378000	3	2183000
Arl3	0.139257	0.443144	Q9WUL7;A0A494BAJ6	Q9WUL7;A0A494BAJ6	ADP-ribosylation factor-like protein 3	-0.183449	-0.716961	-0.207214	-0.230179	-0.322935	-0.113802	-0.265026	-0.0790119	6	351500000	12	31955000
Ergic1	-0.0186858	0.320144	Q9DC16;F6SLP4;A0A494BAW5;A0A494BAK4;A0A494BAX4	Q9DC16;F6SLP4;A0A494BAW5;A0A494BAK4	Endoplasmic reticulum-Golgi intermediate compartment protein 1	1.10006	1.09731	1.19577	1.14673	1.13256	1.1224	1.11757	1.09259	4	229970000	6	19164000
Csnk1g3	0.0560417	0.448821	A0A494BAP2;Q8C4X2;A0A494BAN5	A0A494BAP2;Q8C4X2	Casein kinase I isoform gamma-3	0.415115	0.429081	0.331518	0.320377	0.345476	0.51907	0.346699	0.509014	8	599420000	10	23977000
Vps37c	-0.0377789	0.330418	Q8R105;A0A494BAR3;A0A494BAY0;A0A494BB07	Q8R105;A0A494BAR3;A0A494BAY0	Vacuolar protein sorting-associated protein 37C	-1.28854	-1.19667	-1.2117	-1.24863	-1.15163	-1.35613	-1.31489	-1.274	3	98175000	5	8925000
Cuedc2	0.248307	1.52643	Q9CXX9;A0A494BB93;A0A494BAT2	Q9CXX9;A0A494BB93;A0A494BAT2	CUE domain-containing protein 2	-4.37055	-4.3064	-4.11156	-4.08704	-4.00357	-3.93327	-4.0952	-3.85028	2	64787000	2	8098400
Scd2;Scd1;Scd3	-0.201582	1.8386	P13011;A0A494BAV5;P13516;Q99PL7	P13011;A0A494BAV5;P13516;Q99PL7	Acyl-CoA desaturase 2;Acyl-CoA desaturase 1	0.333256	0.422253	0.245333	0.256395	0.23193	0.0274086	0.097187	0.0943813	2	78669000	2	7151700
Wdr26	-0.0517812	0.502661	Q8C6G8;E0CYH4;A0A494BB75;F6UT94;F7DFQ2	Q8C6G8;E0CYH4;A0A494BB75	WD repeat-containing protein 26	-1.55115	-1.37208	-1.45967	-1.46765	-1.50871	-1.57395	-1.43462	-1.5404	3	103270000	3	3442200
Scyl1	-0.0170975	0.199825	Q9EQC5;R4H4V1;A0A494BBD3;R4H4Y7;A0A494B9K7;A0A494BBM6	Q9EQC5;R4H4V1;A0A494BBD3;R4H4Y7	N-terminal kinase-like protein	0.93932	1.0561	1.0115	1.00822	1.01266	0.963055	1.03804	0.932993	7	162720000	8	4172200
Anxa1	-0.0834498	0.222967	P10107;A0A494BBD8	P10107;A0A494BBD8	Annexin A1	-6.07685	-6.2514	-6.01289	-6.00064	-6.00141	-6.18803	-6.55214	-5.93401	3	25600000	4	1163700
Xpnpep1	0.0540781	0.516266	Q6P1B1;A0A494BBG8;S4R1I3;Q3UE92;E9Q286;S4R228	Q6P1B1;A0A494BBG8;S4R1I3;Q3UE92	Xaa-Pro aminopeptidase 1	0.67198	0.767473	0.685818	0.747242	0.687105	0.843727	0.712091	0.845901	10	704380000	21	20717000
Stub1	0.218308	1.19627	A0A494BBI6	A0A494BBI6	RING-type E3 ubiquitin transferase	-1.23193	-1.31879	-1.39829	-1.26658	-1.0645	-1.09437	-0.874197	-1.30929	1	998940000	4	49947000
Sh3pxd2a	-0.0887427	0.433596	O89032;A0A494BBI9	O89032;A0A494BBI9	SH3 and PX domain-containing protein 2A	-1.18179	-1.12033	-1.19356	-1.26489	-1.05946	-1.40661	-1.22284	-1.42663	2	57787000	2	902920
Ubxn1	0.00190449	0.00677107	Q922Y1;A0A498WFS2	Q922Y1;A0A498WFS2	UBX domain-containing protein 1	-3.39743	-3.105	-3.12208	-3.21933	-3.13156	-3.3987	-3.10649	-3.19948	2	44520000	4	2968000
Txnl1	-0.0225501	0.360317	Q8CDN6;A0A498WGD8;A0A494B955;A0A494BBI1;A0A494BB31	Q8CDN6;A0A498WGD8;A0A494B955;A0A494BBI1	Thioredoxin-like protein 1	2.45589	2.51311	2.51261	2.5621	2.47282	2.45132	2.52235	2.50701	12	1624000000	22	108260000
Nars	0.0159659	0.203666	Q8BP47;A0A498WGK2;A0A494BAX5;A0A494BB89;A0A494BAW6;A0A494B927;A0A494B996;A0A494B9G0;A0A494B949	Q8BP47;A0A498WGK2;A0A494BAX5;A0A494BB89	Asparagine--tRNA ligase, cytoplasmic	2.52624	2.52462	2.46708	2.50902	2.57511	2.4445	2.54295	2.52825	18	1439500000	32	62586000
Tm9sf3	0.00316858	0.0134822	Q9ET30;A0A498WGK6	Q9ET30;A0A498WGK6	Transmembrane 9 superfamily member 3	-2.53476	-2.56417	-2.33912	-2.65651	-2.62204	-2.41395	-2.50947	-2.53643	1	26139000	3	1375800
Syt7	-0.0536494	1.67911	A0A498WGM0;A0A494BB44;A0A286YCR9;A0A2C9F2C1;A0A494B9N4;A0A494B991;Q9R0N7;A0A494B8X6	A0A498WGM0;A0A494BB44;A0A286YCR9;A0A2C9F2C1;A0A494B9N4;A0A494B991;Q9R0N7	Synaptotagmin-7	3.38141	3.34231	3.30232	3.33296	3.294	3.29671	3.2722	3.2815	20	5247100000	46	159000000
Mbp	0.238781	0.749693	A0A498WGS3	A0A498WGS3	Myelin basic protein	-1.23716	-1.39849	-1.44725	-1.37361	-1.4019	-0.763704	-1.33932	-0.99646	1	497390000	3	71056000
Negr1	-0.012547	0.245698	Q80Z24;D3Z4T6;A0A4W9;H3BKU7	Q80Z24;D3Z4T6;A0A4W9	Neuronal growth regulator 1	3.55789	3.61229	3.56562	3.56643	3.57482	3.58978	3.51427	3.57316	13	6064400000	55	379020000
Ube4b	0.0691729	0.305204	Q9ES00;A0A571BD95;A0A5F8MP95;H7BXC2;G3UZD6	Q9ES00;A0A571BD95;A0A5F8MP95	Ubiquitin conjugation factor E4 B	-3.95463	-3.84787	-3.65992	-3.59782	-3.70151	-3.60026	-3.82431	-3.65745	3	17105000	4	275880
Rimbp2	0.00876236	0.307235	A0A571BDA2;Q80U40;A0A0G2JFB0;D3YXR8;A0A0G2JGW5	A0A571BDA2;Q80U40;A0A0G2JFB0;D3YXR8;A0A0G2JGW5	RIMS-binding protein 2	2.05497	2.05308	2.06072	2.04406	2.07257	2.0875	2.05308	2.03472	19	1228800000	38	21186000
Aak1	-0.0323043	0.341882	A0A571BDM4	A0A571BDM4	AP2 associated kinase 1	-0.651159	-0.674086	-0.746883	-0.598879	-0.758823	-0.673426	-0.726704	-0.641272	1	63823000	1	7091500
Crtac1	-0.0470686	0.167928	Q8R555;A0A571BE99	Q8R555;A0A571BE99	Cartilage acidic protein 1	-4.15265	-4.0655	-4.02766	-4.46278	-4.31928	-4.14977	-4.146	-4.28181	4	135680000	5	5653400
Rap1gap2	-0.0241556	0.322068	Q5SVL6;A0A571BED8;A0A171EBK8;A0A140LI95;Q5SUE5	Q5SVL6;A0A571BED8;A0A171EBK8	Rap1 GTPase-activating protein 2	2.19205	2.28322	2.20729	2.28076	2.24875	2.15896	2.24616	2.21281	16	1765800000	40	58860000
Iqcf3	-0.113555	1.40727	A0A7P0A164;A0A571BEE9	A0A7P0A164;A0A571BEE9	IQ motif containing F3	0.131353	0.022747	0.0976124	0.057066	0.0493832	-0.00993919	-0.0665588	-0.118326	1	4023800000	5	670630000
Aak1	-0.203329	0.755298	A0A571BEI2;Q6PIU9	A0A571BEI2	AP2 associated kinase 1	-3.85133	-3.86037	-3.91134	-3.7557	-3.85617	-4.00592	-3.90814	-4.42184	1	42624000	1	2029700
Nacc1;Nacc2	0.0943482	0.359878	Q7TSZ8;A0A571BEI5;Q9DCM7	Q7TSZ8;A0A571BEI5;Q9DCM7	Nucleus accumbens-associated protein 1;Nucleus accumbens-associated protein 2	-2.3345	-2.63905	-2.32373	-2.40357	-2.54629	-2.36664	-2.27566	-2.13487	2	23931000	2	997120
Cacna1a	-0.00515366	0.0842387	P97445;A0A571BET0;E9Q1R5;A0A1L1SQZ2;A0A571BEF0	P97445;A0A571BET0;E9Q1R5;A0A1L1SQZ2;A0A571BEF0	Voltage-dependent P/Q-type calcium channel subunit alpha-1A	2.47313	2.48245	2.44009	2.4594	2.5014	2.42511	2.48455	2.4234	28	2756800000	54	28131000
Kcnip1	-0.143945	0.57272	Q3YAB5;A0A571BET8;Q9JJ57	Q3YAB5;A0A571BET8;Q9JJ57	Kv channel-interacting protein 1	-6.35774	-6.58398	-6.30477	-6.18775	-6.40571	-6.50066	-6.73803	-6.36562	1	6923100	2	494510
Limch1	-0.0471325	0.525027	Q3UH68;A0A571BG24;D3YU22;D3Z589;A0A5F8MPN3;D3YU59;F6X3N8;A0A0J9YUH0;D6RHT2;D3YV55	Q3UH68;A0A571BG24;D3YU22;D3Z589;A0A5F8MPN3;D3YU59	LIM and calponin homology domains-containing protein 1	-0.0801258	-0.0259991	0.0427933	-0.0328598	-0.138384	-0.116186	-0.0098877	-0.0202637	9	224450000	9	3740800
Kcnc4	0.180833	1.28854	Q8R1C0;A0A571BG98	Q8R1C0;A0A571BG98	Potassium voltage-gated channel subfamily C member 4	-1.47446	-1.44854	-1.52437	-1.69616	-1.36854	-1.29763	-1.26516	-1.48887	1	191300000	3	7085200
Nav1	0.0300679	0.149525	Q8CH77;A0A589P973;A0A087WSM9;V9GXT3;V9GX91;E9Q842	Q8CH77;A0A589P973	Neuron navigator 1	-0.151459	-0.186699	-0.212622	-0.0875168	0.0147629	-0.161715	-0.0556812	-0.315392	13	338960000	18	3389600
Mapk10	-0.00728989	0.119573	Q3TQZ7;Q8C9D4;A0A5F8MP75;E9QN59;Q80W80;Q61831;A0A0G2JGL2;Q9WTU6;A0A0G2JG69;D3Z1Z4;A0A0G2JEJ8	Q3TQZ7;Q8C9D4;A0A5F8MP75;E9QN59;Q80W80;Q61831;A0A0G2JGL2	Mitogen-activated protein kinase;Mitogen-activated protein kinase 10	0.964775	0.981707	0.903759	0.919397	0.946669	0.920202	0.966566	0.907042	11	1028800000	17	46765000
Exoc6	0.0665286	0.209402	A0A5F8MPW8;Q3U9D6;A0A5F8MP92;Q8R313	A0A5F8MPW8;Q3U9D6;A0A5F8MP92;Q8R313	Exocyst complex component 6	-5.17573	-4.78451	-4.8949	-4.9368	-4.88949	-5.12783	-4.66217	-4.84634	4	49165000	4	1117400
Sept4	-0.0128751	0.0991754	P28661;A0A5F8MP96;Q5ND09;Q5ND13	P28661;A0A5F8MP96;Q5ND09	Septin-4	2.60652	2.64096	2.54546	2.58125	2.53326	2.68319	2.48976	2.61648	15	2930000000	37	97668000
Tns3	-0.0342538	0.162213	Q5SSZ5;A0A5F8MPF2;A0A5F8MP98	Q5SSZ5;A0A5F8MPF2;A0A5F8MP98	Tensin-3	-2.39688	-2.21815	-2.2543	-2.15018	-2.22837	-2.341	-2.1513	-2.43586	1	43410000	1	819060
Rdx	-0.0161128	0.369041	P26043;A0A5F8MPB9;Q7TSG6	P26043;A0A5F8MPB9;Q7TSG6	Radixin	2.46459	2.43814	2.38589	2.42227	2.3975	2.42642	2.3934	2.42912	14	1005700000	25	32441000
Phactr3	-0.164447	1.33628	Q8BYK5;A0A5F8MPC1;A2AHM4	Q8BYK5;A0A5F8MPC1;A2AHM4	Phosphatase and actin regulator 3;Phosphatase and actin regulator	-2.68501	-2.68254	-2.49575	-2.51206	-2.864	-2.76753	-2.67548	-2.72614	1	73424000	1	4079100
Trak1	0.0452883	0.306572	Q6PD31;A0A5F8MPD8;Q80VE1;A0A1B0GRS7	Q6PD31;A0A5F8MPD8	Trafficking kinesin-binding protein 1	-3.30142	-3.48484	-3.32047	-3.32636	-3.28499	-3.31401	-3.21805	-3.43489	3	1564900000	4	35566000
Kif1b	0.0308511	0.219301	Q60575;A0A5F8MPF0;A2AH75	Q60575;A0A5F8MPF0;A2AH75	Kinesin-like protein KIF1B;Kinesin-like protein	-2.70447	-2.70266	-2.71021	-2.81722	-2.75467	-2.58047	-2.80346	-2.67255	3	16494000	3	171810
Celf4;Celf5;Celf6	-0.00319576	0.0158595	Q7TSY6;D3Z4T1;D3Z580;A0A5F8MPH2;Q7TN33;D3Z4K9;D6RGB9;D6RHP1;D3YU11	Q7TSY6;D3Z4T1;D3Z580;A0A5F8MPH2;Q7TN33;D3Z4K9;D6RGB9;D6RHP1;D3YU11	CUGBP Elav-like family member 4;CUGBP Elav-like family member 6	-1.55722	-1.38033	-1.42477	-1.42473	-1.61729	-1.4169	-1.3755	-1.39013	2	30515000	2	2179600
Rapgef1	-0.113867	0.719434	Q91ZZ2;A0A5F8MPI9;A1L338;Q3UGX8;Q3UHC1;F6ZDE5	Q91ZZ2;A0A5F8MPI9;A1L338;Q3UGX8;Q3UHC1;F6ZDE5		-4.69526	-4.43091	-4.54306	-4.34833	-4.66545	-4.58422	-4.62601	-4.59735	2	18873000	3	356090
Sorbs1	-0.0179253	0.144058	A0A5F8MPJ2	A0A5F8MPJ2	Sorbin and SH3 domain containing 1	1.27171	1.17121	1.14533	1.21023	1.20543	1.20223	1.24846	1.07066	7	660090000	13	12002000
Dpp10	-0.0353656	0.099715	A0A5F8MPK1;D3Z5I7	A0A5F8MPK1;D3Z5I7		-2.49387	-2.47231	-2.65304	-2.66523	-2.44113	-2.53662	-2.48753	-2.96063	1	1142800000	5	24315000
Sacm1l	0.0503712	0.256321	Q9EP69;A0A5F8MPK9	Q9EP69;A0A5F8MPK9	Phosphatidylinositide phosphatase SAC1	2.71538	2.53315	2.58374	2.54523	2.53346	2.75167	2.51869	2.77516	22	1791400000	29	48415000
Sept3	0.0886898	2.63479	Q9Z1S5;A0A5F8MPL6;A0A571BE69	Q9Z1S5;A0A5F8MPL6;A0A571BE69	Neuronal-specific septin-3	4.1785	4.22016	4.18354	4.17222	4.26904	4.27308	4.25085	4.31621	26	21259000000	118	1062900000
Fry	-0.0277796	0.434936	E9Q8I9;A0A5F8MPN1;A0A0J9YVH0;A0A0J9YUP4;A0A0J9YVI5;A0A0J9YTT8	E9Q8I9;A0A5F8MPN1	Protein furry homolog	-0.259722	-0.213793	-0.208902	-0.195549	-0.252432	-0.305183	-0.18379	-0.247679	13	408900000	14	2839600
Mical3	-0.00302315	0.0615083	Q8CJ19;A0A5F8MPN4;A0A5F8MPU7;A0A5F8MPF3;A0A1D5RM34;A0A0N4SWA5;A0A0N4SVV2;A0A1D5RME9;A0A140LID8;A0A140LJA5;A0A0N4SUZ1;A0A0N4SV64;Q8BML1	Q8CJ19;A0A5F8MPN4;A0A5F8MPU7;A0A5F8MPF3;A0A1D5RM34	Protein-methionine sulfoxide oxidase MICAL3	1.95606	1.96489	1.95765	1.94925	1.97838	1.90775	1.98142	1.94821	25	1346200000	41	13198000
Sh3pxd2b	0.332329	1.77084	A2AAY5;A0A5F8MPP7	A2AAY5;A0A5F8MPP7	SH3 and PX domain-containing protein 2B	-2.57324	-2.7666	-2.98948	-2.88961	-2.51548	-2.45061	-2.35062	-2.57291	1	51613000	1	1173000
Epb41l3;Epb4.1l3	-0.057816	0.949608	Q9WV92;A0A5F8MPR1;A7YY80;A0A3B2WD96	Q9WV92;A0A5F8MPR1;A7YY80;A0A3B2WD96	Band 4.1-like protein 3;Band 4.1-like protein 3, N-terminally processed	5.58987	5.58605	5.55569	5.55963	5.57784	5.45502	5.55303	5.47409	49	30350000000	172	619390000
Pdzrn3	-0.0452931	0.322236	Q69ZS0;A0A5F8MPS6	Q69ZS0;A0A5F8MPS6	E3 ubiquitin-protein ligase PDZRN3	-3.6506	-3.62221	-3.7173	-3.62098	-3.70704	-3.85031	-3.6057	-3.62921	1	8395000	1	152640
Acp2	-0.0427299	0.278736	P24638;A0A5F8MPS7;B7ZCF5;B7ZCF4	P24638;A0A5F8MPS7;B7ZCF5;B7ZCF4	Lysosomal acid phosphatase	-0.09231	-0.218357	-0.0623913	-0.134699	-0.248398	-0.111168	-0.271015	-0.0480957	4	117830000	6	6546100
Syt6	0.0784049	0.332305	Q9R0N8;Q3UY13;Q8C8S6;A0A5F8MPS8;V9GWX4	Q9R0N8;Q3UY13;Q8C8S6;A0A5F8MPS8	Synaptotagmin-6	-4.51625	-4.08215	-4.2878	-4.11517	-4.12984	-4.1734	-4.19958	-4.18493	2	24004000	3	960150
Rapgef6	-0.113087	0.746749	Q5NCJ1;A0A5F8MPT3;Q5NCJ0;B2RUJ6;Q5NCJ4;Q5NCJ5;A0A1W2P734	Q5NCJ1;A0A5F8MPT3;Q5NCJ0;B2RUJ6;Q5NCJ4;Q5NCJ5		-2.21997	-1.97013	-2.17801	-2.09968	-2.09068	-2.32374	-2.23133	-2.2744	2	54717000	2	701500
Ptk2	-0.0195613	0.1798	A0A5F8MPY3;P34152;A0A2I3BRG7;A0A2I3BQ85	A0A5F8MPY3;P34152	Focal adhesion kinase 1	0.767994	0.72583	0.647537	0.833263	0.721066	0.688099	0.717569	0.769646	13	480250000	16	8280100
Fam65b	-0.156228	0.63342	Q80U16;A0A5F8MPY8;A6PW28	Q80U16;A0A5F8MPY8;A6PW28	Protein FAM65B	-3.67172	-3.20939	-3.25616	-3.29474	-3.48787	-3.66301	-3.43098	-3.47507	2	59168000	2	1137800
Klc1	-0.0328317	1.98532	Q7TNF4;Q5UE59;E9Q7C9;Q8CD76;A0A5F8MPZ2;O88447;F6UYN4;Q91W40;D3Z710	Q7TNF4;Q5UE59;E9Q7C9;Q8CD76;A0A5F8MPZ2;O88447	Kinesin light chain 1	4.06526	4.07962	4.06397	4.09734	4.0519	4.03705	4.05057	4.03535	23	2489400000	51	71126000
Tmem178b	-0.0668278	0.731015	M0QWJ9;A0A5F8MQ13	M0QWJ9;A0A5F8MQ13		-0.577236	-0.638945	-0.578156	-0.578962	-0.560242	-0.748569	-0.624878	-0.706921	2	111610000	3	8585300
Mkl1	0.0494232	0.671172	Q8K4J6;D3YUG5;D3YUI2;A0A5F8MQ33	Q8K4J6;D3YUG5;D3YUI2;A0A5F8MQ33	MKL/myocardin-like protein 1	-0.659161	-0.706091	-0.757086	-0.738483	-0.663897	-0.720058	-0.588219	-0.690954	1	66356000	2	2140500
Spire1	0.035197	0.232629	A0A5H1ZRL1;Q52KF3;A0A286YDN9;D3YTL8;A0A286YE32	A0A5H1ZRL1;Q52KF3;A0A286YDN9;D3YTL8	Protein spire homolog 1	-1.00385	-0.810177	-0.927191	-0.982167	-0.821949	-0.954655	-0.821804	-0.984184	6	371610000	6	10617000
Scn2a1	-0.0429435	0.683292	B1AWN6;A0A5H1ZRM8;A2ASI5;A0A668KM74;F7AMU5;Q9ER60;A0A571BEB6;A0A571BG54;A0A571BFW3;G3X8T7;Q6QIY3;K3W4P8;Q9JJV9;A9JQD3;K3W4N7;A0A0R4J1M7	B1AWN6;A0A5H1ZRM8	Sodium channel protein	4.2275	4.22116	4.19161	4.21168	4.22692	4.12293	4.21437	4.11594	39	6116700000	69	100270000
Kiaa0195	-0.0306172	0.193574	Q7TSH8;A0A668KL57;B1ATA0	Q7TSH8;A0A668KL57	Uncharacterized protein KIAA0195	0.277018	0.351965	0.213938	0.207354	0.365522	0.205606	0.243984	0.112692	5	399320000	7	7986400
Map2	0.0256033	0.162161	P20357;A0A668KLC6;G3UZK9;G3UZE9;Q80X35;Q80ZL4;Q3TLQ0;F7ALC8;G3UZV6;G3UZJ2;G3UWW1;E9Q8Y2;G3UXY3	P20357;A0A668KLC6	Microtubule-associated protein 2	5.45099	5.51622	5.51598	5.5736	5.46268	5.42845	5.61485	5.65323	79	21897000000	209	251690000
Akap12	-0.173602	1.98379	Q9WTQ5;A0A668KLV9;A0A668KLD3;A0A668KM55	Q9WTQ5;A0A668KLV9;A0A668KLD3	A-kinase anchor protein 12	0.604959	0.624025	0.614395	0.583527	0.424835	0.3347	0.558641	0.414324	14	492020000	25	7687800
Nav3	-0.308508	1.81124	Q80TN7;A0A668KM70;E9QMF5;A0A571BDN3	Q80TN7;A0A668KM70;E9QMF5;A0A571BDN3	Neuron navigator 3	-1.75866	-1.75528	-1.92545	-2.04645	-2.07215	-2.33861	-2.10979	-2.19931	4	126300000	5	1070400
Mtx1	0.0417695	0.690506	Q8R5C0;D3Z3F4;A0A6I8MWZ8;P47802;G3UXX9;G3XA66;D3YVW0;G3XA75;G3UXB5;G3UYJ5	Q8R5C0;D3Z3F4;A0A6I8MWZ8;P47802;G3UXX9;G3XA66;D3YVW0	Metaxin-1	1.94022	1.81851	1.90766	1.85877	1.91768	1.91788	1.95642	1.90026	9	887480000	13	49304000
Ccdc88a	0.0162969	0.135311	Q5SNZ0;A0A6I8MX08;F6R1B7;Z4YLN8;Z4YLP6	Q5SNZ0;A0A6I8MX08;F6R1B7	Girdin	-0.749191	-0.580568	-0.697958	-0.697992	-0.649296	-0.701021	-0.592829	-0.717377	11	205020000	12	2181100
Ldhb	-0.026938	0.40035	P16125;A0A6I8MX27;D3Z7F0;A0A0N4SVV8	P16125;A0A6I8MX27;D3Z7F0	L-lactate dehydrogenase B chain;L-lactate dehydrogenase	4.95703	4.89472	4.90452	4.97558	4.8597	4.93576	4.87774	4.95089	19	32235000000	142	1896200000
Trhde	0.070188	0.703891	A0A6I8MX30;Q8K093	A0A6I8MX30;Q8K093	Thyrotropin-releasing hormone-degrading ectoenzyme	-0.899866	-0.921036	-0.86347	-0.826509	-0.877022	-0.725769	-0.889196	-0.738142	6	58788000	6	1088700
Tpgs1	-0.0654848	0.146737	Q99MS8;A0A6Q6PKE1	Q99MS8;A0A6Q6PKE1	Tubulin polyglutamylase complex subunit 1	-6.18125	-5.58021	-6.03258	-5.60902	-5.78791	-5.78492	-6.09721	-5.99496	4	254750000	4	15922000
Gm27021	0.00618649	0.00993877	Q8K1L6;A0A6Q6RNR6;M0QWE2	Q8K1L6;A0A6Q6RNR6;M0QWE2	Uncharacterized protein C16orf74 homolog	-5.94014	-6.4531	-5.9298	-6.31307	-6.62417	-5.89359	-6.0856	-6.00799	1	3057000	3	436710
Tusc3	-0.121375	0.708683	Q8BTV1;A0A7N9VR83	Q8BTV1;A0A7N9VR83	Tumor suppressor candidate 3	-2.89427	-3.15528	-3.00324	-2.97016	-3.29359	-3.03141	-3.15466	-3.02879	1	125670000	1	8976500
Eppk1	-0.196823	1.17879	Q8R0W0;A0A7N9VRC4	Q8R0W0;A0A7N9VRC4	Epiplakin	-1.32532	-1.40959	-1.25133	-1.14964	-1.32246	-1.65591	-1.46575	-1.47906	1	602890000	1	1727500
Ptpmt1	-0.0812452	0.627857	Q66GT5;A0A7N9VS33	Q66GT5;A0A7N9VS33	Phosphatidylglycerophosphatase and protein-tyrosine phosphatase 1	-2.74314	-2.72493	-2.73178	-2.55322	-2.74746	-2.7853	-2.67176	-2.87353	2	37930000	2	3160800
Gphn	-0.0268369	0.851374	Q8BUV3;A0JNY3	Q8BUV3;A0JNY3	Gephyrin;Molybdopterin adenylyltransferase;Molybdopterin molybdenumtransferase	3.57016	3.60387	3.62705	3.62605	3.58925	3.57837	3.59549	3.55667	31	6369900000	77	159250000
Dgkh	0.305311	1.13888	D3YXJ0;A0JP53;A0A2I3BQ43;A0A2I3BQ48;A0A2I3BQA6	D3YXJ0;A0JP53;A0A2I3BQ43;A0A2I3BQ48;A0A2I3BQA6	Diacylglycerol kinase	-3.79645	-3.78594	-3.82153	-3.80243	-3.10533	-3.70186	-3.4802	-3.69771	5	183440000	6	3275700
Actn1	0.0341034	0.261132	A1BN54	A1BN54		5.94665	5.87961	5.91445	5.88877	5.85242	6.01985	5.8529	6.04072	57	59291000000	282	1140200000
Slc9a6	-0.0838909	0.458388	A1L3P4;B0QZV3;A0A140LJ55;D3Z0Q9	A1L3P4;B0QZV3;A0A140LJ55	Sodium/hydrogen exchanger	-0.183685	-0.152925	-0.178606	-0.216415	-0.147629	-0.415247	-0.105856	-0.398464	6	384510000	10	18310000
Cul4b	-0.0455739	0.21884	A2A432;E9PXY1;J3QJX0	A2A432;E9PXY1;J3QJX0	Cullin-4B	-1.70022	-1.48968	-1.75335	-1.66199	-1.68135	-1.71574	-1.54744	-1.84301	2	96100000	3	1686000
Zmynd8	-0.0996017	0.45032	A2A482;A2A484;A2A485;Q3UH28;Q3U1M7;A2A483;E9Q8D1;A2A481;A2A480	A2A482;A2A484;A2A485;Q3UH28;Q3U1M7;A2A483;E9Q8D1		-3.43181	-3.64634	-3.78778	-3.51945	-3.83463	-3.6715	-3.53924	-3.73842	3	113980000	7	1868600
Plcg1	-0.11715	1.92291	Q62077;A2A4A6;G3UXP4	Q62077;A2A4A6	1-phosphatidylinositol 4,5-bisphosphate phosphodiesterase gamma-1;Phosphoinositide phospholipase C	-0.345015	-0.273113	-0.34465	-0.296736	-0.36504	-0.491888	-0.412807	-0.45838	12	319950000	13	4847700
Aarsd1;Gm27029	-0.132443	0.716676	Q3THG9;A2A4P3;A2A4P4	Q3THG9;A2A4P3;A2A4P4	Alanyl-tRNA editing protein Aarsd1	-1.57744	-1.6086	-1.39452	-1.26678	-1.59454	-1.64583	-1.47905	-1.65769	5	263710000	6	12558000
Cyth1	-0.0210688	0.0941869	Q9QX11;Q3TZ02;A2A517;B1AQE4	Q9QX11;Q3TZ02;A2A517	Cytohesin-1	-1.37017	-1.29867	-1.46029	-1.5197	-1.32119	-1.54125	-1.31856	-1.55211	3	95456000	6	4772800
Rpl19	0.0948424	0.874871	P84099;A2A547	P84099;A2A547	60S ribosomal protein L19;Ribosomal protein L19	-0.779604	-0.788403	-0.800272	-0.877577	-0.827713	-0.642908	-0.773209	-0.622656	4	553250000	9	92208000
Arfgef2	-0.0942874	1.61389	A2A5R2;F6YCJ0	A2A5R2	Brefeldin A-inhibited guanine nucleotide-exchange protein 2	0.00302124	0.0530567	0.0191555	0.0821629	-0.0408478	-0.115078	0.0087738	-0.0726013	8	256670000	11	2541300
Stau1	-0.0179582	0.148786	Q9Z108;A2A5R8;Q9DBE7;A2A5S3;V9GX87	Q9Z108;A2A5R8;Q9DBE7;A2A5S3	Double-stranded RNA-binding protein Staufen homolog 1	-1.30551	-1.26145	-1.13434	-1.33162	-1.26866	-1.31091	-1.28281	-1.24237	3	281390000	4	9379700
Tanc2	-0.090764	3.7287	A2A690;F6VP19;F6VCI2	A2A690	Protein TANC2	2.996	2.98846	3.00508	2.95904	2.88151	2.90059	2.90402	2.89941	26	2324800000	62	24732000
Fam171a2	0.0245533	0.272174	A2A699	A2A699	Protein FAM171A2	1.19595	1.16021	1.10528	1.1286	1.22791	1.21515	1.08988	1.15532	15	1878900000	26	53684000
Snf8	0.116256	0.945254	Q9CZ28;A2A6M1	Q9CZ28;A2A6M1	Vacuolar-sorting protein SNF8	-0.826609	-0.758284	-0.871305	-0.8859	-0.593935	-0.865158	-0.719126	-0.698854	3	149400000	8	16600000
Fam104a	-0.11077	0.213625	A2A6P4	A2A6P4		-5.02762	-4.96033	-4.99008	-5.16342	-5.04238	-5.11866	-5.69596	-4.72754	1	7664000	1	1277300
Myl4	0.00126767	0.00941005	P09541;A2A6Q8;Q9CZ19	P09541;A2A6Q8;Q9CZ19	Myosin light chain 4	-1.4796	-1.5239	-1.54875	-1.39322	-1.50185	-1.53031	-1.39791	-1.51033	4	32356000	5	2488900
Ict1	-0.0418034	0.464392	Q8R035;A2A6T4	Q8R035;A2A6T4	Peptidyl-tRNA hydrolase ICT1, mitochondrial	-0.61005	-0.649525	-0.558617	-0.554193	-0.722378	-0.652885	-0.575048	-0.589287	3	119780000	4	10889000
Sept9	-0.0149102	0.545202	Q80UG5;A2A6U3;A2A6U5;A8Y5D3;REV__Q6NSQ7	Q80UG5;A2A6U3	Septin-9	3.09066	3.0747	3.05585	3.07812	3.06773	3.08448	3.05172	3.03576	24	3950700000	55	94065000
Clcn6	-0.0283189	0.266236	O35454;A2A7F6;E9Q741	O35454;A2A7F6;E9Q741	Chloride transport protein 6;Chloride channel protein	-0.253489	-0.317051	-0.219408	-0.18866	-0.198046	-0.351072	-0.238264	-0.304501	7	129820000	8	3508500
Mycbp	-0.0360513	0.344204	Q9EQS3;A2A7K5	Q9EQS3;A2A7K5	C-Myc-binding protein	-1.63678	-1.5059	-1.618	-1.52479	-1.58927	-1.6918	-1.54562	-1.60297	2	43211000	2	6173000
Yars	-0.0457821	0.730155	Q91WQ3;A2A7S7;F6VXZ2	Q91WQ3;A2A7S7	Tyrosine--tRNA ligase, cytoplasmic;Tyrosine--tRNA ligase, cytoplasmic, N-terminally processed;Tyrosine--tRNA ligase	1.81391	1.86589	1.78893	1.9164	1.77074	1.79649	1.82685	1.80793	17	1003700000	25	26414000
Kiaa1522	-0.0277865	0.0810293	A2A7S8	A2A7S8	Uncharacterized protein KIAA1522	-2.26947	-2.25739	-2.49087	-2.28805	-2.27111	-2.58123	-2.08422	-2.48038	5	37251000	5	827790
Epb41;Epb4.1	-0.0603094	0.867504	P48193;A2AD32;A2A841;A0A571BEG4;A2A839;A2A838;A2A842;A0A1D5RLV1	P48193;A2AD32;A2A841;A0A571BEG4;A2A839;A2A838;A2A842;A0A1D5RLV1	Protein 4.1	-0.0569305	0.0534782	-0.0467148	-0.0590305	-0.0458717	-0.145451	-0.0608597	-0.0982533	5	453460000	5	10545000
Acox1	0.0153511	0.0377027	A2A848	A2A848		-4.30115	-4.81477	-4.60163	-4.28903	-4.43281	-4.39641	-4.66724	-4.44871	1	38025000	1	1118400
0610037L13Rik	-0.0538836	0.918787	Q8BHG2;A2A8E2;B7ZC72;B7ZC71	Q8BHG2;A2A8E2;B7ZC72;B7ZC71	UPF0587 protein C1orf123 homolog	0.30372	0.38319	0.333143	0.31811	0.210838	0.285175	0.317751	0.308865	2	129620000	3	12962000
Srrm1	0.0213964	0.0901119	Q52KI8;A2A8V9;E9QKA4;A2A8V8;E9PUK6;F7BWM1	Q52KI8;A2A8V9;E9QKA4;A2A8V8;E9PUK6;F7BWM1	Serine/arginine repetitive matrix protein 1	-1.15394	-1.39183	-1.31205	-1.29773	-1.32418	-1.37807	-1.06	-1.30771	2	75812000	2	1763100
Gosr2	-0.217111	2.35357	A2A9I0;O35166	A2A9I0;O35166	Golgi SNAP receptor complex member 2	-0.820736	-0.909342	-0.715057	-0.773125	-0.985405	-1.10004	-0.989212	-1.01205	4	278360000	8	34795000
Nrd1	-0.160878	0.647932	Q8BHG1;A6PWC3;A2A9Q2;Q3V3G9	Q8BHG1;A6PWC3;A2A9Q2	Nardilysin	-2.97483	-2.66554	-2.84961	-2.5108	-2.83899	-3.08064	-2.91822	-2.80644	5	41464000	6	714890
Tbkbp1	-0.0423563	0.113375	A2A9T0;Z4YKN2	A2A9T0;Z4YKN2	TANK-binding kinase 1-binding protein 1	-1.91911	-2.07829	-2.15146	-2.23727	-2.06903	-2.09638	-1.90968	-2.48046	1	21399000	1	713310
Kctd2	0.152181	1.82805	Q4VBE7;F6SH71;A2A9V9	Q4VBE7;F6SH71;A2A9V9		-0.714689	-0.592438	-0.672977	-0.709015	-0.478125	-0.619772	-0.464403	-0.518095	2	66682000	2	5129400
Kiaa1109	0.0479546	1.8414	A2AAE1;A0A1D5RMC4;A2AB97;F6YAT5;F6RPM4;F6YB09;D6RI50	A2AAE1;A0A1D5RMC4	Uncharacterized protein KIAA1109	-0.757492	-0.756716	-0.813698	-0.759747	-0.729389	-0.719931	-0.722704	-0.72381	12	251060000	15	1091500
Obscn	0.0671663	0.118514	A2AAJ9;H7BX05;E9QQ96;F6TJX7;A0A1W2P6H1;Z4YJE4	A2AAJ9;H7BX05;E9QQ96;F6TJX7;A0A1W2P6H1;Z4YJE4	Obscurin	0.595737	0.579494	0.183989	0.178501	0.721386	0.483583	0.654491	-0.0530739	2	12214000000	5	28537000
Exoc7	0.025691	0.605242	O35250;A2AAN0;A2AAN3;A2AAN4	O35250;A2AAN0	Exocyst complex component 7	0.271063	0.248606	0.239323	0.259277	0.289255	0.236095	0.269285	0.326397	14	387060000	19	10752000
Srp68	0.0423539	0.192224	Q8BMA6;A2AAN2	Q8BMA6;A2AAN2	Signal recognition particle subunit SRP68	-1.11543	-1.17743	-1.29183	-1.137	-1.07295	-1.12271	-0.999619	-1.357	2	211060000	10	6030200
Rnf157	-0.00280261	0.00924053	Q3TEL6;F7D0T8;A2AAP0;A2AAN9	Q3TEL6;F7D0T8;A2AAP0;A2AAN9	RING finger protein 157	-5.13004	-4.80775	-4.74973	-4.89548	-4.74439	-4.97005	-5.00439	-4.87538	2	19886000	3	795440
Fmnl1	-0.0370269	0.601569	A2AB60	A2AB60		1.33595	1.35256	1.27931	1.37107	1.32434	1.27254	1.34225	1.25165	19	674060000	25	11622000
Pcyt2	0.112302	1.08167	Q922E4;A2ABY3	Q922E4;A2ABY3	Ethanolamine-phosphate cytidylyltransferase	-0.998604	-0.845879	-1.0742	-0.911203	-0.792791	-0.858158	-0.8915	-0.838223	4	1071100000	14	51005000
Ralgapb	0.0643768	0.628708	Q8BQZ4;A2ACC6;A2ACC7;F8WHN4;E9Q0J2	Q8BQZ4;A2ACC6;A2ACC7;F8WHN4;E9Q0J2	Ral GTPase-activating protein subunit beta	0.556547	0.434423	0.412333	0.433411	0.426018	0.53771	0.530441	0.600052	10	293030000	15	3959900
Rpn2	-0.0939496	0.848426	Q9DBG6;A2ACG7	Q9DBG6;A2ACG7	Dolichyl-diphosphooligosaccharide--protein glycosyltransferase subunit 2	-1.09325	-1.05533	-0.886042	-0.987965	-1.19503	-1.06347	-1.06276	-1.07713	7	175120000	13	7614000
Rptor	-0.0312228	0.244163	Q8K4Q0;A2ACM0;E9PXZ5;F6U5L3;F7B6I3;F7CN67	Q8K4Q0;A2ACM0	Regulatory-associated protein of mTOR	0.17165	0.194105	0.0744934	0.0899296	0.17289	0.0427532	0.176266	0.0133781	9	412490000	11	7111900
Acap3	0.0692463	0.941619	Q6NXL5;A2ADA6	Q6NXL5;A2ADA6		-0.927422	-0.905329	-0.796564	-0.794481	-0.763763	-0.814093	-0.803759	-0.765196	6	71321000	8	1739500
Ddi2	-0.000720978	0.00910053	A2ADY9	A2ADY9	Protein DDI1 homolog 2	0.929438	0.942705	1.0217	0.988943	0.981976	0.924517	0.99909	0.974319	4	238400000	8	11352000
Ampd2	0.00100231	0.011095	A2AE27;Q9DBT5	A2AE27;Q9DBT5	AMP deaminase 2	0.241449	0.161287	0.219719	0.197836	0.157482	0.236229	0.260847	0.169743	10	1244200000	13	32741000
Wdtc1	0.471724	1.0177	Q80ZK9;A2AE98	Q80ZK9;A2AE98	WD and tetratricopeptide repeats protein 1	-6.28288	-6.03959	-5.9114	-5.30931	-5.35187	-5.43614	-5.14536	-5.72291	2	35497000	2	986040
Tceal6;Tceal3;Tceal5	-0.00174689	0.00718822	Q9DB24;Q8R0A5;A2AEC2;Q8CCT4;A2AEC1	Q9DB24;Q8R0A5;A2AEC2;Q8CCT4	Transcription elongation factor A protein-like 3;Transcription elongation factor A protein-like 5	-2.38304	-2.23733	-2.50246	-2.55286	-2.34135	-2.52101	-2.36627	-2.45405	3	968170000	4	96817000
Gpm6b	0.0498414	0.308154	A2AEG6;P35803;A2AEG3;H3BIV8	A2AEG6;P35803;A2AEG3	Neuronal membrane glycoprotein M6-b	3.04663	3.03156	2.93142	2.88754	3.11547	2.90982	3.12537	2.94586	9	13533000000	39	1230300000
Clcc1	-0.065444	0.431346	Q99LI2;A2AEM2;Z4YMG1	Q99LI2;A2AEM2	Chloride channel CLIC-like protein 1	-2.08951	-1.97429	-2.10812	-1.91533	-2.16074	-2.06536	-1.95658	-2.16634	3	94672000	3	3506400
Gripap1	0.00654173	0.0941603	A2AEW8;A2AEW9;Q8VD04;A2AEW5;A2AEW6	A2AEW8;A2AEW9;Q8VD04;A2AEW5;A2AEW6	GRIP1-associated protein 1	2.14489	2.21448	2.19775	2.17747	2.21744	2.13443	2.22408	2.1848	24	1567600000	39	32659000
Fhl1	0.0851836	0.534287	P97447;A2AEX8;A2AEX6;A2AEX7;A2AEY1;A2AEY2;A2AEY0;A2AEX9;Q8CDC8	P97447;A2AEX8;A2AEX6;A2AEX7;A2AEY1;A2AEY2	Four and a half LIM domains protein 1	2.12002	2.10659	2.06766	2.04933	2.08399	2.30574	2.01459	2.28001	9	1442600000	15	96174000
Tmsb15b2;Tmsb15b1;Tmsb15l	-0.0877376	0.503333	A2AF31;A2AF33;Q8C0W0	A2AF31;A2AF33;Q8C0W0		-0.84589	-0.773582	-0.8678	-0.79026	-0.728546	-1.07571	-0.841057	-0.983173	2	58782000	2	29391000
L1cam	0.10177	2.25184	A2AFG8;Q6PGJ3;A2AFG7;P11627;B7ZCD3;F7A5H7;F6UIL7	A2AFG8;Q6PGJ3;A2AFG7;P11627	Neural cell adhesion molecule L1	3.82574	3.87287	3.83835	3.78823	3.9206	3.94363	3.89485	3.97317	28	9311700000	68	166280000
Rbbp7	0.0372181	0.262502	Q60973;F6ZLC6;A2AFI9;A2AFJ1	Q60973;F6ZLC6;A2AFI9;A2AFJ1	Histone-binding protein RBBP7	-2.74439	-2.65615	-2.77712	-2.73176	-2.54759	-2.69569	-2.71922	-2.79806	1	12584000	1	786480
Huwe1	-0.0297565	0.321959	Q7TMY8;A2AFQ0;F6XP90;F6UYC1	Q7TMY8;A2AFQ0	E3 ubiquitin-protein ligase HUWE1	1.72452	1.77948	1.69559	1.72713	1.7439	1.66746	1.77496	1.62137	28	1457100000	50	8006100
Dnajb5	-0.0123005	0.100697	O89114;A2AG30	O89114;A2AG30	DnaJ homolog subfamily B member 5	-0.892021	-0.911537	-1.00113	-0.836365	-0.967306	-0.929401	-0.954653	-0.838894	7	133250000	8	8327900
Pigo	0.141069	0.835961	F6YPG3;A2AG36;Q562G0	F6YPG3;A2AG36;Q562G0		-3.87583	-3.75885	-3.86159	-4.04851	-3.6908	-3.88126	-3.61071	-3.79775	1	6216800	1	270300
Map7d2	0.296561	0.892805	A2AG50;A2AG51	A2AG50;A2AG51	MAP7 domain-containing protein 2	-0.764051	-0.71899	-0.959988	-1.06716	-0.393438	-0.488575	-0.425085	-1.01684	5	148960000	6	4255900
Nlgn3	-0.0119901	0.0756113	Q8BYM5;A2AGI2;A2AGI3;A2AGI0	Q8BYM5;A2AGI2;A2AGI3;A2AGI0	Neuroligin-3	0.463589	0.450092	0.433617	0.368452	0.302208	0.507614	0.351805	0.506163	13	1281300000	28	51252000
Rmdn1	0.202503	0.618811	Q9DCV4;A2AGJ2	Q9DCV4;A2AGJ2	Regulator of microtubule dynamics protein 1	-3.10065	-3.05869	-3.15441	-2.97974	-3.18156	-2.64141	-3.07657	-2.58394	2	12980000	2	683140
Psmc3	-0.000725746	0.00735029	O88685;A2AGN7;B7ZCF1;F6Q2E3	O88685;A2AGN7;B7ZCF1	26S protease regulatory subunit 6A	2.28275	2.31674	2.27255	2.29923	2.34681	2.20593	2.33137	2.28427	17	2195500000	43	81314000
Trp53i11	-0.110083	0.699418	Q4QQM4;A2AGS6	Q4QQM4;A2AGS6	Tumor protein p53-inducible protein 11	-1.00949	-1.09459	-0.985003	-1.04444	-1.04576	-1.34273	-1.02602	-1.15933	3	441490000	5	73582000
Arhgap1	0.0686531	1.13764	A2AH25	A2AH25		2.19936	2.15262	2.10513	2.21315	2.20059	2.21808	2.23367	2.29253	17	2447900000	36	90664000
Eftud2	-0.0699143	0.667222	O08810;G3UZ34;A2AH85;G3UXK8	O08810;G3UZ34;A2AH85	116 kDa U5 small nuclear ribonucleoprotein component	0.986845	0.871628	0.949356	1.05108	0.828577	0.846003	0.964851	0.939821	16	397200000	23	7788200
Lzts3	-0.186637	2.4803	A2AHG0	A2AHG0	Leucine zipper putative tumor suppressor 3	0.930971	1.0302	1.01096	0.899546	0.804262	0.74371	0.838902	0.738256	12	585540000	18	16265000
Dgkz	-0.0500331	0.594614	A2AHJ7;Q80UP3;A0A668KL90;A2AHK0	A2AHJ7;Q80UP3;A0A668KL90;A2AHK0	Diacylglycerol kinase;Diacylglycerol kinase zeta	1.48697	1.49908	1.40098	1.54622	1.47167	1.39749	1.48274	1.38121	10	844190000	16	19632000
Ano3	-0.0597475	0.282505	A2AHL1	A2AHL1	Anoctamin-3	-3.26275	-3.2966	-3.21497	-3.4886	-3.37021	-3.5553	-3.25821	-3.31818	2	31181000	2	649610
Acbd4	-0.372356	0.57622	B0QZY4;A2AHR2;E9Q289	B0QZY4;A2AHR2;E9Q289		-7.64327	-7.21332	-6.56438	-6.75006	-7.24525	-7.27296	-7.1833	-7.95895	1	4459200	1	445920
Kcnip3	0.0214188	0.146003	Q9QXT8;Q3YAA9;A2AHT3	Q9QXT8;Q3YAA9;A2AHT3	Calsenilin	-1.50274	-1.6301	-1.48083	-1.67612	-1.47029	-1.57648	-1.55229	-1.60505	2	59812000	2	4984300
Bcl2l1	0.00308752	0.0281073	Q64373;A2AHX8;A2AHX9;Q9QWX2;A2AHX7	Q64373;A2AHX8;A2AHX9;Q9QWX2;A2AHX7	Bcl-2-like protein 1	0.754513	0.858259	0.777811	0.824883	0.740734	0.843157	0.775269	0.868656	2	148340000	3	14834000
Grin1	-0.0809493	2.81352	A2AI14;A2AI17;A2AI21;P35438;A2AI16;A2AI20;A2AI19	A2AI14;A2AI17;A2AI21;P35438;A2AI16;A2AI20;A2AI19	Glutamate receptor ionotropic, NMDA 1	2.73643	2.70425	2.69765	2.72418	2.60536	2.65276	2.62606	2.65454	22	4039600000	36	80792000
Phka1	-0.0345507	0.298467	P18826;A2AI89;A2AI88;A2AI87;A2AI91	P18826;A2AI89;A2AI88;A2AI87;A2AI91	Phosphorylase b kinase regulatory subunit alpha, skeletal muscle isoform	0.505571	0.447132	0.404629	0.446295	0.497355	0.330706	0.486328	0.351036	7	506300000	11	9376000
Pir	-0.189661	0.741913	Q9D711;A2AIH8	Q9D711;A2AIH8	Pirin	-4.57517	-4.68874	-4.38176	-4.77741	-4.7107	-5.0658	-4.65949	-4.74573	2	113900000	3	7118600
Ndufaf6	-0.0719829	0.193526	A2AIL4	A2AIL4	NADH dehydrogenase (ubiquinone) complex I, assembly factor 6	-5.30275	-5.06604	-5.08477	-4.71083	-5.03153	-5.27628	-5.21464	-4.92988	3	35868000	3	2241700
Cacna1b	-0.0499854	0.869453	O55017;A2AIR9;A2AIR7;A2AIS0;A2AIZ9;A2AJ01	O55017;A2AIR9;A2AIR7;A2AIS0	Voltage-dependent N-type calcium channel subunit alpha-1B	2.29972	2.36088	2.26441	2.27039	2.27938	2.21356	2.28311	2.21941	24	1843200000	34	19002000
Inpp5e	-0.256658	0.709754	Q9JII1;A2AIX0;F6XC48	Q9JII1;A2AIX0;F6XC48	72 kDa inositol polyphosphate 5-phosphatase	-4.72398	-5.08649	-4.88477	-4.5072	-5.40828	-5.07206	-4.89336	-4.85537	2	52062000	2	1446200
Abca2	-0.249177	1.16752	P41234;A2AJ26	P41234;A2AJ26	ATP-binding cassette sub-family A member 2	-2.05104	-1.95884	-1.7028	-1.60585	-2.11692	-2.12213	-1.95948	-2.11671	1	100020000	1	1020600
Nsmf	-0.014524	0.197638	Q99NF2;A2AJ95;A2AJ96;A2AJ92;F6TKU5;A0A0A6YWK2;F6VTS9;REV__E9Q8T7	Q99NF2;A2AJ95;A2AJ96;A2AJ92;F6TKU5;A0A0A6YWK2	NMDA receptor synaptonuclear signaling and neuronal migration factor	-0.218103	-0.17951	-0.251858	-0.132809	-0.17202	-0.220587	-0.211988	-0.235781	6	167090000	8	5389900
Gm996	-0.0284681	0.408154	A2AJA9;A0A087WP25	A2AJA9	Uncharacterized protein C9orf172 homolog	2.52098	2.52006	2.50664	2.4628	2.51915	2.45275	2.51875	2.40593	30	3485400000	52	65763000
Nmt2	-0.0665488	0.790237	O70311;A2AJH3;F7APP3	O70311;A2AJH3;F7APP3	Glycylpeptide N-tetradecanoyltransferase 2;Glycylpeptide N-tetradecanoyltransferase	0.69298	0.813549	0.640182	0.659121	0.658115	0.610725	0.606985	0.663811	10	335240000	12	13410000
Map7d1	0.0374095	0.137219	A2AJI0;F6WF36	A2AJI0;F6WF36	MAP7 domain-containing protein 1	-3.19429	-3.20375	-3.33278	-3.18535	-3.04059	-3.13429	-3.11534	-3.47632	1	13012000	1	394290
Pdp1	-0.0252118	0.236018	Q3UV70;A2AJP9;A8Y5Q0;A2AJQ0	Q3UV70;A2AJP9;A8Y5Q0;A2AJQ0	[Pyruvate dehydrogenase [acetyl-transferring]]-phosphatase 1, mitochondrial	0.269245	0.204281	0.304882	0.235744	0.199623	0.155104	0.331196	0.227383	8	880990000	15	27531000
Ppp1r3d	0.0195651	0.0814519	A2AJW4	A2AJW4	Protein phosphatase 1 regulatory subunit	-3.11505	-2.89699	-3.03681	-3.0565	-2.92419	-2.88636	-3.00172	-3.2148	1	87821000	3	5854700
Fam217b	-0.186867	1.97191	A2AJW5	A2AJW5		-1.17848	-1.19397	-1.13546	-1.31677	-1.46399	-1.41027	-1.30403	-1.39386	5	263860000	8	12565000
Brd3	-0.219021	1.06522	Q8K2F0;A2AKA9;Q9ESU6;Q3UH70	Q8K2F0;A2AKA9	Bromodomain-containing protein 3	-1.61988	-1.40175	-1.33177	-1.35844	-1.69738	-1.86284	-1.49678	-1.53093	3	53611000	3	1624600
Snta1	-0.00267076	0.0175055	A2AKD7;Q61234	A2AKD7;Q61234	Alpha-1-syntrophin	1.3709	1.34588	1.23229	1.37739	1.25138	1.40606	1.27246	1.38588	5	641720000	6	27901000
Lrrc57	0.0119224	0.256808	Q9D1G5;A2AKH7;Q8JZX5;B0R031	Q9D1G5;A2AKH7;Q8JZX5	Leucine-rich repeat-containing protein 57	0.832577	0.898115	0.85882	0.882759	0.875143	0.886412	0.909248	0.849157	11	1726500000	22	123320000
Itgav	0.00624657	0.0645367	P43406;A2AKI5;B7ZCI9	P43406;A2AKI5	Integrin alpha-V;Integrin alpha-V heavy chain;Integrin alpha-V light chain	2.75968	2.72037	2.6779	2.68925	2.79362	2.70746	2.71908	2.65203	18	1216000000	26	22518000
Atp5c1	0.287408	1.08518	A2AKU9;A2AKV2;A2AKV3;A2AKV1;A2AKV0	A2AKU9;A2AKV2;A2AKV3;A2AKV1	ATP synthase subunit gamma	-5.21845	-5.15579	-5.54939	-5.52508	-5.09267	-5.32319	-4.88808	-4.99512	1	10003000	4	833540
Slc25a51	0.149212	0.979566	Q5HZI9;A2AKW0;G3UYJ3;A2AKV9	Q5HZI9;A2AKW0;G3UYJ3;A2AKV9	Solute carrier family 25 member 51	-1.98884	-2.27494	-2.18495	-2.18782	-2.07639	-1.93471	-2.11248	-1.91611	7	1325100000	14	77945000
Agps	-0.0480421	0.288838	Q8C0I1;H3BKN2;A2AL50;A2AL49	Q8C0I1;H3BKN2;A2AL50;A2AL49	Alkyldihydroxyacetonephosphate synthase, peroxisomal	-2.45365	-2.55138	-2.3704	-2.40611	-2.45026	-2.42425	-2.66416	-2.43505	3	22292000	3	636900
Asph	0.0713429	0.762974	Q8BSY0;A2AL85;Q8CBM2	Q8BSY0;A2AL85;Q8CBM2	Aspartyl/asparaginyl beta-hydroxylase	-1.83775	-1.75016	-1.67048	-1.74074	-1.64099	-1.62879	-1.76511	-1.67888	3	522800000	31	18671000
Ajap1	-0.206863	0.321719	A2ALI5	A2ALI5	Adherens junction-associated protein 1	-6.85325	-6.40734	-6.29495	-6.51019	-6.52802	-6.7463	-6.23323	-7.38563	1	27290000	1	1819400
Atp2b3	-0.0802846	0.878358	A2ALL9;Q8C048	A2ALL9;Q8C048	Calcium-transporting ATPase	-0.00669479	-0.125868	0.0144386	-0.165838	-0.130589	-0.130314	-0.185204	-0.158995	1	69769000	2	1395400
Pnck	-0.137479	0.415373	Q9QYK9;A2ALM3	Q9QYK9;A2ALM3	Calcium/calmodulin-dependent protein kinase type 1B	-3.01542	-2.56366	-2.70804	-3.07556	-3.09606	-3.08597	-2.98043	-2.75014	1	11044000	1	788870
Rap1gap	0.0158186	0.271357	A2ALS5;A2ALS4;A2ALS3;A2ALS2	A2ALS5;A2ALS4	Rap1 GTPase-activating protein 1	2.30294	2.23737	2.2773	2.23924	2.28247	2.2281	2.30302	2.30655	13	1113400000	18	33739000
Shroom2	-0.0116534	0.0708513	A2ALU4;A7TU71;Q9QXN0;Q1W617;A0A0R4J1H8;E9Q6I3;A0A286YDQ8;E9QMY5	A2ALU4;A7TU71	Protein Shroom2	0.667717	0.678591	0.548338	0.57016	0.676334	0.574917	0.686703	0.480238	9	576750000	20	7033500
Sh3gl2	0.0468688	1.94271	Q62420;A2ALV3;Q8BXU5;A2ALV1;F6ZL13	Q62420;A2ALV3;Q8BXU5;A2ALV1;F6ZL13	Endophilin-A1	4.85191	4.89215	4.8347	4.86244	4.90427	4.89803	4.90517	4.92121	14	32254000000	114	2015900000
Slc44a1	-0.0730104	1.14645	A2AMH5;A2AMH4;Q6X893;A2AMH3;A2AMH8	A2AMH5;A2AMH4;Q6X893;A2AMH3	Choline transporter-like protein 1	1.6893	1.6258	1.61268	1.60755	1.61804	1.56854	1.57109	1.48561	8	1518000000	20	50599000
Cds2	-0.137082	1.3139	Q99L43;A2AMQ5;F6S4G2;Q6PBC0	Q99L43;A2AMQ5;F6S4G2	Phosphatidate cytidylyltransferase 2;Phosphatidate cytidylyltransferase	-0.0729752	0.0251102	0.0730114	-0.0399284	-0.0588417	-0.261463	-0.088665	-0.15414	4	1182200000	14	69542000
Capzb	-0.0176034	0.841825	A2AMW0;F7CAZ6	A2AMW0;F7CAZ6		4.59485	4.55678	4.55914	4.58429	4.56827	4.55669	4.55391	4.54578	22	11253000000	72	750190000
Ubr4	0.0181189	0.691649	A2AN08;Z4YMA7;F6SSP6	A2AN08	E3 ubiquitin-protein ligase UBR4	2.62153	2.62611	2.64567	2.61641	2.61532	2.66545	2.64438	2.65704	35	1920900000	48	8071100
Tenm1	0.00494385	0.0382509	Q9WTS4;A2ANL9	Q9WTS4;A2ANL9	Teneurin-1;Ten-1 intracellular domain;Teneurin C-terminal-associated peptide	-1.85637	-1.71003	-1.81606	-1.85706	-1.87987	-1.79364	-1.80396	-1.74228	9	136700000	9	1120500
Fam219a	-0.0907171	0.865387	Q9D772;A2ANP2;A2ANP1	Q9D772;A2ANP2;A2ANP1	Protein FAM219A	-3.66668	-3.69854	-3.71065	-3.58845	-3.8276	-3.7234	-3.64453	-3.83166	2	31087000	4	3885900
3110043O21Rik	0.0228574	0.0775239	Q6DFW0;A2ANZ2	Q6DFW0;A2ANZ2	Protein C9orf72 homolog	-2.82898	-2.82211	-3.03258	-3.13724	-2.81813	-2.9763	-2.81789	-3.11717	1	82924000	3	3769300
Cd99l2	-0.0666361	0.753024	Q8BIF0;A2AP74;I7HJQ8	Q8BIF0;A2AP74;I7HJQ8	CD99 antigen-like protein 2	0.46018	0.517464	0.552595	0.523151	0.459316	0.355125	0.54356	0.428844	4	479210000	15	39934000
Lrp1b	4.72069e-05	0.000201359	Q9JI18;A2API5;E9Q202;A0A0N4SVX0;F6YDG9	Q9JI18;A2API5;E9Q202	Low-density lipoprotein receptor-related protein 1B	-1.61731	-1.38668	-1.5892	-1.53559	-1.37562	-1.58743	-1.51736	-1.6482	11	472410000	17	2217900
Slc1a2	-0.0853868	0.973586	A2APL5	A2APL5	Amino acid transporter	-2.74747	-2.76705	-2.71154	-2.76584	-2.81045	-2.89306	-2.72149	-2.90845	1	19875000	1	903390
Cd44	-0.299778	2.16424	P15379;Q3U8S1;A2APM5;A2APM3;A2APM4;E9QKM8;Q80X37;A2APM1;A2APM2	P15379;Q3U8S1;A2APM5;A2APM3;A2APM4;E9QKM8;Q80X37;A2APM1;A2APM2	CD44 antigen	-2.69444	-2.44102	-2.52448	-2.55981	-2.97146	-2.90414	-2.73283	-2.81044	3	275100000	4	12505000
Fmnl2	0.0386639	0.301888	A2APV2;F8VPR2;E9PXE6;A2AQW2;Q6ZPF4;D3Z7A7	A2APV2;F8VPR2;E9PXE6;A2AQW2	Formin-like protein 2	1.90488	1.90795	1.81841	1.8197	1.97757	1.84771	1.98529	1.79503	17	2520500000	29	45828000
Scn1a	-0.116116	2.10421	A2APX8;A2APX9;A0A0J9YVF2	A2APX8	Sodium channel protein	0.607565	0.683153	0.654978	0.631979	0.559658	0.456112	0.563114	0.534328	7	434210000	9	6203000
Ndufaf5	-0.101556	1.20047	A2APY7	A2APY7	NADH dehydrogenase [ubiquinone] 1 alpha subcomplex assembly factor 5	0.596565	0.602182	0.714352	0.768854	0.606771	0.556755	0.545527	0.566677	1	144600000	2	8033200
Skt;Etl4	-0.139107	3.07549	A2AQ25;E9QAU4;D3Z781;Q8BHR1;A0A5F8MPV1;B1AY50;B1AY49	A2AQ25;E9QAU4;D3Z781	Sickle tail protein	3.74072	3.78205	3.77118	3.76714	3.64224	3.58415	3.6768	3.60146	39	4030700000	60	35989000
Fnbp1	0.079886	1.04959	Q80TY0;A2AQ43;A2AQ44;A2AQ42;A2AQ45;A2AQ41;F6VVN1;A0A0A6YWT1;A2AQ47;A2AQ39	Q80TY0;A2AQ43;A2AQ44;A2AQ42;A2AQ45;A2AQ41;F6VVN1	Formin-binding protein 1	0.852476	0.808884	0.794807	0.819523	0.819838	0.946016	0.851892	0.977488	10	326180000	12	11649000
Atp9a	-0.0661893	0.902501	O70228;Q8C4G3;Q8C288;A2AQC3;A2AUZ1;A2AUZ0;A2AQC9;A0A286YDR0	O70228;Q8C4G3;Q8C288;A2AQC3	Probable phospholipid-transporting ATPase IIA;Phospholipid-transporting ATPase	0.573753	0.671	0.65535	0.593103	0.490505	0.543062	0.565702	0.629179	12	661700000	17	12485000
Gpd2	0.0787416	0.649989	Q64521;A2AQR0	Q64521;A2AQR0	Glycerol-3-phosphate dehydrogenase, mitochondrial;Glycerol-3-phosphate dehydrogenase	4.88375	4.78507	4.86389	4.89143	4.81879	5.0244	4.8721	5.02381	40	21206000000	154	481960000
Ccbl1	-0.0561211	0.582192	Q8BTY1;A2AQY8;A2AQY9	Q8BTY1;A2AQY8;A2AQY9	Kynurenine--oxoglutarate transaminase 1	-1.07788	-1.03687	-1.13285	-0.964697	-1.05395	-1.07435	-1.12921	-1.17927	3	73630000	5	4331200
Ppig	-0.129456	0.475688	A2AR02;A2AR01	A2AR02	Peptidyl-prolyl cis-trans isomerase G	0.189419	-0.283043	-0.151852	-0.161289	-0.419426	-0.192017	-0.230162	-0.082983	4	137180000	10	6235700
Frmd5	-0.0485678	0.209732	Q6P5H6;F6XLQ6;F6XM46;B0R0D5;B0R0D4;A2AR56	Q6P5H6;F6XLQ6;F6XM46;B0R0D5;B0R0D4;A2AR56	FERM domain-containing protein 5	-3.48292	-3.70508	-3.72707	-3.66762	-3.63759	-3.76876	-3.51827	-3.85233	1	116980000	1	4177700
Tbr1;Eomes	0.078176	0.674938	Q64336;A2AR81;O54839;F6VSW9	Q64336;A2AR81;O54839;F6VSW9	T-box brain protein 1;Eomesodermin homolog	-3.17315	-3.32652	-3.18668	-3.39112	-3.17858	-3.16873	-3.17698	-3.24048	2	85622000	2	2594600
Map1a	-0.0496225	0.536804	A2ARP8;Q9QYR6	A2ARP8;Q9QYR6	Microtubule-associated protein 1A;MAP1A heavy chain;MAP1 light chain LC2	5.0321	5.04164	5.07646	5.04137	4.9077	4.97766	4.99888	5.10884	74	18097000000	167	145950000
Ankrd63	0.0435543	0.295364	A2ARS0	A2ARS0	Ankyrin repeat domain-containing protein 63	-2.0969	-2.0697	-1.94902	-2.06548	-1.90196	-2.09992	-1.92152	-2.08349	3	164290000	6	11735000
Rab22a	0.209921	1.00956	P35285;A2ARZ7;Q3TM43;D6RFT6	P35285;A2ARZ7	Ras-related protein Rab-22A	-2.04508	-2.22217	-2.28434	-2.2817	-2.09656	-1.87101	-2.20472	-1.82133	1	94574000	1	7881200
Macrod2	-0.0222816	0.261415	Q3UYG8;A2AS33	Q3UYG8;A2AS33	O-acetyl-ADP-ribose deacetylase MACROD2	-0.413265	-0.415562	-0.456598	-0.450359	-0.503052	-0.359116	-0.492659	-0.470085	4	96215000	4	5064000
Nckap1	-0.0528488	2.19262	P28660;A2AS98;Q8K1X4;A0A2R8VHC4	P28660;A2AS98	Nck-associated protein 1	4.94999	4.92828	4.90198	4.91025	4.88926	4.87097	4.85459	4.8643	46	11858000000	154	194390000
Slc25a25	0.132948	1.03884	A2ASZ8;Z4YLR9;A0A0A6YWC1;F6RC04;Q8BVN7	A2ASZ8;Z4YLR9	Calcium-binding mitochondrial carrier protein SCaMC-2	1.24251	1.14883	1.14955	1.22273	1.16142	1.44142	1.30018	1.39238	8	873810000	17	31208000
Upf2	0.075191	0.960941	A2AT37;F6Q3G7	A2AT37;F6Q3G7		-0.304247	-0.244118	-0.343044	-0.421921	-0.244123	-0.276049	-0.215538	-0.276855	5	133470000	5	2053400
Gorasp2	-0.0555348	0.316895	Q99JX3;A2ATI9;A2ATI8;A2ATI6	Q99JX3;A2ATI9;A2ATI8;A2ATI6	Golgi reassembly-stacking protein 2	-1.47266	-1.27761	-1.28152	-1.31533	-1.39896	-1.52322	-1.24043	-1.40664	4	113460000	5	8104500
Fam171a1	-0.137803	2.60105	A2ATK9;A2ATL0;A2ATL1;A2ATK8	A2ATK9;A2ATL0;A2ATL1		-1.38801	-1.45275	-1.39043	-1.32667	-1.50811	-1.51993	-1.52516	-1.55588	5	283170000	6	7451800
Rtn4rl2	-0.217223	2.17716	Q7M6Z0;A2ATS6	Q7M6Z0;A2ATS6	Reticulon-4 receptor-like 2	-0.080677	0.064064	0.127785	0.00601768	-0.177284	-0.209637	-0.111116	-0.253664	5	256540000	9	12216000
Tpd52l2	0.0179687	0.324553	A2AUD5;Q9CYZ2;Q3TAI4;F6VQ81;Q8BKP1;Q3TUJ9;V9GWU5	A2AUD5;Q9CYZ2;Q3TAI4;F6VQ81;Q8BKP1;Q3TUJ9;V9GWU5	Tumor protein D54	2.01706	2.08812	2.04662	2.0573	2.02026	2.09786	2.06502	2.09784	11	978280000	21	75252000
Dab2ip	-0.0915184	3.01062	Q3UHC7;F6RK07;A2AUX5;A2AUX3;B7ZD29;F6QQP6	Q3UHC7;F6RK07;A2AUX5;A2AUX3;B7ZD29;F6QQP6	Disabled homolog 2-interacting protein	1.88298	1.88334	1.86075	1.91451	1.77517	1.77641	1.81586	1.80806	12	632090000	16	9160700
Fibcd1	0.099148	0.604767	A2AV25	A2AV25	Fibrinogen C domain-containing protein 1	-3.39161	-3.34582	-3.47497	-3.68244	-3.37658	-3.43106	-3.36327	-3.32734	3	54519000	5	3407400
Rrbp1	0.0307217	0.318439	Q99PL5;A2AVJ7	Q99PL5;A2AVJ7	Ribosome-binding protein 1	1.08567	1.01612	1.10383	1.07745	0.998144	1.13334	1.11063	1.16386	13	377200000	16	3251700
Pars2	0.115582	0.752088	Q8CFI5;A2AVQ7;A8Y5T6	Q8CFI5;A2AVQ7;A8Y5T6	Probable proline--tRNA ligase, mitochondrial	-1.85298	-1.8034	-1.64955	-1.78328	-1.76116	-1.57311	-1.76407	-1.52854	1	17941000	1	690030
Acot11	0.0813894	0.651235	Q8VHQ9;A2AVR6;F6SS52;E0CYS0;E0CYA0;E0CXP8	Q8VHQ9;A2AVR6	Acyl-coenzyme A thioesterase 11	1.69524	1.70963	1.65615	1.70298	1.70288	1.73022	1.94765	1.70881	9	1178800000	18	36837000
Ssrp1	-0.0935116	0.896664	Q08943;A2AW05	Q08943;A2AW05	FACT complex subunit SSRP1	-0.34528	-0.203825	-0.337988	-0.254709	-0.371881	-0.288765	-0.370272	-0.48493	6	146040000	10	4867900
Rabgap1	0.0933046	1.36552	A2AWA9;A2AWA7;A0A0A6YY35	A2AWA9	Rab GTPase-activating protein 1	0.306253	0.244833	0.207289	0.234386	0.268641	0.394291	0.316599	0.38645	10	765290000	18	14717000
Ptprj	-0.35111	1.98058	Q64455;A2AWF8;A2AWF9;E9Q4S7	Q64455;A2AWF8;A2AWF9;E9Q4S7	Receptor-type tyrosine-protein phosphatase eta;Protein-tyrosine-phosphatase	0.760807	0.805826	0.785854	0.461121	0.462549	0.281429	0.411997	0.253191	5	372930000	13	7171700
Sh3glb2	0.0907931	1.49814	A2AWI7;Q8R3V5;A2AWI9	A2AWI7;Q8R3V5;A2AWI9	Endophilin-B2	3.62193	3.62252	3.50557	3.54803	3.66004	3.70806	3.65609	3.63702	18	10435000000	78	613800000
Ubtf	-0.0202708	0.269806	P25976;A2AWT6;A2AWT7;A2AWT5;G3UZW9;E9Q4A8	P25976;A2AWT6;A2AWT7;A2AWT5	Nucleolar transcription factor 1	1.36548	1.36096	1.38399	1.40111	1.31009	1.44316	1.32842	1.3488	9	429240000	9	12625000
Epha7	0.190696	0.753367	Q61772;A2BDQ4;F6WVB0	Q61772;A2BDQ4	Ephrin type-A receptor 7;Receptor protein-tyrosine kinase	-1.09799	-1.19006	-1.26105	-1.0687	-1.19401	-0.766376	-1.13478	-0.759846	5	77527000	6	1550500
Mocs3	-0.00143814	0.0144871	A2BDX3	A2BDX3	Adenylyltransferase and sulfurtransferase MOCS3;Molybdopterin-synthase adenylyltransferase;Molybdopterin-synthase sulfurtransferase	-0.271008	-0.262335	-0.318062	-0.179014	-0.30685	-0.2446	-0.227921	-0.2568	4	608570000	6	21735000
Dlg3	-0.0770593	2.06585	P70175;Q52KF7;A2BEE9;A2BEF2	P70175;Q52KF7;A2BEE9;A2BEF2	Disks large homolog 3	3.61018	3.61977	3.59742	3.59787	3.5516	3.51073	3.57003	3.48464	30	8514500000	68	218320000
Dync1i2	0.0152235	0.176596	Q3TPJ8;A2BFF9;O88487;A2BFF5;A2BFF8	Q3TPJ8;A2BFF9;O88487;A2BFF5;A2BFF8	Cytoplasmic dynein 1 intermediate chain 2	0.260649	0.231689	0.250416	0.164515	0.274174	0.250441	0.276411	0.167137	10	1007900000	15	47994000
Ppih	-0.110899	0.812899	A2BGI8	A2BGI8	Peptidyl-prolyl cis-trans isomerase	-0.287724	-0.0882397	-0.327074	-0.267332	-0.335318	-0.338194	-0.471945	-0.268511	1	107210000	1	9746700
Fbxo3	-0.155653	0.825559	Q9DC63;A2BHN6	Q9DC63;A2BHN6	F-box only protein 3	-2.67112	-2.33685	-2.50677	-2.69488	-2.60718	-2.71445	-2.8216	-2.68902	1	21208000	2	1325500
Kalrn	-0.0553732	3.39123	A2CG49;F6QYT9;D3Z560;D3Z4R2;D3Z535;D3Z534;D3Z532	A2CG49;F6QYT9	Kalirin	3.26109	3.28073	3.25862	3.27197	3.228	3.20591	3.20107	3.21594	41	2859600000	72	18813000
Uhrf1bp1l	-0.0352049	0.267405	A2RSJ4;Q8C318;A0A1W2P7N7;A0A3B2WCQ2	A2RSJ4	UHRF1-binding protein 1-like	-0.657187	-0.440769	-0.480312	-0.568613	-0.51709	-0.618565	-0.543198	-0.608849	10	364190000	13	4552400
Arfip1	-0.119578	0.98344	G5E8V9;E9QAY5;A2RSX9;E9Q3G5	G5E8V9;E9QAY5;A2RSX9;E9Q3G5		-2.34921	-2.35389	-2.36257	-2.51017	-2.44027	-2.61965	-2.42131	-2.57291	4	168090000	4	8404300
Fbxl16	-0.146705	1.16954	A2RT62;A0A494B9I8	A2RT62	F-box/LRR-repeat protein 16	-1.21084	-1.13074	-1.15313	-1.3636	-1.34587	-1.44403	-1.25773	-1.39749	7	906680000	14	43175000
Pabpc4	-0.0209651	0.181625	Q6PHQ9;Q91YZ8;A3KFU5;A3KFU8;V9GXG3	Q6PHQ9;Q91YZ8;A3KFU5;A3KFU8	Polyadenylate-binding protein	-0.365032	-0.357462	-0.254993	-0.28825	-0.436823	-0.281675	-0.2854	-0.345699	5	93618000	5	2753500
Srsf12	-0.0564399	0.387257	A3KG57	A3KG57		-3.61885	-3.57435	-3.78067	-3.58691	-3.78785	-3.6675	-3.59387	-3.73732	1	83156000	1	7559700
Pak3	0.133762	0.316542	A3KGC3	A3KGC3		-5.52	-5.97546	-6.1438	-5.56927	-5.74186	-5.39368	-5.79664	-5.74131	1	20969000	2	2096900
Hm13;H13	-0.127876	0.427716	Q9D8V0;A3KGR9;Q6PGJ8	Q9D8V0;A3KGR9;Q6PGJ8	Minor histocompatibility antigen H13	-2.38926	-2.57142	-2.49136	-2.3623	-2.4287	-2.95091	-2.44836	-2.49787	2	66711000	3	4169400
Sptan1	0.0365324	0.118481	A3KGU5;E9Q447;A3KGU4;A0A5F8MQC3	A3KGU5;E9Q447		-0.329855	-0.75189	-0.624008	-0.606617	-0.708145	-0.459747	-0.612204	-0.386145	1	172190000	3	1221200
Sptan1	0.0183988	0.18322	A3KGU7;P16546;A3KGU9	A3KGU7;P16546;A3KGU9	Spectrin alpha chain, non-erythrocytic 1	8.24008	8.18826	8.22969	8.22787	8.17578	8.28741	8.17595	8.32036	187	366140000000	1358	2560500000
Ttc38	0.0368342	0.557935	A3KMP2;D6RH59	A3KMP2	Tetratricopeptide repeat protein 38	-0.448711	-0.323458	-0.402561	-0.371727	-0.387186	-0.365482	-0.324036	-0.322416	4	31461000	4	1210000
Rtn1	1.12612	0.945824	Q7M6W1;A3QM89	Q7M6W1;A3QM89	Reticulon	-0.251997	-0.710533	-0.553177	-0.900344	-0.599562	1.47719	-0.399878	1.61066	2	886110000	8	88611000
Krt28	-0.0727549	0.0428146	A6BLY7	A6BLY7	Keratin, type I cytoskeletal 28	1.13995	2.18532	0.622705	0.727385	2.27244	0.0674953	1.35248	0.691925	1	4004800000	5	160190000
Exoc6b	-0.0827768	0.781094	A6H5Z3;E0CY34	A6H5Z3	Exocyst complex component 6B	-1.1835	-1.04949	-1.10369	-1.07618	-1.11086	-1.21658	-1.12061	-1.29592	13	206690000	18	4397700
Armt1	0.215816	1.45665	A6H630;D6RG65	A6H630	Protein-glutamate O-methyltransferase	-1.15699	-1.34144	-1.29067	-1.2175	-1.1786	-0.927561	-1.12697	-0.910198	6	133730000	7	5349100
Kcnb2	-0.193616	2.01772	A6H8H5	A6H8H5	Potassium voltage-gated channel subfamily B member 2	-1.97791	-2.05674	-1.9906	-1.94525	-2.26651	-2.26573	-2.10267	-2.11005	3	37727000	4	992800
Ptprn	0.00292802	0.0159179	Q60673;A6MDD2;A0A087WQ67;A0A087WPU7;A0A087WQF2	Q60673;A6MDD2	Receptor-type tyrosine-protein phosphatase-like N	-1.61412	-1.4215	-1.42605	-1.44007	-1.36802	-1.47603	-1.57118	-1.47479	7	213680000	8	5479000
Uqcc1	-0.0677915	0.206195	Q9CWU6;A6PWX7;F6V305;A6PWX8	Q9CWU6;A6PWX7;F6V305;A6PWX8	Ubiquinol-cytochrome-c reductase complex assembly factor 1	-4.99216	-4.88065	-5.07404	-4.81287	-4.81949	-5.07698	-4.82567	-5.30874	1	16864000	1	1204600
Dpy19l1	-0.0177059	0.0583091	A6X919	A6X919	Probable C-mannosyltransferase DPY19L1	-0.434259	-0.682016	-0.495335	-0.505878	-0.764339	-0.473871	-0.618549	-0.331553	2	88006000	3	3034700
Slc4a4	0.088304	0.384206	A7E1Z5;A0A668KM61;D3Z7G8;A0A571BE55	A7E1Z5;A0A668KM61	Anion exchange protein	-2.64061	-2.60643	-2.86883	-2.8426	-2.53206	-2.62672	-2.58025	-2.86623	1	577200000	8	14430000
Mrps23	0.0225627	0.17213	Q8VE22;Q5SXC9;A7M7Q8;Q3TI14;F7ARZ1	Q8VE22;Q5SXC9;A7M7Q8;Q3TI14;F7ARZ1	28S ribosomal protein S23, mitochondrial	-1.7888	-1.88343	-1.75569	-1.67793	-1.79875	-1.74461	-1.79338	-1.67886	2	74961000	4	7496100
Prickle2	0.0290236	0.231336	A7YQ68;Q80Y24	A7YQ68;Q80Y24	Prickle-like protein 2	2.40969	2.43668	2.34431	2.36666	2.47055	2.38036	2.51434	2.30818	18	3451600000	35	78445000
Vps25	0.115098	1.19116	Q9CQ80;A8XY17;A2A4J8;E9PXS9;A2A4K0	Q9CQ80;A8XY17;A2A4J8	Vacuolar protein-sorting-associated protein 25	0.337555	0.298994	0.270418	0.332449	0.351635	0.485886	0.333778	0.528509	5	334910000	5	33491000
Cfap61	0.161732	0.66704	Q8CEL2;B7ZCD4;B7ZCD5;B2FDE9;B7ZCD6;B7ZCD7;A8Y5L4	Q8CEL2;B7ZCD4;B7ZCD5;B2FDE9;B7ZCD6;B7ZCD7;A8Y5L4	Cilia- and flagella-associated protein 61	-5.00718	-5.22805	-5.45696	-5.30021	-4.99436	-5.128	-4.95775	-5.26536	1	1585900000	6	26431000
Map7d1	-0.0744581	0.564562	A8Y5P4;A2AJI1	A8Y5P4;A2AJI1		2.15261	2.15304	2.01314	2.07657	2.09787	1.98622	2.11728	1.89615	15	981550000	20	30674000
Dyrk1a	-0.159441	0.929087	Q61214;A9C477;A9C478	Q61214;A9C477;A9C478	Dual specificity tyrosine-phosphorylation-regulated kinase 1A	-1.71159	-1.62655	-1.62453	-1.72789	-1.85163	-2.05108	-1.65919	-1.76642	1	84315000	4	2907400
Lingo1	0.00303411	0.0242636	Q9D1T0;A9DA50	Q9D1T0;A9DA50	Leucine-rich repeat and immunoglobulin-like domain-containing nogo receptor-interacting protein 1	2.52776	2.60385	2.4257	2.58303	2.57673	2.52022	2.54787	2.50767	14	2794700000	24	116440000
Nlgn4l	-0.0227866	0.180149	B0F2B4	B0F2B4	Neuroligin 4-like	0.706982	0.733467	0.550667	0.666117	0.605587	0.644258	0.595509	0.720732	6	427080000	6	15253000
Usp36	0.00531125	0.00883622	B1AQJ2;B0QZF8	B1AQJ2;B0QZF8	Ubiquitin carboxyl-terminal hydrolase 36	-3.85121	-3.83733	-4.3128	-3.80422	-3.70676	-4.08004	-3.65763	-4.33989	1	14475000	1	237300
Vamp2	-0.0571818	1.0517	P63044;B0QZN5	P63044;B0QZN5	Vesicle-associated membrane protein 2	3.92682	3.92303	3.9229	3.99424	3.91724	3.85606	3.92697	3.838	6	11246000000	91	2249200000
Gria3	-0.0688477	1.27961	B0QZW1;F2Z488;B0QZW2	B0QZW1;F2Z488		2.8105	2.72047	2.74294	2.78117	2.72598	2.66049	2.73428	2.65895	18	2320400000	45	56595000
Zmym3	0.0347762	0.186018	Q9JLM4;B0R077;Q8CG95;B1AXS6;B1AXS8;B1AXS7;Q32P02	Q9JLM4;B0R077;Q8CG95;B1AXS6;B1AXS8;B1AXS7	Zinc finger MYM-type protein 3	-1.66916	-1.79348	-1.50067	-1.49143	-1.58704	-1.55018	-1.59632	-1.5821	3	74068000	5	1234500
Chp1	-0.0648513	0.569005	P61022;B0R091;B0R092	P61022;B0R091	Calcineurin B homologous protein 1	1.53543	1.49734	1.449	1.45364	1.50697	1.37911	1.49164	1.29828	7	2706000000	16	270600000
Sh3kbp1	-0.11749	0.746617	B0R0Y8	B0R0Y8		-1.01876	-0.885971	-0.983904	-0.757248	-1.04651	-1.15904	-0.989326	-0.920961	1	56971000	2	5179200
Ptprs	-0.0684247	3.48486	B0V2N1;A0A286YDF6;A0A286YEA4;A0A286YDS2	B0V2N1	Receptor-type tyrosine-protein phosphatase S	3.31251	3.30347	3.28314	3.32156	3.24475	3.22706	3.23153	3.24363	29	2932400000	58	34098000
Dmxl2	0.058691	0.757174	Q8BPN8;B0V2P5;F6RYL8;B0V2P6	Q8BPN8;B0V2P5;F6RYL8	DmX-like protein 2	5.41845	5.36651	5.3579	5.35583	5.36698	5.48844	5.37842	5.49962	89	16576000000	221	122790000
Mpped2	0.0223675	0.0726012	Q9CZJ0;B1AX06;B1APT1	Q9CZJ0;B1AX06;B1APT1	Metallophosphoesterase MPPED2	-2.85426	-3.05951	-3.05928	-3.2027	-3.0351	-3.04095	-2.80099	-3.20924	1	24271000	1	1867000
5031439G07Rik	-0.0922427	1.4892	B1APX2;Q3UE31	B1APX2;Q3UE31	Uncharacterized protein KIAA0930 homolog	-0.403572	-0.34687	-0.449665	-0.339354	-0.514044	-0.509462	-0.427784	-0.457142	6	219610000	8	8446600
Unc119	-0.135629	0.729721	Q9Z2R6;B1AQD9	Q9Z2R6;B1AQD9	Protein unc-119 homolog A	-0.102804	-0.133991	-0.369221	-0.213272	-0.155045	-0.41033	-0.324993	-0.471437	1	79823000	2	6140200
Ptprt	-0.1314	1.41217	Q99M80;B1AQN2;P28828;A0A286YDL1;Q68FM4	Q99M80;B1AQN2	Receptor-type tyrosine-protein phosphatase T;Protein-tyrosine-phosphatase	-0.586216	-0.537891	-0.546476	-0.610689	-0.602455	-0.812712	-0.650806	-0.7409	4	77787000	4	1127300
Mapt	0.0338058	0.192019	B1AQW2;B1AQW4	B1AQW2	Microtubule-associated protein	-0.268869	-0.142523	-0.219069	-0.302658	-0.1248	-0.364876	-0.0995903	-0.20863	2	3317300000	11	184290000
Srcin1	-0.00302124	0.0380256	B1AQX9;A0A571BDG0;B1AQX7;B1AQX6;A0A571BDG6;A0A571BG39;Q9QWI6;A0A571BG20;B1AQX8	B1AQX9;A0A571BDG0;B1AQX7;B1AQX6;A0A571BDG6;A0A571BG39;Q9QWI6;A0A571BG20	SRC kinase signaling inhibitor 1	5.41557	5.4309	5.37245	5.37396	5.43815	5.33719	5.42665	5.3788	67	35914000000	204	498810000
Arhgap23	-0.0411234	0.506867	Q69ZH9;B1AQY2;F8VQ11	Q69ZH9;B1AQY2;F8VQ11	Rho GTPase-activating protein 23	1.04322	0.950409	0.984236	0.872847	0.90963	0.950947	0.924498	0.901144	13	751170000	17	9050200
Sept8	0.135102	1.54714	B1AQZ0	B1AQZ0	Septin 8	4.60697	4.57017	4.52063	4.54381	4.64381	4.78903	4.60335	4.7458	25	15472000000	92	736750000
Kif3a	-0.0780325	1.58471	P28741;Q3TET1;Q3UI47;B1AQZ2;B1AQZ5;F6V6Z9	P28741;Q3TET1;Q3UI47;B1AQZ2;B1AQZ5	Kinesin-like protein KIF3A;Kinesin-like protein	0.260475	0.247135	0.216705	0.220934	0.131014	0.132549	0.231329	0.138227	7	218770000	12	6076900
Cisd3	0.475765	1.40226	B1AR13;Z4YKM2;B2RWE3	B1AR13;Z4YKM2;B2RWE3	CDGSH iron-sulfur domain-containing protein 3, mitochondrial	0.800467	0.844828	0.679569	0.655766	0.934021	1.46468	0.904963	1.58002	4	358800000	7	44850000
Acadvl	0.072217	1.01681	P50544;B1AR28	P50544;B1AR28	Very long-chain specific acyl-CoA dehydrogenase, mitochondrial	2.27057	2.29833	2.27409	2.31356	2.28112	2.40042	2.32695	2.43691	16	10711000000	25	261250000
Bcas3	0.0216966	0.23488	B1AR74;Q8CCN5;Q0VF62;F7C0F2;B1AR76;F7CPM1;F6VJ09	B1AR74;Q8CCN5;Q0VF62;F7C0F2;B1AR76;F7CPM1	Breast carcinoma-amplified sequence 3 homolog	1.92738	1.87446	1.8223	1.75754	1.87306	1.88881	1.85626	1.85034	13	1122500000	26	28062000
Rpl26	-0.0597253	0.69588	P61255;B1ARA3;B1ARA5	P61255;B1ARA3;B1ARA5	60S ribosomal protein L26	0.586527	0.517921	0.618589	0.668596	0.569834	0.525311	0.590055	0.467533	5	1265400000	8	210910000
Vps13d	0.203946	0.923253	B1ART1;B1ART2;V9GX23;F6XI52	B1ART1;B1ART2;V9GX23		-0.846003	-1.01499	-0.893513	-0.888198	-0.917969	-0.48461	-0.856249	-0.568092	7	145950000	7	631810
Macf1	-0.0406594	2.34116	B1ARU4;E9PVY8;E9QA63;A0A571BGC6;A0A571BF93;A0A0A0MQA6;Q9QXZ0;F7ACR9;E9QNP1;F6SHS0;A0A5F8MP99;A0A0A0MQH5;F6RCJ3;F6YKN8;F6RL59	B1ARU4;E9PVY8;E9QA63;A0A571BGC6;A0A571BF93;A0A0A0MQA6;Q9QXZ0;F7ACR9;E9QNP1	Microtubule-actin cross-linking factor 1	5.3008	5.27626	5.29423	5.28111	5.23929	5.23572	5.26821	5.24654	153	12928000000	255	31302000
Dlgap3	-0.0659537	1.66287	Q6PFD5;B1AS06	Q6PFD5;B1AS06	Disks large-associated protein 3	3.33657	3.35079	3.28284	3.28541	3.25922	3.23743	3.27606	3.21909	27	6011300000	64	133580000
Grik3	0.0554581	0.606708	B1AS29	B1AS29	Glutamate receptor ionotropic, kainate 3	-0.7157	-0.694719	-0.805233	-0.731684	-0.756958	-0.594864	-0.652969	-0.720713	10	218770000	11	4654700
Bai2;Adgrb2	-0.0771022	1.80728	Q8CGM1;B1ASC0;H7BX92;H7BX74;H7BWZ2	Q8CGM1;B1ASC0;H7BX92;H7BX74;H7BWZ2	Brain-specific angiogenesis inhibitor 2	-0.209875	-0.132435	-0.192116	-0.221716	-0.23312	-0.271677	-0.289251	-0.270502	10	408920000	20	5926400
Jak1	-0.334375	1.11589	P52332;B1ASP2	P52332;B1ASP2	Tyrosine-protein kinase JAK1;Tyrosine-protein kinase	-5.15273	-4.90067	-5.27815	-5.56402	-5.67509	-5.69678	-5.4462	-5.415	2	35586000	2	556030
Il1rapl1	0.113427	0.792388	B1ASU0;P59823;Q0VDP7	B1ASU0;P59823;Q0VDP7	Interleukin-1 receptor accessory protein-like 1	-0.970015	-1.04162	-1.02346	-1.13052	-1.06635	-0.803078	-0.999695	-0.842794	6	141040000	8	3811900
Msi2	-0.00120211	0.00532704	Q920Q6;B1AT10;B1AT13	Q920Q6;B1AT10;B1AT13	RNA-binding protein Musashi homolog 2	-0.671324	-0.737803	-0.91901	-0.848146	-0.688761	-0.88475	-0.726023	-0.881557	1	144070000	4	12006000
Prpsap1	0.0238798	0.298406	Q9D0M1;B1AT82;B1AT84;B1AT83	Q9D0M1;B1AT82	Phosphoribosyl pyrophosphate synthase-associated protein 1	-1.4979	-1.43611	-1.48873	-1.44663	-1.36794	-1.48028	-1.42485	-1.50078	4	178640000	8	8506900
Aldh3a2	0.0234227	0.964186	P47740;B1AV77;B1ATI0;P47739	P47740;B1AV77;B1ATI0	Fatty aldehyde dehydrogenase;Aldehyde dehydrogenase	0.577255	0.600672	0.617065	0.613678	0.639866	0.602619	0.637314	0.622562	8	464420000	14	23221000
Tex2	-0.215487	0.996263	Q6ZPJ0;B1ATR2;A0A140LHL8	Q6ZPJ0;B1ATR2	Testis-expressed sequence 2 protein	-4.51129	-4.9765	-4.67825	-4.69678	-5.00471	-5.04385	-4.81045	-4.86576	3	80108000	4	1335100
Aifm1	0.0267181	0.425199	Q9Z0X1;B1AU25	Q9Z0X1;B1AU25	Apoptosis-inducing factor 1, mitochondrial	2.45095	2.44121	2.47867	2.50787	2.4414	2.50631	2.48344	2.55443	15	1441000000	26	46485000
Hcfc1	-0.00932574	0.0362036	Q61191;B1AUX2	Q61191;B1AUX2	Host cell factor 1;HCF N-terminal chain 1;HCF N-terminal chain 2;HCF N-terminal chain 3;HCF N-terminal chain 4;HCF N-terminal chain 5;HCF N-terminal chain 6;HCF C-terminal chain 1;HCF C-terminal chain 2;HCF C-terminal chain 3;HCF C-terminal chain 4;HCF C-terminal chain 5;HCF C-terminal chain 6	-1.94254	-1.63108	-1.66195	-1.57263	-1.80837	-1.69391	-1.64839	-1.69484	1	18684000	1	259510
Apool	0.0202341	0.24644	Q78IK4;B1AV14	Q78IK4;B1AV14	MICOS complex subunit Mic27	0.883461	0.904545	0.918518	1.02453	0.982405	0.92828	0.945213	0.956089	6	443350000	7	26079000
2610301B20Rik	0.0991538	0.42535	B1AV75;Q3UJP5	B1AV75;Q3UJP5	Protein C8orf37 homolog	-2.77649	-2.87784	-2.75684	-2.58735	-2.73732	-2.49034	-2.8443	-2.52995	4	278300000	12	23192000
Tsc22d3	0.10741	0.902622	Q9Z2S7;B1AVF2	Q9Z2S7;B1AVF2	TSC22 domain family protein 3	-1.96257	-1.95173	-2.16747	-2.13751	-1.99087	-1.948	-1.95781	-1.89297	3	217950000	3	36325000
Phactr2	-0.0510054	0.202383	Q3UQ19;B1AVN9;F7D4H5;B1AVP0	Q3UQ19;B1AVN9;F7D4H5;B1AVP0	Phosphatase and actin regulator	-2.04242	-1.99181	-2.13794	-2.07287	-1.937	-2.35855	-1.99191	-2.1616	3	82828000	6	4872200
Gabra3	0.028173	0.229689	P26049;B1AVY2	P26049;B1AVY2	Gamma-aminobutyric acid receptor subunit alpha-3	-1.23485	-1.198	-1.25967	-1.04241	-1.13694	-1.1588	-1.17482	-1.15169	4	173230000	5	5774300
Uprt	-0.105506	0.20708	B1AVZ0	B1AVZ0	Uracil phosphoribosyltransferase homolog	-5.02691	-4.82012	-4.49624	-5.34473	-4.86646	-5.0886	-4.88345	-5.27152	3	99842000	3	5546800
Pde4b	-0.131602	1.87483	Q8VBU5;B1AWC8;B1AWC9;Q3TTI9;Q6IQY6;B1AWD0;B1AWD1;G3UZ46;Q80VK8;Q3UEI1;A0A286YD02;A0A6I8MX13	Q8VBU5;B1AWC8;B1AWC9;Q3TTI9;Q6IQY6;B1AWD0;B1AWD1		1.14425	1.22096	1.13215	1.16764	1.12096	0.995867	1.04663	0.975122	9	916480000	16	26185000
Clta	0.266935	1.11517	O08585;B1AWD8;B1AWD9;B1AWE1	O08585;B1AWD8;B1AWD9;B1AWE1	Clathrin light chain A	2.9922	2.80218	2.84093	2.76096	2.90746	3.2708	2.93287	3.35291	9	16023000000	26	2289000000
Clta	0.125855	0.392816	B1AWE0;Q6PFA2	B1AWE0;Q6PFA2		-5.17174	-5.16869	-5.27566	-4.93695	-5.21237	-5.17397	-4.9797	-4.68357	1	65101000	2	9300100
Pls3	-0.0912843	3.04315	B1AX58;Q99K51;A0A1C7CYV0	B1AX58;Q99K51;A0A1C7CYV0	Plastin-3	3.36196	3.37098	3.31431	3.35598	3.24677	3.2734	3.2437	3.27422	23	1829600000	46	48147000
Chchd7	-0.042949	0.256307	Q3TFT3;B1AXC7;B1AXC5;B1AXC8;Q8K2Q5	Q3TFT3;B1AXC7;B1AXC5;B1AXC8;Q8K2Q5	Coiled-coil-helix-coiled-coil-helix domain-containing protein 7	-3.2476	-3.20355	-3.35314	-3.39035	-3.32309	-3.40168	-3.20124	-3.44042	1	39577000	1	13192000
Nhsl2	-0.145009	0.891136	B1AXH1	B1AXH1	NHS-like protein 2	-1.71872	-1.6047	-1.85891	-1.74396	-1.91901	-1.89751	-1.69594	-1.99386	7	420730000	9	6897200
Tomm5	0.0945408	1.39562	B1AXP6	B1AXP6	Mitochondrial import receptor subunit TOM5 homolog	-1.68334	-1.59323	-1.69156	-1.70227	-1.56891	-1.62168	-1.50162	-1.60001	1	56696000	1	11339000
Frrs1l	-0.0645132	0.861965	B1AXV0;F6Q3S1	B1AXV0	DOMON domain-containing protein FRRS1L	0.26413	0.284456	0.334919	0.358025	0.228045	0.25631	0.175842	0.32328	6	874660000	11	67282000
Nfx1	0.00524473	0.032769	B1AY10	B1AY10	Transcriptional repressor NF-X1	-2.54106	-2.59544	-2.4652	-2.42205	-2.51779	-2.53881	-2.38568	-2.5605	2	86472000	4	1417600
Usp24	-0.0373435	0.67906	B1AY13;E9PV45	B1AY13;E9PV45	Ubiquitin carboxyl-terminal hydrolase 24;Ubiquitin carboxyl-terminal hydrolase	-0.161343	-0.255802	-0.201715	-0.16501	-0.258251	-0.192106	-0.230387	-0.252501	7	68080000	7	489780
Plxdc2	-0.0060997	0.0276191	Q9DC11;B1AY85;B1AY86	Q9DC11;B1AY85;B1AY86	Plexin domain-containing protein 2	-3.46818	-3.31203	-3.42977	-3.2765	-3.42266	-3.44726	-3.443	-3.19796	3	46025000	3	2422400
Baiap2	-0.0769644	1.18024	Q8BKX1;B1AZ46	Q8BKX1;B1AZ46	Brain-specific angiogenesis inhibitor 1-associated protein 2	4.67149	4.69891	4.60609	4.65682	4.62941	4.5208	4.62955	4.54568	30	12635000000	88	350980000
Tmem245	0.077986	0.0524781	B1AZA5;D3YWD3	B1AZA5;D3YWD3	Transmembrane protein 245	-2.41152	-2.36977	-2.22368	-1.65387	-2.60834	-2.64701	-2.47684	-0.6147	1	68442000	1	2632400
Aatk	-0.0175178	0.080397	Q80YE4;B1AZF9;B1AZF3;A0A668KLA4	Q80YE4;B1AZF9;B1AZF3	Serine/threonine-protein kinase LMTK1	-1.85997	-1.97889	-2.0997	-1.79826	-2.02528	-1.88936	-1.87071	-2.02154	4	183110000	7	3814900
Thoc2	-0.123858	0.318628	B1AZI6	B1AZI6	THO complex subunit 2	-3.69992	-3.76402	-3.73638	-4.08257	-4.19008	-3.98411	-3.54806	-4.05607	2	535790000	2	7049800
Dlgap4	0.0494642	1.42732	B1AZP2;B7ZNS2;E9PUF2;I1E4X0;F6YMR0;H3BJD4;H3BJW9;H3BKJ0	B1AZP2;B7ZNS2	Disks large-associated protein 4	2.99102	2.96181	2.9304	2.93818	3.00323	2.99974	3.03863	2.97766	24	3324400000	50	75555000
Dnajc6	-0.111939	0.970124	B1B0B8	B1B0B8		-2.5268	-2.34266	-2.5065	-2.45521	-2.63607	-2.46964	-2.52938	-2.64383	1	89454000	3	7454500
Kalrn	0.0607219	0.464392	B1B1A7	B1B1A7		-1.0992	-1.08349	-1.12935	-0.925694	-1.0123	-0.97327	-1.09398	-0.915287	1	103070000	1	1304700
Mylk	-0.05388	0.748906	Q6PDN3;B1B1A8	Q6PDN3;B1B1A8	Myosin light chain kinase, smooth muscle;Myosin light chain kinase, smooth muscle, deglutamylated form	-2.39172	-2.40241	-2.34248	-2.41154	-2.48259	-2.47143	-2.34619	-2.46346	1	180980000	2	1865700
Pcbp2;Pcbp3	0.00267792	0.0279149	Q61990;B2M1R7;A0A2R8W6L5;A0A2R8VI25;A0A2R8VHP9;Q3TT81;A0A2R8VI12;A0A2R8VHG2;A0A2R8VHY9;A0A2R8VI71;A0A2R8VI73;A0A2R8VKN0;A0A2R8VHZ0;A0A2R8VJY1;A0A2R8VHN3;A0A2R8VKF0;A0A2R8W6U6;P57722;A0A2R8VHL8;E9Q7D8;A0A2R8VI92;A0A2R8VI15;A0A2R8VHI3;A0A2R8W6H3;A0A087WSI1;A0A1L1SQ99;A0A087WRH3;G3UYM5;A0A087WR61;A0A0R4J044;A0A1L1SRP9;P57724;A0A1L1SUS5	Q61990;B2M1R7;A0A2R8W6L5;A0A2R8VI25;A0A2R8VHP9;Q3TT81;A0A2R8VI12;A0A2R8VHG2;A0A2R8VHY9;A0A2R8VI71;A0A2R8VI73;A0A2R8VKN0;A0A2R8VHZ0;A0A2R8VJY1;A0A2R8VHN3;A0A2R8VKF0;A0A2R8W6U6;P57722;A0A2R8VHL8;E9Q7D8	Poly(rC)-binding protein 2;Poly(rC)-binding protein 3	0.944155	1.01104	1.01896	1.01664	0.923553	1.05048	1.00048	1.027	6	953590000	14	56094000
Chchd2;Zbed5	0.153145	0.730066	Q9D1L0;B2RPU8;D3Z5B1	Q9D1L0;B2RPU8;D3Z5B1	Coiled-coil-helix-coiled-coil-helix domain-containing protein 2	-2.70189	-2.78356	-2.90835	-2.71163	-2.54252	-2.5841	-2.47827	-2.88796	2	139860000	5	27972000
Tnik	0.0978613	2.80885	B2RQ80;E0CY98;E9PUL9;E0CZD7;B9EKN8;P83510;E0CXD6;E0CZF8;E0CYV5	B2RQ80;E0CY98;E9PUL9;E0CZD7;B9EKN8;P83510;E0CXD6;E0CZF8	Traf2 and NCK-interacting protein kinase	2.74192	2.73281	2.69204	2.7482	2.80699	2.85416	2.80333	2.84193	29	3758300000	46	62639000
Cad	-0.0276313	0.388535	B2RQC6;E9QAI5;G3UWN2;E9QAT6	B2RQC6;E9QAI5;G3UWN2;E9QAT6	CAD protein;Glutamine-dependent carbamoyl-phosphate synthase;Aspartate carbamoyltransferase;Dihydroorotase	0.070652	-0.0117302	-0.060461	0.0296001	-0.0106373	-0.0539017	0.00943756	-0.0273628	10	217700000	12	2034600
Mpdz	-0.0804029	1.04764	Q8VBX6;D3YUX2;B2RQR2;A3KG83;A3KG84;Q63ZW7;F7D0H8;I7HJS5;A2ADS6;A0A571BEG7	Q8VBX6;D3YUX2;B2RQR2	Multiple PDZ domain protein	-0.204815	-0.224468	-0.174423	-0.320452	-0.272135	-0.33482	-0.270323	-0.368492	7	166050000	8	1865700
Sgsm1	-0.0632672	0.470153	B2RQR5;Q8BPQ7;D3Z7V4;D3YUT7;D3Z7V5	B2RQR5;Q8BPQ7;D3Z7V4;D3YUT7	Small G protein signaling modulator 1	0.797407	0.830164	0.793741	0.761976	0.826187	0.638613	0.843493	0.621927	14	1890100000	24	39377000
Itsn2	0.114691	1.43541	Q9Z0R6;E9QNG1;B2RR82;A0A1W2P775	Q9Z0R6;E9QNG1;B2RR82	Intersectin-2	-0.333267	-0.403641	-0.335897	-0.446463	-0.359726	-0.242554	-0.208225	-0.249998	6	199410000	8	2492600
Myo18a	-0.0036211	0.105889	B2RRE2;Q9JMH9;K3W4L0;E9QAX2;E9Q405;A0A1C7ZN10;E9QA74	B2RRE2;Q9JMH9;K3W4L0;E9QAX2;E9Q405;A0A1C7ZN10;E9QA74	Unconventional myosin-XVIIIa	3.95542	3.93586	3.95648	3.9889	3.96261	3.95183	3.96782	3.9399	57	7067800000	98	67313000
Gnai1	-0.018311	0.305382	B2RSH2;P20612;P50149;Q3V3I2;A2AE32;A2AE31;F6QPU5	B2RSH2	Guanine nucleotide-binding protein G(i) subunit alpha-1	4.40972	4.34118	4.3615	4.34791	4.31763	4.35192	4.31637	4.40114	22	33308000000	115	2220600000
Apc	-0.146543	2.29284	Q61315;B2RUG9;E9QLQ9;E9Q4H1;Q8C493	Q61315;B2RUG9;E9QLQ9;E9Q4H1	Adenomatous polyposis coli protein	2.03522	2.04284	2.06009	2.00433	1.94425	1.85477	1.94138	1.81591	23	1109600000	31	7158700
Apba1	0.0408826	0.54929	B2RUJ5	B2RUJ5	Amyloid beta A4 precursor protein-binding family A member 1	1.19745	1.20063	1.20716	1.25418	1.27885	1.16074	1.29968	1.28367	13	1123800000	21	32109000
Otud7b	-0.0634081	0.160664	B2RUR8;D3YYZ8;D3Z210	B2RUR8;D3YYZ8;D3Z210	OTU domain-containing protein 7B	-6.17272	-6.50055	-5.78568	-6.21473	-6.33001	-6.2161	-6.1436	-6.23761	2	23842000	2	507280
Ankrd34a	0.0433464	1.0662	B2RW11	B2RW11		0.0467091	0.0723953	0.0875664	0.0507832	0.0920696	0.164043	0.0860538	0.0886726	7	158140000	10	6325700
Trappc11	-0.467514	2.59988	B2RXC1	B2RXC1	Trafficking protein particle complex subunit 11	-1.97754	-1.73747	-1.87936	-2.0765	-2.25342	-2.52739	-2.32734	-2.43278	7	104660000	7	1938200
Itpkb	-0.269441	1.09507	B2RXC2	B2RXC2		-3.15445	-3.37588	-3.58368	-3.37725	-3.3873	-3.83801	-3.66622	-3.67749	1	26712000	3	504000
Ppfia1	0.0196629	0.215574	B2RXW8;B2RXQ2;S4R1D4	B2RXW8;B2RXQ2		-1.46991	-1.50813	-1.45492	-1.51287	-1.42025	-1.45595	-1.5646	-1.42638	4	91220000	5	1572800
Neto2	-0.186405	1.4915	Q8BNJ6;B2RXQ6	Q8BNJ6;B2RXQ6	Neuropilin and tolloid-like protein 2	-3.51572	-3.5002	-3.60865	-3.37891	-3.65751	-3.79111	-3.73105	-3.56943	3	64801000	4	2234500
Plxnb2	-0.0246863	0.317823	B2RXS4	B2RXS4	Plexin-B2	1.37336	1.29966	1.21876	1.27034	1.27619	1.25209	1.27649	1.2586	19	643420000	28	7395600
Ptprz1	-0.0580692	0.661225	B9EKR1;B2RXS8;A0A0J9YVD2	B9EKR1;B2RXS8;A0A0J9YVD2	Receptor-type tyrosine-protein phosphatase zeta;Protein-tyrosine-phosphatase	3.07266	3.08529	2.9929	2.95403	3.00785	2.91129	2.92948	3.024	15	3927800000	32	44634000
Ogdhl	0.0675416	1.04909	B2RXT3;E9Q7L0	B2RXT3;E9Q7L0		3.74228	3.65755	3.76661	3.77417	3.7555	3.82089	3.78728	3.8471	31	8140100000	96	173190000
Rbm25	-0.0547338	0.442947	B2RY56;S4R2B0	B2RY56;S4R2B0	RNA-binding protein 25	-2.50674	-2.43682	-2.37282	-2.45379	-2.61281	-2.53452	-2.44508	-2.3967	3	284430000	3	8888500
Hcn4	-0.0451884	0.226114	B2RY58;O70507	B2RY58;O70507	Potassium/sodium hyperpolarization-activated cyclic nucleotide-gated channel 4	-1.2098	-1.25003	-1.29212	-1.15711	-1.16601	-1.40011	-1.12107	-1.40263	3	248500000	5	4970000
Chrna4	0.289392	1.39193	O70174;B7ZBU7	O70174;B7ZBU7	Neuronal acetylcholine receptor subunit alpha-4	-5.11016	-4.97897	-5.41601	-4.99349	-4.73598	-4.78813	-4.8759	-4.94105	2	13921000	2	449060
Stat3	0.144107	0.26549	P42227;B7ZC18	P42227;B7ZC18	Signal transducer and activator of transcription 3;Signal transducer and activator of transcription	-7.15579	-6.7187	-6.51607	-6.33188	-6.52226	-6.51612	-6.88653	-6.2211	2	47224000	3	1210900
Pkig	0.0471611	0.20703	B7ZC21;B7ZC22;O70139	B7ZC21;B7ZC22;O70139	cAMP-dependent protein kinase inhibitor gamma	-3.87095	-4.09523	-3.9507	-4.17123	-3.89429	-3.98872	-3.87829	-4.13817	1	31257000	1	10419000
Mpp1	0.0234113	0.188705	P70290;B7ZCL8;A2AN84;B7ZCL9;B7ZCM0;B7ZCM1;D6RFD5	P70290;B7ZCL8;A2AN84;B7ZCL9	55 kDa erythrocyte membrane protein	0.919212	0.901978	0.784441	0.884493	0.971149	0.895441	0.925808	0.79137	10	594030000	15	22847000
Znf512b	0.251074	1.28151	B7ZCR6;F6R5G3;Q6PHP4	B7ZCR6;F6R5G3;Q6PHP4		-4.42902	-4.15935	-4.35188	-4.00459	-3.97826	-3.89347	-4.09102	-3.9778	1	19295000	1	521480
Abi1	-0.0222764	1.27234	Q8CBW3;B7ZCU4;B7ZCU3;B7ZCU0;J3QNK8;B7ZCU2;B7ZCU5	Q8CBW3;B7ZCU4;B7ZCU3;B7ZCU0;J3QNK8;B7ZCU2;B7ZCU5	Abl interactor 1	3.48382	3.49808	3.51685	3.51654	3.46815	3.48175	3.48962	3.48665	21	3540700000	48	177030000
Xpnpep3	0.0724306	0.606738	B7ZMP1	B7ZMP1	Probable Xaa-Pro aminopeptidase 3	-2.45485	-2.29983	-2.19677	-2.38938	-2.2749	-2.24538	-2.27562	-2.2552	3	32831000	5	1313200
Dip2c	-0.0711007	0.255074	B7ZMZ7;B2RQ71;E9PWR4;A0A1Y7VMZ0;F7BCF6	B7ZMZ7;B2RQ71;E9PWR4		0.921747	0.441355	0.466902	0.509989	0.489449	0.492216	0.526129	0.547796	11	444480000	25	6006500
Ctnnd2	-0.0936041	2.1311	O35927;B7ZNF6;E9QKH8;A0A2I3BQV6;A0A2I3BQV7	O35927;B7ZNF6;E9QKH8	Catenin delta-2	3.8191	3.86689	3.792	3.80584	3.74889	3.70535	3.76332	3.69185	34	11370000000	95	186390000
Tenm3	-0.0453987	0.376062	Q9WTS6;B7ZNJ5;G3X907;D3YW49	Q9WTS6;B7ZNJ5;G3X907	Teneurin-3	-2.84921	-2.6996	-2.88983	-2.88569	-2.92516	-2.82659	-2.83124	-2.92295	5	47621000	7	369160
Nap1l4	0.0529361	0.561016	Q78ZA7;B7ZNL2;A0A140LJB5;A0A140LJ37;A0A140LI78	Q78ZA7;B7ZNL2	Nucleosome assembly protein 1-like 4	1.43327	1.47411	1.38932	1.50054	1.42531	1.49754	1.48424	1.60188	11	2245800000	26	149720000
Sntb2	-0.178115	0.950934	Q61235;B7ZNU9	Q61235;B7ZNU9	Beta-2-syntrophin	-2.75112	-2.50063	-2.59581	-2.73873	-2.73139	-3.03501	-2.70805	-2.8243	3	221410000	3	7907400
Erbb2ip	-0.141478	0.978102	Q80TH2;B7ZNX6;B2RUJ2	Q80TH2;B7ZNX6;B2RUJ2	Protein LAP2	-3.44994	-3.45018	-3.47877	-3.40892	-3.44927	-3.6521	-3.76277	-3.48958	3	8932100	4	103860
2310061I04Rik	0.0378027	0.58843	B8JJ66;B8JJ69;B8JJ67;F6X1P1	B8JJ66;B8JJ69		-0.77474	-0.746971	-0.721821	-0.790453	-0.741264	-0.755587	-0.642763	-0.74316	3	321340000	4	29213000
Mtcl1	-0.241413	0.987236	Q3UHU5;B8JJI7;H3BL83	Q3UHU5;B8JJI7;H3BL83	Microtubule cross-linking factor 1	-3.32485	-3.16671	-3.16145	-3.48322	-3.60305	-3.47391	-3.27775	-3.74716	1	27908000	1	256040
Adcy3	-0.207893	0.846216	Q8VHH7;B8JK56	Q8VHH7;B8JK56	Adenylate cyclase type 3	-4.20659	-4.21924	-4.39393	-4.67244	-4.51171	-4.4865	-4.58035	-4.74523	4	134230000	6	2855900
Ppfia2	-0.0157251	0.274335	Q8BSS9;F7CYX4;B8QI34	Q8BSS9;F7CYX4;B8QI34	Liprin-alpha-2	1.60046	1.63391	1.64595	1.61777	1.64878	1.58265	1.64183	1.56193	19	1928400000	43	29668000
Tjp1	-0.0246515	1.25336	B9EHJ3;P39447;A0A0U1RPW2	B9EHJ3;P39447;A0A0U1RPW2	Tight junction protein ZO-1	2.46673	2.45627	2.44002	2.44102	2.43739	2.40225	2.43597	2.42982	26	1747900000	44	19863000
Clip3	0.0785255	1.06465	B9EHT4;D3Z115;D3YXY6;D3Z2W8	B9EHT4;D3Z115	CAP-Gly domain-containing linker protein 3	-1.39575	-1.38751	-1.44412	-1.4547	-1.34913	-1.42322	-1.25529	-1.34035	6	457720000	6	13462000
Reps2	-0.0629148	0.676581	B9EI38;Q80XA6	B9EI38;Q80XA6	RalBP1-associated Eps domain-containing protein 2	-0.132921	-0.0496464	-0.0107517	0.0472145	-0.0633736	-0.114397	-0.058567	-0.161427	9	753160000	12	22823000
Pdzd8	-0.137131	1.53648	B9EJ80	B9EJ80		0.640869	0.740282	0.757677	0.742985	0.657846	0.492943	0.64253	0.539968	8	219650000	11	3993700
Cttnbp2	-0.0863333	1.18839	B9EJA2;D3Z1E3;F6Q1W8;D3Z551	B9EJA2	Cortactin-binding protein 2	2.329	2.4425	2.35653	2.31051	2.32252	2.26084	2.30007	2.20978	20	2096200000	35	22785000
Cblb	0.117949	0.574496	Q3TTA7;B9EKI5	Q3TTA7;B9EKI5	E3 ubiquitin-protein ligase CBL-B	-3.37193	-3.57643	-3.66361	-3.63137	-3.34113	-3.52712	-3.30651	-3.59678	2	11658000	2	204520
Mon2	-0.0730901	1.11977	Q80TL7;B9EKJ3;A0A1W2P878	Q80TL7;B9EKJ3	Protein MON2 homolog	-0.293339	-0.323593	-0.32025	-0.235182	-0.360134	-0.415667	-0.291943	-0.39698	8	218840000	8	2668700
Cacnb2	-0.105854	1.25078	Q8CC27;C7IVS7	Q8CC27;C7IVS7	Voltage-dependent L-type calcium channel subunit beta-2	-1.12305	-1.01658	-0.985138	-1.09425	-1.11462	-1.23826	-1.10652	-1.18303	2	107900000	2	3269700
Epb4.1l3	-0.0558615	0.698242	D0VYV6	D0VYV6		-0.755817	-0.801207	-0.811235	-0.834805	-0.76479	-0.849775	-0.878992	-0.932953	1	58702000	2	1223000
Gprc5b	-0.0383873	0.176276	Q923Z0;D2DFA9	Q923Z0;D2DFA9	G-protein coupled receptor family C group 5 member B	-0.916843	-0.86343	-1.0579	-1.04932	-0.989567	-1.12519	-0.821974	-1.10431	3	778330000	8	97291000
Mtx3	0.0106134	0.141692	D3YTP3;A0A286YDW3	D3YTP3		1.26343	1.16937	1.22314	1.23318	1.17218	1.25368	1.24386	1.26186	7	208400000	8	12259000
Lsm4	-0.00193071	0.00845764	Q9QXA5;D3YTP8;Q9CY46	Q9QXA5;D3YTP8;Q9CY46	U6 snRNA-associated Sm-like protein LSm4	0.0796642	0.0311069	0.0243359	0.135008	-0.130705	0.170273	0.0448284	0.177996	1	191580000	1	23948000
Rps15	-0.0500913	0.593029	P62843;D3YTQ9	P62843;D3YTQ9	40S ribosomal protein S15	2.13371	2.23876	2.30374	2.26336	2.15998	2.20549	2.15385	2.21989	4	583630000	6	83376000
Apc2	0.0157011	0.0655885	Q9Z1K7;D3YTR0;G5E832	Q9Z1K7;D3YTR0;G5E832	Adenomatous polyposis coli protein 2	-2.84974	-2.65698	-2.81035	-2.81739	-2.80593	-2.93796	-2.74387	-2.5839	3	71927000	3	625450
Kiaa1549;D630045J12Rik	-0.0252595	0.473455	Q68FD9;D3YTS3	Q68FD9;D3YTS3	UPF0606 protein KIAA1549	1.50068	1.49811	1.49513	1.45143	1.48002	1.41717	1.51077	1.43635	16	1173300000	26	20229000
Osbpl3	0.00323319	0.0100013	Q9DBS9;D3Z194;F8WH20;D3YTT6;A0A0N4SVU7	Q9DBS9;D3Z194;F8WH20;D3YTT6	Oxysterol-binding protein-related protein 3;Oxysterol-binding protein	-2.64361	-2.80469	-2.83731	-2.89803	-2.59861	-3.05069	-2.76706	-2.75434	3	58193000	3	1353300
Vamp1	-0.139302	1.33128	Q62442;D3YTU0;A0A0N4SUV3	Q62442;D3YTU0;A0A0N4SUV3	Vesicle-associated membrane protein 1	0.579979	0.645193	0.580866	0.616732	0.582205	0.361382	0.531168	0.390808	5	949410000	13	237350000
Lphn3;Adgrl3	0.00845718	0.24775	Q80TS3;D3Z5M6;D3Z4S7;D3YVT9;D3YTW7;D3Z3G4;D3Z593;D3Z634;K3W4M8;D3Z6H7;D3Z3X6;D3Z6H9;D3YWB1;D3Z4V0;D3YWR3;D3Z6J2;D3YU23;F6WMY5;A0A0G2JDH6;A0A0G2JE37;A0A0G2JDU4	Q80TS3;D3Z5M6;D3Z4S7;D3YVT9;D3YTW7;D3Z3G4;D3Z593;D3Z634;K3W4M8;D3Z6H7;D3Z3X6;D3Z6H9;D3YWB1;D3Z4V0;D3YWR3;D3Z6J2;D3YU23	Latrophilin-3	1.15596	1.18928	1.17522	1.22162	1.19718	1.19321	1.19075	1.19476	16	1129200000	28	15905000
Josd2	0.0332081	0.371684	D3YTZ7;Q9CR30;D6RDE6;A0A140LIJ7;A0A0U1RP71;Q8VCY7;A0A140LJD5;A0A0U1RNI9	D3YTZ7;Q9CR30	Josephin-2	-1.38918	-1.4401	-1.47173	-1.40003	-1.3365	-1.37544	-1.36575	-1.49051	3	232170000	4	33167000
Nmral1	-0.0565727	0.470458	Q8K2T1;D3YU12;G5E8S7	Q8K2T1;D3YU12;G5E8S7	NmrA-like family domain-containing protein 1	-0.885357	-0.864223	-1.01555	-0.915701	-1.09388	-0.894962	-0.936451	-0.981823	6	379820000	6	22343000
Ncln	-0.0797863	0.364544	Q8VCM8;D3YU17;F6S731	Q8VCM8;D3YU17	Nicalin	-2.72281	-2.99299	-2.68977	-2.83476	-3.08118	-2.8039	-2.86889	-2.80549	3	152290000	6	7251800
Lemd3	-0.0924153	0.395478	Q9WU40;E9QP59;D3YU56	Q9WU40;E9QP59;D3YU56	Inner nuclear membrane protein Man1	-1.0785	-1.19968	-0.876553	-1.02025	-1.08941	-1.36378	-1.01535	-1.0761	7	284130000	7	5682600
Anapc7	0.0937192	0.934275	Q9WVM3;D3YU58	Q9WVM3;D3YU58	Anaphase-promoting complex subunit 7	-2.28836	-2.20048	-2.33263	-2.14593	-2.21458	-2.17614	-2.08751	-2.11431	2	37890000	3	1353200
Cit	-0.0993109	1.57048	P49025;F6SBR5;D3Z1U0;E9QL53;D3YU89	P49025;F6SBR5;D3Z1U0;E9QL53;D3YU89	Citron Rho-interacting kinase	2.58331	2.57556	2.53437	2.49945	2.50665	2.42392	2.48193	2.38294	26	2131700000	46	16785000
Gramd4	-0.0741546	0.460905	Q8CB44;D6RET7;D3YUE7	Q8CB44;D6RET7;D3YUE7	GRAM domain-containing protein 4	-3.16471	-3.05207	-3.27272	-3.09289	-3.09751	-3.35912	-3.19448	-3.2279	3	69547000	3	1830200
Rps19	0.28275	0.795805	Q9CZX8;D3YUT3;D3YUG3;D3Z5R8;D3Z722;S4R223	Q9CZX8;D3YUT3;D3YUG3;D3Z5R8;D3Z722;S4R223	40S ribosomal protein S19	2.1894	1.93738	2.10517	1.95249	1.99187	2.57468	2.10009	2.6488	7	789760000	10	87751000
Ccnyl1	-0.0577235	0.235645	D3YUJ3;E9Q226	D3YUJ3;E9Q226		-1.0028	-1.03423	-1.12643	-1.26901	-1.07543	-1.28215	-0.990257	-1.31552	2	139130000	2	8695900
Inpp4a	0.00228119	0.0319874	E9Q9A0;F6V2U0;D3YUL8;D3Z230;Q3UEQ1;D3YUD3;Q9EPW0;F6R4N2;A0A0R4J0Q2;E9QAD0;A0A0A6YXS5	E9Q9A0;F6V2U0;D3YUL8;D3Z230;Q3UEQ1;D3YUD3;Q9EPW0;F6R4N2;A0A0R4J0Q2;E9QAD0	Type I inositol 3,4-bisphosphate 4-phosphatase	2.10023	2.12958	2.0878	2.09233	2.14073	2.06513	2.14724	2.06595	17	2419300000	28	54985000
Ndufv1	0.160144	0.992077	Q91YT0;D3YUM1;D3Z1U9;D3Z0K1;A0A494BAS8;D3YXX5;D6RG60;A0A494BA02	Q91YT0;D3YUM1;D3Z1U9	NADH dehydrogenase [ubiquinone] flavoprotein 1, mitochondrial	4.41124	4.26883	4.34889	4.34893	4.35824	4.62706	4.38299	4.65018	24	17923000000	96	814680000
Vps8	0.0445051	0.205065	Q0P5W1;F8WI64;D3YUP0;F6ZLN8	Q0P5W1;F8WI64;D3YUP0;F6ZLN8	Vacuolar protein sorting-associated protein 8 homolog	-0.894463	-0.987196	-0.928247	-0.960308	-0.86796	-0.70409	-0.908907	-1.11124	6	43655000	7	574410
Carm1	0.0540366	0.573928	Q9WVG6;D3YUP1	Q9WVG6;D3YUP1	Histone-arginine methyltransferase CARM1	-1.33014	-1.41753	-1.41142	-1.33159	-1.28916	-1.28526	-1.27129	-1.42883	2	38276000	2	1822600
Rasal2	-0.16532	4.51743	E9PW37;D3YUS5;D3YWZ9;D3Z1T6;D3Z7S1	E9PW37;D3YUS5		2.27646	2.25893	2.26862	2.24782	2.11977	2.06039	2.09605	2.11434	19	862310000	22	11976000
Nrbp1	-0.0293317	0.108915	Q99J45;D3YUV1;A0A0J9YUZ6;A0A0J9YTX8;A0A0J9YUQ4	Q99J45;D3YUV1;A0A0J9YUZ6;A0A0J9YTX8;A0A0J9YUQ4	Nuclear receptor-binding protein	-2.02443	-2.22411	-2.07997	-2.01945	-2.31754	-1.95822	-2.20697	-1.98256	2	19840000	2	1167100
Dlg2	-0.0545955	0.76576	D3YUZ8	D3YUZ8		-1.63522	-1.71325	-1.69099	-1.5657	-1.73087	-1.71835	-1.70051	-1.67382	2	308110000	8	7514900
Dtx3	0.159724	0.836038	Q80V91;D3YV13;E9Q3J1;D3Z4X6	Q80V91;D3YV13;E9Q3J1	Probable E3 ubiquitin-protein ligase DTX3	0.672636	0.583944	0.580997	0.583937	0.60976	0.901682	0.60025	0.948717	5	284190000	7	16717000
Rab30	-0.0965328	1.52018	Q923S9;D3YV16;A0A140LHW9	Q923S9;D3YV16;A0A140LHW9	Ras-related protein Rab-30	-0.521313	-0.605303	-0.532745	-0.529133	-0.67709	-0.667421	-0.55974	-0.670374	6	155230000	8	10349000
Slc35g2	-0.0315096	0.112101	D3YVE8	D3YVE8	Solute carrier family 35 member G2	-4.84933	-4.74905	-4.80058	-4.9108	-4.58267	-5.04458	-4.92696	-4.88161	2	90071000	2	6928500
Akap5	-0.0492816	0.576628	D3YVF0;H3BIV5	D3YVF0;H3BIV5	A-kinase anchor protein 5	3.7129	3.82012	3.74273	3.75671	3.76792	3.62588	3.75618	3.68533	27	9015900000	72	265170000
Bloc1s1	0.211553	0.870333	O55102;D3YVM8;D3Z4L7	O55102;D3YVM8;D3Z4L7	Biogenesis of lysosome-related organelles complex 1 subunit 1	-1.82857	-2.01144	-1.98763	-2.10628	-2.04745	-1.59995	-1.841	-1.59931	2	36782000	2	5254600
Ipcef1	-0.0574932	0.433416	D3Z0U6;Q3UX69;D3YVQ1;Q5DU31	D3Z0U6;Q3UX69;D3YVQ1;Q5DU31	Interactor protein for cytohesin exchange factors 1	-2.5407	-2.575	-2.50484	-2.61528	-2.75546	-2.60098	-2.49102	-2.61834	1	26138000	2	4356400
Cystm1	0.0617514	1.5222	D3YVS7;Q8K353	D3YVS7;Q8K353	Cysteine-rich and transmembrane domain-containing protein 1	-2.0202	-1.97476	-2.05503	-1.98577	-1.98101	-1.93432	-1.9258	-1.94762	2	315740000	4	315740000
Usp46	0.135427	1.24507	P62069;D3YVU0;D3YVJ5	P62069;D3YVU0	Ubiquitin carboxyl-terminal hydrolase 46	-2.23336	-2.22202	-2.10171	-2.27901	-2.19188	-1.99507	-2.08243	-2.02499	8	208690000	8	10984000
Sf3a2	0.0346475	0.0764715	Q62203;D3YW09;G3UVU2;D3Z5A6	Q62203;D3YW09;G3UVU2	Splicing factor 3A subunit 2	-4.80325	-5.21077	-4.80317	-4.76584	-5.22021	-4.72763	-4.66851	-4.82809	3	250450000	4	19265000
9030624J02Rik	0.166462	0.733437	Q8BWQ6;D3YW19;I1E4X5;F6RR19;D3YW20	Q8BWQ6;D3YW19;I1E4X5;F6RR19;D3YW20	UPF0505 protein C16orf62 homolog	-4.91723	-4.90246	-4.81713	-4.49003	-4.67484	-4.60397	-4.4815	-4.70069	2	21280000	3	401510
Ccdc9	0.12913	0.443207	Q8VC31;G3X927;D3YW42;G3UXR7;G3UYE3	Q8VC31;G3X927;D3YW42;G3UXR7;G3UYE3	Coiled-coil domain-containing protein 9	-3.3601	-3.4182	-3.75704	-3.64653	-3.20394	-3.57278	-3.3271	-3.56152	2	64986000	3	3420300
Podxl2	-0.0867698	0.708751	Q8CAE9;G3X9D3;D3YW47	Q8CAE9;G3X9D3;D3YW47	Podocalyxin-like protein 2	-3.19058	-2.96237	-3.08765	-3.0569	-3.23754	-3.07599	-3.20388	-3.12717	2	14792000	3	1137800
Cntnap4	-0.116739	1.26359	Q99P47;D3YWB9	Q99P47;D3YWB9	Contactin-associated protein-like 4	0.0825253	0.168396	0.144711	0.041008	0.0562286	-0.0860004	0.0642624	-0.064806	4	142780000	4	2504800
Tnfaip8	-0.0312746	0.0992404	D3YWJ5;D3Z325;D3Z312;Q921Z5;D3Z205;J3QNA5;D3Z0Q1;J3QM73	D3YWJ5;D3Z325;D3Z312;Q921Z5;D3Z205;J3QNA5;D3Z0Q1;J3QM73	Tumor necrosis factor alpha-induced protein 8	-3.57243	-3.06061	-3.15207	-3.31187	-3.22371	-3.33663	-3.34439	-3.31735	2	19785000	7	2198300
Dgki	-0.0146139	0.178669	D3YWQ0;D3Z519;S4R2G0;S4R215	D3YWQ0;D3Z519;S4R2G0	Diacylglycerol kinase	-1.53979	-1.48609	-1.53117	-1.60922	-1.51764	-1.55831	-1.60809	-1.5407	11	491400000	12	10920000
Gnpda2	0.00890541	0.0726374	Q9CRC9;D3YWR1;D6RCJ1	Q9CRC9;D3YWR1	Glucosamine-6-phosphate isomerase 2;Glucosamine-6-phosphate isomerase	-0.529091	-0.657183	-0.63357	-0.522524	-0.628714	-0.565365	-0.605711	-0.506956	3	84014000	3	5601000
Sema4a	0.159134	0.559347	Q62178;D3YWV5;D3YZ30	Q62178;D3YWV5	Semaphorin-4A	-0.588694	-0.885891	-0.937656	-1.04795	-0.848478	-0.495874	-0.860567	-0.618731	6	253630000	9	7246700
Ylpm1	-0.0269475	0.226967	D3YWX2;Q9R0I7;E9Q803;F6YTL8	D3YWX2;Q9R0I7;E9Q803;F6YTL8	YLP motif-containing protein 1	-0.764158	-0.894165	-0.882969	-0.785671	-0.922804	-0.780352	-0.909393	-0.822205	4	128130000	5	1472800
Grip1	-0.00908351	0.0449533	Q925T6;H7BX90;H7BX09;D3YWY4;D3Z6T4;D3YZL8;Q6GQT7;Q6X4T6;D3Z066;D3Z6R6	Q925T6;H7BX90;H7BX09;D3YWY4;D3Z6T4;D3YZL8;Q6GQT7;Q6X4T6;D3Z066;D3Z6R6	Glutamate receptor-interacting protein 1	-1.56174	-1.58423	-1.65866	-1.74367	-1.56192	-1.77711	-1.53919	-1.70641	8	262170000	10	4855000
Tmem109	0.121155	0.661011	Q3UBX0;D3Z7P2;D3Z3Z2;D3YX08;D3Z0I8	Q3UBX0;D3Z7P2;D3Z3Z2;D3YX08;D3Z0I8	Transmembrane protein 109	-1.62042	-1.71939	-1.65139	-1.38099	-1.5539	-1.39955	-1.55673	-1.3774	1	19843000	1	2480400
Asap2	-0.0130677	0.0807981	Q7SIG6;D3YX85;E9PX52	Q7SIG6;D3YX85;E9PX52	Arf-GAP with SH3 domain, ANK repeat and PH domain-containing protein 2	1.56859	1.54702	1.38317	1.46874	1.59612	1.42591	1.46843	1.4248	14	557840000	17	11622000
Trim46	-0.496427	3.44062	Q7TNM2;Q3TC52;D3YXA6;E9PUI3	Q7TNM2;Q3TC52;D3YXA6;E9PUI3	Tripartite motif-containing protein 46	-1.04448	-1.03163	-1.10392	-1.3235	-1.61239	-1.6123	-1.60433	-1.66023	7	166230000	8	3865800
Spg7	0.0372977	0.552899	Q3ULF4;D3YZN4;D3YXB7;F6W695;G3UX97;D3Z342	Q3ULF4;D3YZN4;D3YXB7;F6W695	Paraplegin	-0.233969	-0.159372	-0.193563	-0.143101	-0.181725	-0.1304	-0.0833855	-0.185305	7	430810000	8	10508000
Pcp4;Igsf5	-0.0324483	0.208264	P63054;D3YXH0	P63054;D3YXH0	Purkinje cell protein 4	2.73371	2.81084	2.66353	2.71745	2.79317	2.60626	2.7915	2.6048	3	3402700000	24	850680000
Jakmip2	0.0702629	0.791551	D3YXK0;A0A1D5RLA4	D3YXK0		-1.11579	-1.25669	-1.20562	-1.2159	-1.08123	-1.14182	-1.07522	-1.21468	8	152370000	10	3386100
Map3k10	0.00649786	0.0291884	Q66L42;D3YXM8;A0A0U1RQ74	Q66L42;D3YXM8;A0A0U1RQ74	Mitogen-activated protein kinase kinase kinase 10	-1.67879	-1.57168	-1.70106	-1.75455	-1.54927	-1.79473	-1.56259	-1.77349	2	82211000	2	1826900
Tspan9	0.0437114	0.297076	D3YXN7;Q8BJU2	D3YXN7;Q8BJU2	Tetraspanin;Tetraspanin-9	-3.52314	-3.52023	-3.6651	-3.67106	-3.64712	-3.50169	-3.60325	-3.45261	1	11425000	1	1269400
Tomm40l	0.0890577	0.520726	Q9CZR3;M0QWR6;D3Z346;D3YY29;D3YXS8	Q9CZR3;M0QWR6;D3Z346;D3YY29;D3YXS8	Mitochondrial import receptor subunit TOM40B	-4.80955	-5.09247	-5.07844	-5.09806	-4.87408	-4.92122	-4.89279	-5.0342	1	269710000	2	20747000
Klc2	-0.0305257	0.668082	Q91YS4;D3YXZ3;O88448;D3Z5Y7	Q91YS4;D3YXZ3;O88448	Kinesin light chain 2	2.5905	2.6174	2.58371	2.56555	2.59087	2.50396	2.57828	2.56195	17	2020000000	28	54594000
Anp32a	-0.0968618	0.859171	O35381;F6UFG6;D3YYE1;D3Z7M9	O35381;F6UFG6;D3YYE1;D3Z7M9	Acidic leucine-rich nuclear phosphoprotein 32 family member A	-0.444021	-0.279062	-0.47205	-0.306854	-0.474409	-0.403242	-0.46414	-0.547644	2	117790000	4	13088000
Pbrm1	-0.239477	0.3792	Q8BSQ9;F8VQD1;D3Z3R4;F6THL5;D3YYF2;E9Q7L3;D3Z1W6;E9Q7L2;D3Z1N4;E9Q4Y5	Q8BSQ9;F8VQD1;D3Z3R4;F6THL5;D3YYF2;E9Q7L3;D3Z1W6;E9Q7L2;D3Z1N4;E9Q4Y5	Protein polybromo-1	-6.61014	-6.18444	-6.09612	-6.29547	-6.12971	-6.39818	-7.26938	-6.3468	1	1986100	1	24221
Rps5	0.163556	1.12323	D3YYM6;D3Z1S8;Q91V55;P97461	D3YYM6;D3Z1S8;Q91V55;P97461	40S ribosomal protein S5;40S ribosomal protein S5, N-terminally processed	0.944534	0.761496	0.773829	0.855471	0.833344	1.11237	0.964165	1.07968	9	1523400000	26	169260000
Nr2f2	-0.00172377	0.00212179	P43135;D3YYP4	P43135;D3YYP4	COUP transcription factor 2	-5.69976	-5.60184	-5.48059	-5.92101	-5.62794	-6.0692	-4.9769	-6.03605	1	48221000	1	2538000
Itgb2	0.139183	0.885706	P11835;D3Z1S4;D3YYP8;M0QWA7;Q542I8	P11835;D3Z1S4;D3YYP8;M0QWA7;Q542I8	Integrin beta-2;Integrin beta	-0.78425	-0.789629	-0.970865	-1.01883	-0.729425	-0.871616	-0.626753	-0.779045	1	264410000	1	5508600
Mgll	0.0155129	0.24767	O35678;E9Q3B9;D3YYS6;Q3UFN1;A0A0N4SUZ2	O35678;E9Q3B9;D3YYS6;Q3UFN1	Monoglyceride lipase	2.9149	2.85739	2.81806	2.81273	2.85523	2.86585	2.89376	2.85028	16	11055000000	47	614150000
Cdh2	0.00776005	0.103999	P15116;D3YYT0;P39038	P15116;D3YYT0	Cadherin-2	3.0291	3.02942	2.99693	2.94921	3.01271	3.06065	2.99741	2.96493	14	3518600000	41	95097000
Glyr1	-0.0651984	0.455011	Q922P9;D3YYT1	Q922P9;D3YYT1	Putative oxidoreductase GLYR1	0.98695	0.91865	1.03312	1.11168	0.838984	1.03107	0.885418	1.03413	7	201240000	10	7453200
2010107G23Rik	-0.0708661	0.894715	Q9D882;D3Z7G3;D3YYX8;D3Z2E9;F8WHN9	Q9D882;D3Z7G3;D3YYX8;D3Z2E9;F8WHN9	Uncharacterized protein C10orf35 homolog	-0.289379	-0.246187	-0.220543	-0.212988	-0.280865	-0.386806	-0.227695	-0.357195	4	287980000	9	47997000
Arhgef26	-0.124299	1.02261	D3YYY8	D3YYY8		-3.77535	-3.75966	-3.65832	-3.60004	-3.7333	-3.86972	-3.93098	-3.75657	2	22070000	2	450410
Nfix	-0.130296	0.213857	P70257;D3YZ00;E9PUH7;Q3TYK3	P70257;D3YZ00;E9PUH7;Q3TYK3	Nuclear factor 1 X-type;Nuclear factor 1	-5.03438	-5.2317	-4.73392	-5.07105	-5.77549	-4.84416	-5.1293	-4.84327	2	18409000	2	836790
Hacl1	-0.113144	0.875758	Q9QXE0;E9PWM4;D3YZ54	Q9QXE0;E9PWM4;D3YZ54	2-hydroxyacyl-CoA lyase 1	-1.19582	-1.08611	-1.08928	-1.2281	-1.20397	-1.39082	-1.14865	-1.30846	2	141210000	3	4707000
Myo5a	-0.03269	1.43993	D3YZ62;D3Z4J3;Q99104;F6TDE5;B8JK05;F6Z2S4;E9Q1F5;D6RFU0;A0A1L1SUF0;Q8CIF6;E0CXC7;F6SV01;D3Z135;F7DF36	D3YZ62;D3Z4J3;Q99104	Unconventional myosin-Va	5.92261	5.91085	5.92268	5.93476	5.90733	5.86175	5.90845	5.88261	81	27268000000	252	290090000
Pik3c3	-0.0570412	0.656962	Q6PF93;D3YZ98;E9QLS6;E9Q824	Q6PF93;D3YZ98;E9QLS6	Phosphatidylinositol 3-kinase catalytic subunit type 3;Phosphatidylinositol 3-kinase	-2.5347	-2.38417	-2.41713	-2.4403	-2.48348	-2.49942	-2.44826	-2.57331	7	638230000	13	14183000
Sf1	-0.13728	1.25134	Q64213;E9Q4Q2;D3YZC9;D3YZD0;D3YVH4	Q64213;E9Q4Q2;D3YZC9;D3YZD0;D3YVH4	Splicing factor 1	0.0671711	0.0247879	0.0826092	0.0162754	-0.0757198	-0.172571	0.0631638	-0.173147	3	123300000	3	6489300
Aamdc	0.0794897	2.17101	Q8R0P4;D3Z442;D3YZD8;D3YWY5;D3Z1Q3;D3YY39;D3YX09;Q8CF11	Q8R0P4;D3Z442;D3YZD8;D3YWY5;D3Z1Q3	Mth938 domain-containing protein	-0.579123	-0.55773	-0.5425	-0.591888	-0.490341	-0.445868	-0.52519	-0.491882	5	123900000	6	12390000
Pgbd5	-0.0461621	0.356958	D3YZI9;G3UX58	D3YZI9;G3UX58		-0.281115	-0.185705	-0.297449	-0.376703	-0.235737	-0.381062	-0.298634	-0.410189	8	1078600000	12	43143000
Ccdc6	-0.0188437	0.0934088	D3YZP9	D3YZP9	Coiled-coil domain-containing protein 6	-1.73204	-1.699	-1.94036	-1.72069	-1.76073	-1.80577	-1.91404	-1.68693	5	175180000	9	7616500
Fam103a1	1.18371	1.48019	Q9CQY2;D3YZS0	Q9CQY2;D3YZS0	RNMT-activating mini protein	-7.77004	-8.13876	-8.34571	-9.60316	-6.98762	-7.74533	-7.21421	-7.17567	1	1191500	1	148940
Shank1	0.0462842	0.271524	D3YZU4	D3YZU4		-2.40178	-2.54372	-2.4438	-2.69432	-2.52839	-2.40056	-2.477	-2.49254	1	62224000	3	723540
Shank1	-0.0592275	1.76825	D3YZU5;D3YZU1	D3YZU5;D3YZU1	SH3 and multiple ankyrin repeat domains protein 1	3.85653	3.83366	3.82543	3.87155	3.75039	3.822	3.79281	3.78506	53	8188900000	122	94125000
Srp9	0.601282	1.16209	P49962;D3YZX8	P49962;D3YZX8	Signal recognition particle 9 kDa protein	-4.13108	-3.88003	-4.19243	-3.08545	-3.06859	-3.2433	-3.09231	-3.47966	2	40015000	2	5716400
Tsc22d4	0.0112188	0.0582655	D3YZZ4;Q9EQN3;F6VXN4	D3YZZ4;Q9EQN3;F6VXN4	TSC22 domain family protein 4	-1.2695	-1.35085	-1.36119	-1.2425	-1.26272	-1.29271	-1.16436	-1.45937	2	42271000	2	3251600
Tmed7	0.0438256	0.473328	D3YZZ5;E9Q7G1	D3YZZ5;E9Q7G1		0.0240059	-0.0679569	0.0872002	0.000616074	0.0203114	0.0245514	0.135048	0.039257	2	164330000	4	13694000
Lrrc16a	-0.00459266	0.0254192	Q6EDY6;F7AI27;D3Z030	Q6EDY6;F7AI27;D3Z030	Leucine-rich repeat-containing protein 16A	-2.67112	-2.57897	-2.65188	-2.58743	-2.52979	-2.76646	-2.67517	-2.53634	1	53461000	2	742520
Acsl1	0.0456638	0.861011	P41216;D3Z041;D3Z457;F6WNZ2;D3YVF6;A0A1B0GRS8	P41216;D3Z041	Long-chain-fatty-acid--CoA ligase 1	2.96119	2.88248	2.96623	2.88917	2.95374	2.97706	2.94335	3.00756	18	969820000	24	26211000
Uba6	-0.0143623	0.207776	Q8C7R4;D3Z061	Q8C7R4;D3Z061	Ubiquitin-like modifier-activating enzyme 6	0.459801	0.448412	0.480927	0.546257	0.480892	0.442118	0.443499	0.511438	13	284910000	16	4829000
Far1	-0.108618	0.607441	Q922J9;D3Z072;D3Z5W6;D3Z4N9	Q922J9;D3Z072;D3Z5W6;D3Z4N9	Fatty acyl-CoA reductase 1	-3.38419	-3.10914	-3.2195	-3.47608	-3.38353	-3.45992	-3.36593	-3.41401	1	7156600	2	246780
Diaph1;Diap1	-0.0759459	1.40262	O08808;F6XC54;D3Z074;E9PXV7;E9PV41	O08808;F6XC54;D3Z074;E9PXV7;E9PV41	Protein diaphanous homolog 1	0.113043	0.205702	0.182446	0.131529	0.0933609	0.0248604	0.106102	0.104612	13	421050000	16	6902400
Stxbp5	0.00015974	0.00344203	Q8K400;D3Z079;D3Z2Q2;F6WXQ4	Q8K400;D3Z079;D3Z2Q2	Syntaxin-binding protein 5	2.96867	2.9982	2.98308	3.01781	3.016	2.9612	2.99574	2.99547	21	2239500000	34	47650000
Tmbim1	-0.0140872	0.0393969	Q8BJZ3;D3Z0A5;D3Z225;Q3U717	Q8BJZ3;D3Z0A5;D3Z225;Q3U717	Protein lifeguard 3	-1.5306	-1.75222	-1.43819	-1.8563	-1.76847	-1.52119	-1.8157	-1.5283	1	69940000	1	11657000
Cops6	-0.0165939	0.221208	O88545;D3Z0F5;F6QK86	O88545;D3Z0F5	COP9 signalosome complex subunit 6	0.403488	0.396275	0.403303	0.503839	0.438351	0.367062	0.425306	0.409811	7	666020000	13	55502000
Ddx23	-0.0145669	0.102495	D3Z0M9	D3Z0M9		1.34899	1.15439	1.25939	1.20868	1.20965	1.29335	1.26244	1.14775	3	369410000	3	8395700
Tsc22d1	0.0372682	0.285366	P62500;D3Z0V7;E9QLZ1;D3YW86;H3BLI9	P62500;D3Z0V7;E9QLZ1;D3YW86;H3BLI9	TSC22 domain family protein 1	0.717617	0.760014	0.652874	0.747902	0.849316	0.676586	0.832846	0.668732	5	3485500000	12	290460000
Tmub1	-0.0812879	1.42318	Q9JMG3;D3Z108;E9QN77;D3Z5X7;A0A571BDL1	Q9JMG3;D3Z108;E9QN77;D3Z5X7;A0A571BDL1	Transmembrane and ubiquitin-like domain-containing protein 1	-0.659525	-0.756348	-0.639732	-0.727173	-0.794519	-0.779541	-0.738497	-0.795372	2	125600000	2	20933000
Ica1	-0.0602336	1.39172	F7BG11;D3Z376;S4R217;D3Z119;D3Z118;P97411;F6UY19	F7BG11;D3Z376;S4R217;D3Z119;D3Z118;P97411	Islet cell autoantigen 1	-0.739925	-0.761002	-0.766464	-0.752846	-0.776978	-0.879694	-0.808475	-0.796024	3	85357000	3	10670000
Mfsd6	-0.051693	0.232307	D3Z183;F6U3S2;Q8CBH5	D3Z183;F6U3S2;Q8CBH5	Major facilitator superfamily domain-containing protein 6	-1.38011	-1.44762	-1.36729	-1.21276	-1.2632	-1.57257	-1.29316	-1.4856	4	110180000	4	3799300
P33monox;4833439L19Rik	0.0724244	0.318988	Q9DBN4;D3Z1F7	Q9DBN4;D3Z1F7	Putative monooxygenase p33MONOX	-2.20604	-1.9336	-2.21294	-2.12904	-1.97046	-2.0742	-1.91234	-2.23492	2	449630000	5	23665000
Cabp1	-0.0968709	1.10555	D3Z1M4;Q9JLK7	D3Z1M4;Q9JLK7	Calcium-binding protein 1	-1.84606	-1.88387	-1.85838	-1.94972	-1.95632	-1.949	-1.9225	-2.09769	3	45567000	6	2398300
Alkbh6	0.0822203	0.238655	Q8K2U2;D3Z1T0	Q8K2U2;D3Z1T0	Alpha-ketoglutarate-dependent dioxygenase alkB homolog 6	-3.77478	-4.34355	-4.09645	-4.05357	-4.11972	-4.06522	-3.98439	-3.77013	1	14153000	1	1010900
Xpr1	0.0378501	0.172447	Q9Z0U0;D3Z2B4	Q9Z0U0;D3Z2B4	Xenotropic and polytropic retrovirus receptor 1	-3.83661	-4.07308	-3.76311	-3.93337	-3.7155	-3.86215	-3.9346	-3.9425	3	44357000	7	1430900
Reps1	-0.0386968	0.916873	O54916;D3Z2E3;E9Q632;F6R6F1;F6YT69;F7AB82;A0A1L1SRE4;D6RIN6	O54916;D3Z2E3;E9Q632;F6R6F1	RalBP1-associated Eps domain-containing protein 1	0.279081	0.294193	0.240725	0.280912	0.25769	0.194588	0.272377	0.215469	12	519710000	15	12676000
Tpm3-rs7	-0.0070734	0.0631049	D3Z2H9	D3Z2H9		2.63723	2.62915	2.61134	2.69571	2.69621	2.5436	2.68641	2.61893	2	1942400000	20	114260000
Mrps14	0.0923622	0.497771	D3Z2K2;Q9CR88	D3Z2K2;Q9CR88	28S ribosomal protein S14, mitochondrial	-3.15241	-3.23702	-3.1896	-3.40944	-3.19101	-3.02359	-3.31296	-3.09147	2	49792000	3	9958500
Clip1	0.000371933	0.00648329	D3Z3M7;D3Z2Z1;F8WIA1;Q922J3;F6RCU2;Q8C0S5;F7CB97;F6RAY2	D3Z3M7;D3Z2Z1;F8WIA1;Q922J3;F6RCU2;Q8C0S5	CAP-Gly domain-containing linker protein 1	2.71247	2.75057	2.72679	2.73572	2.73994	2.72956	2.77104	2.6865	31	1563400000	43	19790000
Rnf7	-0.0652156	0.188561	D3Z392;Q9WTZ1	D3Z392;Q9WTZ1	RING-box protein 2	-3.71999	-3.27806	-3.25904	-3.6493	-3.52986	-3.65239	-3.37443	-3.61057	1	24105000	1	6026300
Ntm	0.107741	0.843602	Q99PJ0;D3Z396;Q8BG33;F6Z2M6;F6RQ26	Q99PJ0;D3Z396;Q8BG33;F6Z2M6;F6RQ26	Neurotrimin	2.86579	2.8272	2.79621	2.81332	2.83953	3.01898	2.81425	3.06072	10	11451000000	80	636190000
Ppp1r2	0.0327959	0.423907	Q9DCL8;D3Z3A0	Q9DCL8;D3Z3A0	Protein phosphatase inhibitor 2	1.6666	1.7484	1.64909	1.75295	1.76226	1.72116	1.77962	1.68517	6	2214900000	12	316420000
Gde1	0.0219176	0.0891136	Q9JL56;D3Z3E2	Q9JL56;D3Z3E2	Glycerophosphodiester phosphodiesterase 1	-1.90642	-2.04115	-2.10405	-2.00693	-1.82645	-2.20463	-1.93957	-2.00024	2	512720000	3	26985000
Spg20	0.0566564	0.359106	Q8R1X6;D3Z3F8;D3Z2D6	Q8R1X6;D3Z3F8	Spartin	-0.0929775	0.00816536	-0.0436001	-0.021574	0.0551071	-0.0233803	0.175928	-0.131016	4	524250000	7	16911000
Nyap2	-0.0892196	1.14808	D3Z3N9;Q8BM65;A0A0R4J1I8;A0A0R4J1X0;A0A0R4J0T9	D3Z3N9;Q8BM65;A0A0R4J1I8;A0A0R4J1X0;A0A0R4J0T9	Neuronal tyrosine-phosphorylated phosphoinositide-3-kinase adapter 2	0.782442	0.83366	0.748837	0.874258	0.705746	0.643654	0.752567	0.780352	9	679330000	16	18360000
Preb	-0.0317812	0.497648	Q9WUQ2;D3Z3S1;F6XLZ3;A0A0J9YU39	Q9WUQ2;D3Z3S1;F6XLZ3	Prolactin regulatory element-binding protein	0.202808	0.176147	0.257847	0.263897	0.160046	0.242687	0.208662	0.16218	4	289390000	6	15231000
Tial1;Tia1	0.00994492	0.0530506	P70318;P52912;Q8CII5;D3Z3Y4;Q921W2;G5E8L2;Q80ZW7;D3Z4H6;A0A0N4SVR8;A0A0N4SW78;A0A0U1RPE1;A0A0N4SUX1;D6RGU1;A0A0U1RPB0;D3YY02;A0A0U1RPD3	P70318;P52912;Q8CII5;D3Z3Y4;Q921W2;G5E8L2;Q80ZW7;D3Z4H6;A0A0N4SVR8;A0A0N4SW78;A0A0U1RPE1;A0A0N4SUX1;D6RGU1;A0A0U1RPB0;D3YY02;A0A0U1RPD3	Nucleolysin TIAR;Nucleolysin TIA-1	-1.99282	-2.18075	-2.00797	-1.91821	-2.0183	-1.96536	-2.1143	-1.962	2	23983000	2	1410800
Cacnb3	0.0148892	0.136398	P54285;D3Z3Z3;A0A2U3TZ49	P54285;D3Z3Z3;A0A2U3TZ49	Voltage-dependent L-type calcium channel subunit beta-3	1.64157	1.55339	1.48719	1.50006	1.57472	1.577	1.49653	1.59352	8	3303300000	21	127050000
Mdga1	-0.0467539	0.0955062	Q0PMG2;D3Z499;A0A3Q4EGH1	Q0PMG2;D3Z499;A0A3Q4EGH1	MAM domain-containing glycosylphosphatidylinositol anchor protein 1	-3.83638	-3.43204	-3.95698	-3.69587	-3.59483	-3.78687	-3.56064	-4.16594	2	66804000	2	1391800
Stmn4	0.00838852	0.0264677	P63042;Q05DI3;D3Z4C2;G3X9Z6	P63042;Q05DI3;D3Z4C2;G3X9Z6	Stathmin-4;Stathmin	-3.53531	-3.40449	-3.78684	-3.38854	-3.59547	-3.61743	-3.50366	-3.36506	2	115660000	2	11566000
Fam175b	-0.106614	0.501955	Q3TCJ1;D3Z4D8;Z4YJY0	Q3TCJ1;D3Z4D8;Z4YJY0	BRISC complex subunit Abro1	-4.17681	-3.90007	-3.89676	-3.90045	-3.99671	-4.26269	-4.08483	-3.95631	2	42181000	2	3012900
Vezt	-0.118455	0.31916	Q3ZK22;D3Z4E6	Q3ZK22;D3Z4E6	Vezatin	-4.44055	-4.62504	-4.56185	-4.46928	-4.50139	-5.08785	-4.41837	-4.56292	2	9188200	4	316840
Eml1	-0.0320883	0.351309	Q05BC3;D6RII3;D3Z4J9	Q05BC3;D6RII3;D3Z4J9	Echinoderm microtubule-associated protein-like 1	-1.35512	-1.49127	-1.41609	-1.4182	-1.43993	-1.52945	-1.39741	-1.44225	4	131340000	5	3283600
Ptrhd1	0.244975	3.09347	D3Z4S3	D3Z4S3	Putative peptidyl-tRNA hydrolase PTRHD1	-1.9063	-1.92296	-1.89728	-1.91961	-1.68482	-1.59209	-1.76817	-1.62118	4	54915000	5	6864300
Zranb2	-0.162795	0.857939	Q9R020;E9PUD0;D3Z4U0;A0A0H2UH20	Q9R020;E9PUD0;D3Z4U0;A0A0H2UH20	Zinc finger Ran-binding domain-containing protein 2	-2.65684	-2.64867	-2.33165	-2.37527	-2.68765	-2.66685	-2.56008	-2.74903	2	58007000	2	3222600
Jakmip1	0.0063343	0.0464707	Q8BVL9;D3Z4U5;G3UYZ9;D3Z555;G3UXP3;G3UXP1;G3UY22	Q8BVL9;D3Z4U5;G3UYZ9;D3Z555	Janus kinase and microtubule-interacting protein 1	-1.74688	-1.67241	-1.83439	-1.80496	-1.76973	-1.81357	-1.66801	-1.78199	5	164540000	5	4986100
Dlgap1	-0.106609	0.139222	D3Z508;E9QAR5;D3Z6F4	D3Z508;E9QAR5;D3Z6F4		-4.99828	-5.22156	-4.90394	-5.15419	-5.91063	-4.62606	-5.29243	-4.87529	1	9568500	2	354390
Ndufb5	0.0420842	0.369793	Q9CQH3;D3Z568;F6Y6V5;D3YX99;D3Z6W9	Q9CQH3;D3Z568	NADH dehydrogenase [ubiquinone] 1 beta subcomplex subunit 5, mitochondrial	2.40623	2.33109	2.39364	2.43994	2.33724	2.47229	2.39302	2.53669	5	2202000000	17	244660000
Fyttd1	-0.0588782	0.303368	Q91Z49;D3Z591	Q91Z49;D3Z591	UAP56-interacting factor	-1.46931	-1.55343	-1.46142	-1.49858	-1.77049	-1.57199	-1.42414	-1.45163	1	19889000	2	1325900
Sec11c	-0.314352	3.45049	D3Z5H3;Q9D8V7	D3Z5H3;Q9D8V7	Signal peptidase complex catalytic subunit SEC11C	-1.07133	-1.23615	-1.12113	-1.11623	-1.4642	-1.50895	-1.38579	-1.44331	1	38765000	1	3524100
Dnajc19	-0.208626	2.09314	Q9CQV7;D3Z5K6;G3X8S1	Q9CQV7;D3Z5K6;G3X8S1	Mitochondrial import inner membrane translocase subunit TIM14	-1.3617	-1.18993	-1.1364	-1.27567	-1.44748	-1.40686	-1.50624	-1.43763	4	127190000	4	14133000
Wipf3	-0.027245	0.245721	D3Z5R4;P0C7L0;E9Q2D0	D3Z5R4;P0C7L0;E9Q2D0	WAS/WASL-interacting protein family member 3	0.400171	0.494709	0.467678	0.570492	0.48476	0.448181	0.510435	0.380693	5	340620000	8	16220000
Pex5	0.189801	0.954885	O09012;D3Z600	O09012;D3Z600	Peroxisomal targeting signal 1 receptor	-2.44521	-2.16509	-2.21334	-2.08071	-2.15493	-2.09179	-2.0454	-1.85304	7	283750000	9	8867300
Clstn3	0.190326	1.19143	Q99JH7;D3Z601	Q99JH7;D3Z601	Calsyntenin-3	-4.11124	-3.91755	-4.24708	-4.03548	-3.90319	-3.99172	-3.89612	-3.75901	2	96535000	2	2681500
Nmb	-0.0349169	0.0830845	D3Z621;Q9CR53	D3Z621;Q9CR53	Neuromedin-B;Neuromedin-B-32;Neuromedin-B	-6.06416	-5.61628	-5.65476	-5.81557	-5.76837	-6.07592	-5.54163	-5.90452	1	15187000	1	3037300
Tspan5	-0.227375	1.23324	D3Z641;P62080	D3Z641;P62080	Tetraspanin;Tetraspanin-5	-4.15269	-3.96154	-3.90967	-3.73275	-4.0774	-4.29241	-4.14675	-4.14958	1	32772000	3	4096500
Vps29	0.0810108	1.33785	Q9QZ88;D3Z645;D3YYD5;D3YW98	Q9QZ88;D3Z645;D3YYD5	Vacuolar protein sorting-associated protein 29	1.20385	1.24142	1.18788	1.1966	1.26987	1.28263	1.22937	1.37193	7	2926200000	15	292620000
Mapre3	0.0217466	0.127826	D3Z6G3	D3Z6G3		-1.81757	-1.68345	-1.72836	-1.67474	-1.63025	-1.8625	-1.69415	-1.63024	1	373850000	3	26703000
Dctn6	0.0305824	0.0950635	D3Z6H3;Q9WUB4;D3Z4E5;D3Z6A1	D3Z6H3;Q9WUB4;D3Z4E5	Dynactin subunit 6	-4.02512	-3.72025	-3.82732	-3.96765	-3.67799	-4.12501	-3.80079	-3.81423	4	495870000	7	70839000
Tmem214	0.128762	0.264213	Q8BM55;D3Z6S1	Q8BM55;D3Z6S1	Transmembrane protein 214	0.785774	0.473164	0.0710659	0.329025	0.809896	0.548716	0.639463	0.176003	3	2003400000	4	55649000
Igsf11	-0.148524	1.37232	P0C673;D3Z6S7	P0C673;D3Z6S7	Immunoglobulin superfamily member 11	-1.19406	-1.08139	-1.15467	-1.29109	-1.31347	-1.34933	-1.23526	-1.41723	3	157300000	5	12100000
Fmr1	-1.34479	2.94907	P35922;E9QAS9;E9QAT0;D3Z6U8;E9QNF5;Q6AXB7;E9QAS8	P35922;E9QAS9;E9QAT0;D3Z6U8;E9QNF5;Q6AXB7;E9QAS8	Fragile X mental retardation protein 1 homolog	-6.60535	-6.86145	-7.07148	-6.96954	-7.97336	-8.02482	-8.84391	-8.04492	4	96950000	5	3127400
Ptpn2	0.120694	0.74219	Q06180;D3Z6W2	Q06180;D3Z6W2	Tyrosine-protein phosphatase non-receptor type 2;Tyrosine-protein phosphatase non-receptor type	-3.61924	-3.71809	-3.62297	-3.521	-3.44754	-3.65427	-3.33645	-3.56028	2	32206000	2	1238700
Dlgap1	0.0605454	0.290315	D3Z709;A0A3B2W7Z1	D3Z709;A0A3B2W7Z1		-2.81768	-2.44678	-2.69279	-2.64792	-2.65564	-2.47641	-2.63856	-2.59238	1	24154000	1	603860
Mb21d2	0.211912	0.257449	Q8C525;D3Z742	Q8C525;D3Z742	Protein MB21D2	-6.81069	-7.30955	-7.16523	-6.26761	-6.86358	-7.17849	-6.64281	-6.02056	4	42453000	5	1845800
Eif2b4	0.0995519	1.19419	Q61749;D3Z780;A0A0J9YTQ7;F7CPG6;A0A0J9YUY0	Q61749;D3Z780;A0A0J9YTQ7	Translation initiation factor eIF-2B subunit delta	-2.37642	-2.30916	-2.38967	-2.44071	-2.23639	-2.33207	-2.20511	-2.34417	4	97531000	6	4240500
Sumo2;Sumo3	-0.132037	1.53103	P61957;Q9Z172;G3UZX6;H7BWX9;D3Z794;G3UZ60;G3UWI9;G3UWX9;G3UZA7	P61957;Q9Z172;G3UZX6;H7BWX9;D3Z794;G3UZ60;G3UWI9;G3UWX9;G3UZA7	Small ubiquitin-related modifier 2;Small ubiquitin-related modifier 3;Small ubiquitin-related modifier	0.478868	0.58256	0.521248	0.584841	0.324554	0.364742	0.465696	0.484375	1	158810000	2	79403000
Mrpl40	-0.151952	0.887286	Q9Z2Q5;D3Z7C0	Q9Z2Q5;D3Z7C0	39S ribosomal protein L40, mitochondrial	-1.31849	-1.66495	-1.58997	-1.45626	-1.69258	-1.72281	-1.53988	-1.6822	3	101520000	5	9229300
Dip2a	0.0570092	0.710445	F8WI56;D3Z7D3;Q8BWT5;F7DDW0	F8WI56;D3Z7D3;Q8BWT5	Disco-interacting protein 2 homolog A	-0.830221	-0.815239	-0.91559	-0.806334	-0.781071	-0.866447	-0.722799	-0.76903	4	256770000	8	3469800
Gsk3a	-0.0638938	1.03351	Q2NL51;D3Z7E5	Q2NL51;D3Z7E5	Glycogen synthase kinase-3 alpha	1.4819	1.49579	1.51523	1.51128	1.47454	1.34501	1.47385	1.45523	7	870920000	10	45838000
Gsg1l	0.0649869	0.312846	D3Z7H4	D3Z7H4	Germ cell-specific gene 1-like protein	-3.06966	-2.87504	-3.23043	-3.04	-3.03606	-2.88311	-2.93568	-3.10033	1	261610000	4	29068000
Cilp2	-0.0931139	0.85867	D3Z7H8	D3Z7H8		0.273741	0.259956	0.277184	0.368166	0.103163	0.167196	0.333626	0.202606	1	60718000	2	1065200
Bre	-0.0955853	0.683214	Q8K3W0;D3Z7P0;A0A0J9YV56;E9Q0U3;E9Q8Q1	Q8K3W0;D3Z7P0	BRCA1-A complex subunit BRE	0.968407	1.10768	0.988316	0.887289	0.923386	0.880529	1.00268	0.762758	5	310880000	7	17271000
Gls	-0.0798302	1.12971	D3Z7P3;D3Z7P4;F7B327;F6U529;F6RDM4	D3Z7P3;D3Z7P4	Glutaminase kidney isoform, mitochondrial	4.97678	4.9334	5.05169	5.08789	4.9257	4.91429	4.92341	4.96704	33	17650000000	130	504290000
Pdcd5	-0.0606451	1.12799	D3Z7Q5;P56812	D3Z7Q5;P56812	Programmed cell death protein 5	0.711193	0.773298	0.729877	0.766468	0.720808	0.646721	0.730715	0.640013	4	492040000	13	41004000
Snx17	0.158901	0.33842	Q8BVL3;D3Z7S9	Q8BVL3;D3Z7S9	Sorting nexin-17	-5.36048	-5.5172	-5.34835	-5.57021	-5.74175	-4.94637	-5.47949	-4.99302	1	2375000	2	103260
Mecp2	-0.138686	0.627502	D3Z7U4	D3Z7U4		-0.452705	-0.363491	-0.412119	-0.256031	-0.362995	-0.783461	-0.387812	-0.504824	2	229900000	4	25544000
Dnajc13	-0.00314331	0.0356746	D4AFX7;G3X922	D4AFX7;G3X922		-0.441893	-0.356205	-0.380587	-0.446413	-0.433813	-0.422606	-0.433069	-0.348183	14	372000000	15	3292100
Cuta	0.118008	0.862996	D5MCW4;Q9CQ89	D5MCW4;Q9CQ89	Protein CutA	-0.710533	-0.614416	-0.675449	-0.620022	-0.67247	-0.379221	-0.607138	-0.489561	3	169910000	8	42477000
Mto1	0.0729911	0.350702	Q923Z3;D6RCK0;G5E889	Q923Z3;D6RCK0;G5E889	Protein MTO1 homolog, mitochondrial	-2.84839	-2.9131	-2.84394	-3.0565	-2.98944	-2.8753	-2.8705	-2.63471	1	16797000	1	509010
Tmem41b	-0.199411	1.15616	Q8K1A5;D6RDC1;D6RIR0;D6RFP3	Q8K1A5;D6RDC1;D6RIR0;D6RFP3	Transmembrane protein 41B	-3.37377	-3.34482	-3.36412	-3.55569	-3.59176	-3.80863	-3.43832	-3.59733	1	27358000	1	3039800
Ube2g1	0.0197179	0.260505	P62254;D6RES1	P62254;D6RES1	Ubiquitin-conjugating enzyme E2 G1;Ubiquitin-conjugating enzyme E2 G1, N-terminally processed	-0.803734	-0.82395	-0.810808	-0.863671	-0.852301	-0.726679	-0.837427	-0.806885	1	29878000	1	3734800
Sgcz	-0.0136347	0.0156929	D6RFA5;Q8BX51	D6RFA5;Q8BX51	Zeta-sarcoglycan	-6.1094	-6.40558	-6.2088	-7.02587	-6.07167	-6.87816	-6.10912	-6.74525	1	1710000	1	155450
Tmem62	0.12312	0.466025	D6RH67;Q8BXJ9	D6RH67;Q8BXJ9	Transmembrane protein 62	-6.19594	-6.50055	-6.24343	-6.23174	-6.08456	-6.0974	-6.03976	-6.45746	1	3195000	1	245770
Pld1	-0.0251708	0.284684	Q9Z280;F6WKY8;Q6NVF2;D6RH77	Q9Z280;F6WKY8;Q6NVF2;D6RH77	Phospholipase D1	0.137152	0.136869	0.0271091	0.106142	0.105627	0.133625	0.0201378	0.0471992	2	80207000	2	1485300
Rims2	-0.024229	0.342987	D9HP81;Q0VF51;A0A2I3BRM1;Q9EQZ7;A0A2I3BRN6	D9HP81;Q0VF51;A0A2I3BRM1;Q9EQZ7	Regulating synaptic membrane exocytosis protein 2	1.80642	1.84312	1.80156	1.78351	1.8193	1.73705	1.84349	1.73785	23	1449700000	33	16107000
Ccdc85a	0.0799952	0.755099	Q5SP85;E0CX32	Q5SP85;E0CX32	Coiled-coil domain-containing protein 85A	-1.5364	-1.63179	-1.65427	-1.69807	-1.5002	-1.55203	-1.48766	-1.66066	4	217200000	4	6787500
Ggact	0.102409	0.78625	E0CZ04;E0CX39;Q923B0;H3BKQ5	E0CZ04;E0CX39;Q923B0;H3BKQ5	Gamma-glutamylaminecyclotransferase	-4.31458	-4.14816	-4.14712	-4.0808	-4.18821	-4.0533	-4.04016	-3.99937	2	34340000	2	5723300
Sirpa	-0.101745	1.15403	E0CX65	E0CX65		0.835093	0.928492	0.892996	0.909538	0.855362	0.728371	0.867443	0.707964	1	496120000	19	82687000
Mob4	0.0543671	0.445414	Q6PEB6;E0CXA9;E0CYJ0;G8JL35	Q6PEB6;E0CXA9;E0CYJ0;G8JL35	MOB-like protein phocein	0.00686836	0.204945	0.139591	0.0933952	0.266968	0.119871	0.161974	0.113455	6	506240000	11	46021000
Ctnna2	-0.0713148	2.83129	Q61301;E0CXB9;Q8BS72;A0A0N4SUZ7;REV__Q9JMB1	Q61301;E0CXB9	Catenin alpha-2	4.4214	4.43027	4.40403	4.45733	4.3473	4.34725	4.35825	4.37497	41	12084000000	119	251750000
Pcdh1	0.0776963	0.300468	E0CXD4	E0CXD4		-2.40046	-2.2429	-2.58677	-2.59812	-2.2326	-2.53106	-2.30349	-2.45031	1	257760000	2	18412000
Surf4	-0.645694	1.7971	Q64310;E0CXD9;F7CH13	Q64310;E0CXD9;F7CH13	Surfeit locus protein 4	-1.86012	-2.01021	-2.09142	-2.68868	-2.71641	-2.9921	-2.69084	-2.83385	2	128150000	5	11650000
Cacna1i	-0.0695512	0.451123	E9Q7P2;E0CXK2;F7BQ85;F6TAX9;F6V0N5	E9Q7P2;E0CXK2;F7BQ85;F6TAX9;F6V0N5		-1.58926	-1.37118	-1.52233	-1.44844	-1.53811	-1.69689	-1.46066	-1.51376	2	261630000	4	3791800
Grip2	0.147942	0.338937	G3XA20;E0CXS4;E0CXE0;E0CYS1	G3XA20;E0CXS4;E0CXE0		-6.41233	-6.54665	-6.58508	-5.83532	-6.16479	-6.0681	-6.38901	-6.16572	3	39842000	4	737810
Arpp21	0.137952	0.691888	Q9DCB4;E0CY19;E0CYS3;E0CXW0;E0CYU3;E0CZ08;E9Q4A0	Q9DCB4;E0CY19;E0CYS3;E0CXW0;E0CYU3;E0CZ08;E9Q4A0	cAMP-regulated phosphoprotein 21	-1.46067	-1.19923	-1.46574	-1.62288	-1.32005	-1.17996	-1.34206	-1.35464	2	178980000	3	8522700
Adck5	0.29002	0.874028	Q80V03;E0CXW2;E9PUK2	Q80V03;E0CXW2;E9PUK2	Uncharacterized aarF domain-containing protein kinase 5	-2.56711	-2.89658	-2.63079	-2.76693	-2.70475	-2.17731	-2.66561	-2.15366	1	12239000	1	359980
Fsd1l	-0.0124159	0.0929248	Q8BYN5;E0CXZ1;J3QM95;F8WGT4	Q8BYN5;E0CXZ1;J3QM95;F8WGT4	FSD1-like protein	-0.298719	-0.27285	-0.340946	-0.259975	-0.1863	-0.342674	-0.293232	-0.399948	6	289330000	8	10333000
Cadm1	-0.0379622	0.239703	E0CY16;A0A668KLV1	E0CY16;A0A668KLV1		-1.01112	-1.01133	-1.09726	-0.931035	-0.894136	-1.13846	-1.06208	-1.10793	1	300010000	4	15000000
Cldnd1	0.0776095	0.74163	E0CY66;E0CY63;Q9CQX5	E0CY66;E0CY63;Q9CQX5	Claudin domain-containing protein 1	-1.37756	-1.33575	-1.47654	-1.46167	-1.39032	-1.31975	-1.39897	-1.23204	2	397290000	4	79458000
Ephb3	-0.0856602	1.74971	P54754;E0CYA3	P54754;E0CYA3	Ephrin type-B receptor 3	-1.00178	-0.957825	-1.03055	-1.06239	-1.11148	-1.11001	-1.05584	-1.11785	4	96763000	6	1935300
Tmem55b	0.153893	0.853296	Q3TWL2;E0CZF6;E0CZ18;F8WHW3;E0CYE6;Q9CZX7	Q3TWL2;E0CZF6;E0CZ18;F8WHW3;E0CYE6	Type 1 phosphatidylinositol 4,5-bisphosphate 4-phosphatase	-0.85524	-0.905737	-0.734047	-0.88756	-0.825794	-0.528954	-0.8396	-0.572662	3	81189000	4	6765800
Synpo	-0.104062	0.455186	E0CYK1	E0CYK1		-3.41635	-2.97296	-3.29721	-3.23652	-3.24254	-3.4264	-3.28706	-3.38328	1	105580000	2	105580000
Wnk2	-0.061173	0.847316	E9QMI9;E0CYT1;E9QMI8;E9QM73;Q3UH66;E9Q6Q2;E9QJQ9;E0CZE3;A0A0R4J1Z1;F6SRP4;F7BQG5;Q80UE6;E9Q470;E9PZ38	E9QMI9;E0CYT1;E9QMI8;E9QM73;Q3UH66;E9Q6Q2;E9QJQ9;E0CZE3;A0A0R4J1Z1	Serine/threonine-protein kinase WNK2	0.934414	1.01439	0.899849	0.893463	0.870514	0.876339	0.932087	0.818489	20	1619000000	30	21879000
Pcmt1	0.086298	1.55522	P23506;F7D432;E9PWE0;E0CYV0;F6V9F1;F6TXE3	P23506;F7D432;E9PWE0;E0CYV0;F6V9F1	Protein-L-isoaspartate(D-aspartate) O-methyltransferase;Protein-L-isoaspartate O-methyltransferase	3.69553	3.75093	3.69532	3.71898	3.76145	3.84127	3.7493	3.85392	14	13151000000	51	1095900000
Ccdc127	0.422186	2.42388	Q3TC33;E0CYX9;E0CYP1	Q3TC33;E0CYX9;E0CYP1	Coiled-coil domain-containing protein 127	-1.82828	-2.05647	-2.14094	-2.13405	-1.67467	-1.45375	-1.7024	-1.64017	4	120000000	6	8571300
Ndrg4	-0.0396571	0.418751	E0CZ50;E9Q168	E0CZ50		-0.0242004	0.0636463	0	-0.119246	-0.0283642	-0.0988235	-0.029768	-0.0814724	4	307700000	6	38462000
Kif2a	-0.0564547	1.62114	P28740;E0CZ72;F8VQ42;Q8C0N1;F6RLL5	P28740;E0CZ72;F8VQ42	Kinesin-like protein KIF2A;Kinesin-like protein	2.47786	2.4307	2.48577	2.4878	2.41274	2.39522	2.45165	2.39669	22	4169000000	43	126330000
Ppp3cb	-0.0342364	0.960308	P48453;E0CZ78;E9Q6P2	P48453;E0CZ78;E9Q6P2	Serine/threonine-protein phosphatase 2B catalytic subunit beta isoform;Serine/threonine-protein phosphatase	4.27258	4.27177	4.25424	4.2661	4.23955	4.18281	4.26759	4.23779	25	15879000000	124	635140000
Nae1	0.0547042	1.17104	Q8VBW6;E0CZE0	Q8VBW6;E0CZE0	NEDD8-activating enzyme E1 regulatory subunit	-0.625565	-0.664068	-0.693289	-0.638697	-0.545919	-0.606068	-0.637724	-0.613091	7	218130000	12	9484100
Sik3	-0.146926	2.42923	Q6P4S6;F6S7W6;E9PU87;F6U6U5;F6U8X4	Q6P4S6;F6S7W6;E9PU87;F6U6U5;F6U8X4	Serine/threonine-protein kinase SIK3	1.31479	1.40998	1.3476	1.35639	1.2394	1.15115	1.26276	1.18775	11	769110000	13	15081000
Msto1	0.142309	0.935846	Q2YDW2;E9PUB7	Q2YDW2;E9PUB7	Protein misato homolog 1	-3.17777	-3.12106	-3.32407	-3.10448	-3.01363	-3.11421	-3.14685	-2.88347	2	81854000	2	2640400
Sphkap	0.00336933	0.0201555	Q6NSW3;E9PUC4;A0A0R4J1Y6	Q6NSW3;E9PUC4;A0A0R4J1Y6	A-kinase anchor protein SPHKAP	0.543936	0.635386	0.654112	0.584677	0.733549	0.540146	0.646875	0.511017	10	1186900000	23	15825000
Psd3	0.209645	1.73725	E9PUC5;Q8C0E9	E9PUC5;Q8C0E9		-0.385332	-0.477846	-0.650913	-0.439287	-0.332113	-0.284258	-0.308077	-0.190351	2	135230000	2	6146700
R3hcc1	0.169897	1.75263	Q8BSI6;E9PUE1	Q8BSI6;E9PUE1	R3H and coiled-coil domain-containing protein 1	-2.366	-2.34521	-2.44767	-2.5362	-2.26662	-2.30121	-2.27886	-2.1688	1	22736000	1	842080
Arhgef1	0.235442	2.22424	Q61210;F6ZN61;E9PUF7	Q61210;F6ZN61;E9PUF7	Rho guanine nucleotide exchange factor 1	-4.23521	-4.10527	-4.18852	-4.06644	-4.03196	-3.83969	-3.90298	-3.87904	3	49667000	3	1103700
Fnbp1l	0.215366	1.33613	E9PUI5;Q8K012;E9PUK3;A0A5F8MPQ8;A0A0G2JFM9	E9PUI5;Q8K012;E9PUK3;A0A5F8MPQ8;A0A0G2JFM9	Formin-binding protein 1-like	0.0512486	0.0162849	-0.022377	-0.0245743	0.0476398	0.364681	0.105213	0.364513	10	259100000	11	8636700
Prrt2	0.162997	0.438353	E9PUL5	E9PUL5	Proline-rich transmembrane protein 2	1.94754	2.05319	1.93769	2.11492	2.05883	1.9737	2.01766	2.65514	7	3563500000	31	296960000
Slc24a4	-0.100084	0.921589	E9PUL6;F7B0S9;Q8CGQ8;A0A0R4J0Z4	E9PUL6;F7B0S9;Q8CGQ8;A0A0R4J0Z4	Sodium/potassium/calcium exchanger 4	-0.650259	-0.518024	-0.502216	-0.523071	-0.609133	-0.726809	-0.545151	-0.712816	2	161960000	7	13497000
Nrxn2	0.159885	0.479937	E9PUN2;E9PUN1	E9PUN2;E9PUN1		-3.00885	-3.04169	-3.07299	-2.90382	-2.94029	-3.1261	-2.8869	-2.43452	2	175910000	4	7648400
Epha5	-0.0887668	1.00357	E9PUQ4;E9PUQ2;E9PUP9;E9PUQ0;Q60629;Q6PFV6	E9PUQ4;E9PUQ2;E9PUP9;E9PUQ0;Q60629;Q6PFV6	Receptor protein-tyrosine kinase;Ephrin type-A receptor 5	-1.71735	-1.60703	-1.59567	-1.52203	-1.65061	-1.70412	-1.68911	-1.7533	2	50910000	3	1060600
Dgkd	0.0580416	1.48188	E9PUQ8	E9PUQ8	Diacylglycerol kinase	-0.279974	-0.282644	-0.254877	-0.261229	-0.267281	-0.210455	-0.175125	-0.193697	4	74393000	6	1458700
Xpo7	-0.0216002	0.131954	Q9EPK7;E9PUW7;A0A2I3BQV5	Q9EPK7;E9PUW7;A0A2I3BQV5	Exportin-7	-0.831966	-0.765579	-0.762379	-0.70199	-0.707088	-0.910231	-0.679964	-0.851032	9	341560000	13	6568400
Cul5	0.165128	0.877226	Q9D5V5;E9PV12;G3X914;E9Q6Z0;F8VQI6	Q9D5V5;E9PV12;G3X914;E9Q6Z0	Cullin-5	0.0935192	-0.0116196	0.0977039	0.0940857	0.083992	0.351803	0.0720177	0.426388	16	579340000	19	12326000
Epb4.1l1	-0.233839	2.73237	E9PV14;A2AUK5;A2AUK8;A2AUK7;A0A2R8VHB6	E9PV14;A2AUK5;A2AUK8;A2AUK7		-0.696753	-0.672276	-0.646545	-0.647055	-0.800598	-0.932625	-0.866398	-0.998363	4	178790000	4	2055000
Prr36	-0.0358691	0.298527	E9PV26;H3BJU6;H3BLA4	E9PV26		-0.727226	-0.748127	-0.811441	-0.816658	-0.708145	-0.92647	-0.792233	-0.820082	9	909830000	9	27571000
Atpif1	0.108665	0.716779	E9PV44;O35143	E9PV44;O35143	ATPase inhibitor, mitochondrial	1.79359	1.76192	1.53862	1.80424	1.90997	1.8425	1.85671	1.72385	7	10426000000	15	2606400000
Tnpo2	-0.00806999	0.153745	Q99LG2;E9PV58;A0A1B0GT37	Q99LG2;E9PV58	Transportin-2	1.46404	1.45758	1.46355	1.47478	1.43298	1.4418	1.43691	1.51599	10	603060000	13	15077000
Mctp1	0.196789	0.488736	E9PV86;E9Q1Y4;E9PYR7;E9PW38	E9PV86		-3.01812	-3.5095	-2.90616	-2.67848	-2.79676	-2.98088	-2.82126	-2.72619	4	58813000	5	1225300
Gcn1l1	-0.0256424	0.105203	E9PVA8	E9PVA8		-2.92508	-2.64347	-2.89503	-2.78311	-2.97154	-2.88788	-2.67334	-2.81651	4	57618000	5	351330
Eif4g1	-0.0263872	0.245649	Q6NZJ6;E9PVC6;E9Q9E1;A0A0J9YUS5;E9PVC5;A0A0J9YVC1;A0A0J9YUC1;E9Q770;A0A338P7C5;A0A0J9YU44;A0A0J9YUL1;A0A0J9YTV0;D3YWY7;D3YWM1;D3Z439	Q6NZJ6;E9PVC6;E9Q9E1;A0A0J9YUS5;E9PVC5	Eukaryotic translation initiation factor 4 gamma 1	1.15577	1.13085	1.15926	1.12206	1.03678	1.22598	1.06106	1.13857	14	553000000	16	8378900
Cdk14	-0.0884275	1.20899	O35495;E9PVC7	O35495;E9PVC7	Cyclin-dependent kinase 14	1.01397	1.00436	0.915577	1.05825	0.96595	0.878565	0.933641	0.860285	6	170370000	7	6552900
Inpp4b	-0.17306	0.585552	Q6P1Y8;E9Q2C4;F8WJC1;Q3URI3;E9PVM1;E9PVM3	Q6P1Y8;E9Q2C4;F8WJC1;Q3URI3;E9PVM1;E9PVM3	Type II inositol 3,4-bisphosphate 4-phosphatase	-5.17415	-4.62727	-4.70859	-4.73255	-4.89825	-5.13177	-4.85609	-5.04869	2	29391000	2	599810
Synj2bp;Gm20498	-0.0963931	1.11645	Q9D6K5;E9PVN6;E9PVQ9	Q9D6K5;E9PVN6;E9PVQ9	Synaptojanin-2-binding protein	-1.20992	-1.22554	-1.19802	-1.17187	-1.18731	-1.36267	-1.26834	-1.37261	2	383680000	12	47960000
Myo6	0.0251646	0.416163	E9PVU0;E9Q3L1;E9Q175;E9Q174;V9GXM4;V9GX76;Q64331	E9PVU0;E9Q3L1;E9Q175;E9Q174;V9GXM4;V9GX76;Q64331	Unconventional myosin-VI	2.725	2.63926	2.64251	2.61996	2.66834	2.72088	2.66409	2.67408	31	2288900000	49	37523000
Pde4d	-0.0850639	1.68383	E9PVU7;B1PSD9;Q01063;B2KF57;B2KF84;F6QFD1;A6XDB1;A6XDB0;F6YIS2	E9PVU7;B1PSD9;Q01063;B2KF57;B2KF84;F6QFD1;A6XDB1;A6XDB0	cAMP-specific 3,5-cyclic phosphodiesterase 4D	1.616	1.66406	1.59734	1.59929	1.54829	1.50285	1.59126	1.49403	15	1121100000	27	30300000
Fhit	0.0470657	0.607442	O89106;E9PVU9;E9PZ91;F6SV10;E9Q3M6	O89106;E9PVU9;E9PZ91;F6SV10	Bis(5-adenosyl)-triphosphatase	-1.7824	-1.74225	-1.85161	-1.70039	-1.70217	-1.68256	-1.75206	-1.75161	3	65373000	3	5943000
Golgb1	0.0376976	0.306037	E9QAH1;E9PVZ8	E9QAH1;E9PVZ8		-1.74034	-1.75557	-1.76337	-1.74817	-1.66301	-1.62316	-1.71137	-1.85913	3	19384000	3	106510
Gpaa1	-0.0326376	0.251149	E9PW03;Q9WTK3;E9QA52;F6T7Y8	E9PW03;Q9WTK3;E9QA52;F6T7Y8	Glycosylphosphatidylinositol anchor attachment 1 protein	-0.368666	-0.513466	-0.301884	-0.370295	-0.361359	-0.412735	-0.411154	-0.499613	3	159210000	4	8844700
Csnk1a1	-0.205991	2.41681	Q8BK63;E9Q4G7;E9PWB2;H7BXB1;E9Q3W1;F6YBC9;E9Q2U6	Q8BK63;E9Q4G7;E9PWB2;H7BXB1;E9Q3W1	Casein kinase I isoform alpha	-2.09431	-2.07135	-2.03773	-1.97896	-2.22892	-2.22749	-2.36071	-2.1892	3	97647000	3	5139300
Thsd7a	0.0691948	0.987497	Q69ZU6;E9PWD2;E9QNR5	Q69ZU6;E9PWD2;E9QNR5	Thrombospondin type-1 domain-containing protein 7A	1.53338	1.64979	1.53955	1.48453	1.63165	1.62433	1.63285	1.59521	17	2088200000	30	29003000
Dpysl3	-0.069077	1.30406	E9PWE8;Q62188;Q3TT92	E9PWE8;Q62188;Q3TT92	Dihydropyrimidinase-related protein 3	4.12742	4.19206	4.19129	4.21221	4.15919	4.07355	4.13607	4.07786	23	17745000000	82	466970000
Map3k5	-0.0690589	0.612252	O35099;E9PWG9;D3YVC4;A0A1L1ST18;A2AQW0	O35099;E9PWG9	Mitogen-activated protein kinase kinase kinase 5	-1.61754	-1.60348	-1.48333	-1.63517	-1.68885	-1.75299	-1.58059	-1.59334	7	300440000	9	4231600
Mcc	0.030365	0.155655	G3UW40;E9PWI3	G3UW40;E9PWI3		-3.25735	-3.48864	-3.25058	-3.24023	-3.1615	-3.34723	-3.25648	-3.35013	1	14435000	1	352080
Ephx1	0.0188856	0.14119	Q9D379;E9PWK1;D3Z4M3;F6YTS6	Q9D379;E9PWK1	Epoxide hydrolase 1	-1.58362	-1.56517	-1.55928	-1.71405	-1.56217	-1.52984	-1.68942	-1.56516	4	121780000	4	4349300
Znrf1	-0.11958	0.371718	Q91V17;G3UYU9;G3UWY5;E9PWL2;E9PZB7	Q91V17;G3UYU9;G3UWY5;E9PWL2;E9PZB7	E3 ubiquitin-protein ligase ZNRF1	-6.88805	-6.67409	-6.45328	-7.04648	-6.9532	-6.96722	-6.73334	-6.88646	1	1667900	1	119140
Lpin2	-0.0569589	0.523709	Q99PI5;E9PWN0;D6RH34	Q99PI5;E9PWN0	Phosphatidate phosphatase LPIN2	-3.12493	-3.17585	-3.09212	-3.20258	-3.23924	-3.29113	-3.08588	-3.20709	4	103290000	4	2295400
Rims1	0.00602579	0.13783	F6Y0S3;E9PWP6;F6VBV0;F6TZK4;Q99NE5;Q7TPL9;A0A668KL79	F6Y0S3;E9PWP6;F6VBV0;F6TZK4;Q99NE5	Regulating synaptic membrane exocytosis protein 1	3.62523	3.66376	3.59943	3.63974	3.66356	3.61707	3.63745	3.63418	44	6578800000	70	84343000
Farsa	0.784393	2.35105	Q8C0C7;E9PWY9;D6RIJ2	Q8C0C7;E9PWY9	Phenylalanine--tRNA ligase alpha subunit	-3.25346	-3.12725	-3.43872	-2.62778	-2.25322	-2.37803	-2.27761	-2.40078	5	113680000	6	4547100
Lyrm9	0.00830245	0.0195184	Q3UN90;E9PX24	Q3UN90;E9PX24	LYR motif-containing protein 9	-2.75147	-2.95321	-3.03362	-2.92581	-3.08181	-2.80418	-3.15944	-2.58547	1	28948000	1	7236900
Pcdh10	-0.052999	1.57579	Q6P0A6;Q925I8;E9PX28;E9PXQ7	Q6P0A6;Q925I8;E9PX28;E9PXQ7		0.364794	0.405123	0.422688	0.388428	0.311205	0.331705	0.353529	0.372597	8	613620000	8	19794000
Sptbn4	-0.0451117	2.73028	E9PX29;Q91ZE6;E9PZC2	E9PX29;Q91ZE6;E9PZC2		3.13587	3.1535	3.15343	3.13901	3.11828	3.08327	3.09993	3.09987	47	3712800000	72	25430000
Rell2	0.0222631	0.653388	Q8BRJ3;E9PX33;H3BJY5;Q8CFT0;E9Q812	Q8BRJ3;E9PX33;H3BJY5;Q8CFT0;E9Q812	RELT-like protein 2	0.243742	0.272936	0.299986	0.236372	0.27356	0.279747	0.281614	0.307167	6	431650000	9	39241000
Pde8b	0.0689082	0.877484	E9PXX4;E9PX38;E9PYP0;E9Q7S6;E9Q8J6;E9Q4S1;E0CXQ1;E9PUL4;E0CY70;F7CT85	E9PXX4;E9PX38;E9PYP0;E9Q7S6;E9Q8J6;E9Q4S1;E0CXQ1;E9PUL4	High affinity cAMP-specific and IBMX-insensitive 3,5-cyclic phosphodiesterase 8B	0.0805531	0.0478897	0.0313091	0.00577354	0.0288563	0.19232	0.0744724	0.14551	3	850380000	3	28346000
Bola3	0.0876997	0.49485	Q8CEI1;E9Q705;E9PX89	Q8CEI1;E9Q705;E9PX89	BolA-like protein 3	-1.51384	-1.39705	-1.42383	-1.39478	-1.27613	-1.42824	-1.16778	-1.50655	1	59333000	2	8476100
Pisd;Gm20671	0.04495	0.350849	Q8BSF4;F7C386;E9PX91;F6TVX7;D3YY63;D3Z0X7;A0A0G2JEL6	Q8BSF4;F7C386;E9PX91;F6TVX7;D3YY63	Phosphatidylserine decarboxylase proenzyme;Phosphatidylserine decarboxylase alpha chain;Phosphatidylserine decarboxylase beta chain	0.727669	0.86924	0.714113	0.808041	0.700472	0.862484	0.869432	0.866474	5	425220000	6	17717000
Timm22	-0.104904	1.26241	E9PXB9;Z4YN86;Q9CQ85	E9PXB9;Z4YN86;Q9CQ85	Mitochondrial import inner membrane translocase subunit Tim22	-0.939857	-0.990358	-0.921997	-0.796917	-1.01365	-1.06138	-1.0076	-0.986116	1	68594000	2	11432000
Srp54;Srp54c	0.0575333	0.395594	P14576;E9PXC0	P14576;E9PXC0	Signal recognition particle 54 kDa protein	-3.72591	-3.8157	-3.81548	-3.68326	-3.83815	-3.70627	-3.57141	-3.6944	4	73198000	4	2439900
Mcf2l	0.0275164	0.187783	E9PXE2;G3UX72;Q64096;E9QPM7;E9PXE1;E9PY12;E9PY13;E9Q863;G3UXP9;D3YUF4;D3YUF3;G3UYM8;F6VR53;F6UKC6;F6WPM5;F7BZ65;F6ZFQ8	E9PXE2;G3UX72;Q64096;E9QPM7;E9PXE1;E9PY12;E9PY13;E9Q863;G3UXP9;D3YUF4;D3YUF3;G3UYM8;F6VR53	Guanine nucleotide exchange factor DBS	-0.963041	-1.07673	-1.03475	-1.07943	-0.879925	-1.00286	-1.03668	-1.12442	7	145770000	8	2242600
Pcdh17	-0.0947912	0.888273	E9PXF0	E9PXF0		-1.17534	-0.937042	-1.1127	-1.06474	-1.11503	-1.1925	-1.19772	-1.16373	5	211850000	6	3923100
Sbf2	-0.0675311	0.832049	E9PXF8;E9Q0D4;F6QG63	E9PXF8;E9Q0D4		-0.665337	-0.639336	-0.545624	-0.59726	-0.596769	-0.746193	-0.679029	-0.695688	6	223080000	6	2424800
Nyap1	-0.032444	0.240569	Q6PFX7;E9PXJ0	Q6PFX7;E9PXJ0	Neuronal tyrosine-phosphorylated phosphoinositide-3-kinase adapter 1	0.234016	0.241882	0.223061	0.170322	0.242271	0.220797	0.247374	0.0290642	5	232060000	9	5950200
Slc29a1	-0.201319	1.24604	Q9JIM1;E9PXM6	Q9JIM1;E9PXM6	Equilibrative nucleoside transporter 1	-2.52867	-2.4341	-2.39914	-2.38481	-2.60789	-2.86679	-2.57192	-2.5054	1	61727000	1	4409100
Adap1	0.0972176	0.710272	E9PY16;Q8R2V5	E9PY16		1.50777	1.40652	1.44414	1.49076	1.45414	1.6758	1.44852	1.65961	16	1637600000	24	77980000
Gm20431;Ube2v1	-0.0384078	0.538945	E9PY39;Q9CZY3;B7ZBY7;Q99LQ7	E9PY39;Q9CZY3;B7ZBY7	Ubiquitin-conjugating enzyme E2 variant 1	-0.110781	-0.0291157	-0.147423	-0.174562	-0.165348	-0.169828	-0.127115	-0.153221	4	460610000	11	25589000
Ncor2	0.228285	0.38946	Q9WU42;E9Q9V3;E9PY55;E9Q701;F8VQL9	Q9WU42;E9Q9V3;E9PY55;E9Q701;F8VQL9	Nuclear receptor corepressor 2	-6.32927	-6.90057	-6.72004	-6.03566	-6.75726	-6.17974	-6.00035	-6.13505	1	26232000	4	198730
Tcea1	0.0983427	0.367257	P10711;E9PYD5;B7ZCS4;F6XMY4;Q9QVN7	P10711;E9PYD5	Transcription elongation factor A protein 1	-1.48062	-1.245	-1.60752	-1.63021	-1.26973	-1.49767	-1.2568	-1.54578	3	54515000	6	3206800
Rasa1	0.00849462	0.09304	E9PYG6;A0A286YDU0	E9PYG6;A0A286YDU0		-3.67732	-3.78432	-3.71129	-3.69873	-3.75703	-3.67943	-3.74253	-3.65869	4	17265000	6	338530
Vcan	-0.0355482	0.827085	Q62059;E9PYH0;E9QMK2;G3XA35;E9QMK3;Q8BS97;F7B603;F7B6F7;E0CZC0	Q62059;E9PYH0;E9QMK2;G3XA35;E9QMK3	Versican core protein	3.40051	3.33226	3.30587	3.34851	3.325	3.29831	3.29664	3.325	15	2484300000	25	21233000
Acot7	0.0905128	1.2987	Q91V12;E9PYH2	Q91V12;E9PYH2	Cytosolic acyl coenzyme A thioester hydrolase	2.89105	2.88409	2.87093	2.91811	2.91661	3.03958	2.92306	3.04698	11	5334600000	32	254030000
Lmo7	-0.142809	1.00535	E9PYI7;F6VG99;E9PYF4;F6TFN2;Q3UPW3;A0A5F8MPW2;E0CZD8	E9PYI7;F6VG99;E9PYF4;F6TFN2		-1.35836	-1.6433	-1.51407	-1.44552	-1.73898	-1.65442	-1.54618	-1.59291	5	426370000	14	5137000
Usp14	0.280708	0.832054	Q9JMA1;E9PYI8	Q9JMA1;E9PYI8	Ubiquitin carboxyl-terminal hydrolase 14;Ubiquitin carboxyl-terminal hydrolase	2.04769	1.94526	1.88661	1.9097	1.93344	2.53982	1.95272	2.48612	12	834410000	23	33376000
Pitpnm2	-0.0417838	0.774797	Q6ZPQ6;E9PYJ7;A0A0G2JFQ8;E0CXR4	Q6ZPQ6;E9PYJ7	Membrane-associated phosphatidylinositol transfer protein 2	1.0895	1.07582	1.11219	1.05795	1.02802	1.03234	1.11045	0.99752	21	1142400000	24	17309000
Cadm1	-0.0444212	0.764729	Q8R5M8;E9PYN1	Q8R5M8;E9PYN1	Cell adhesion molecule 1	3.26054	3.32977	3.30094	3.38478	3.30915	3.25672	3.26485	3.26761	13	3938000000	51	196900000
Slc15a2	-0.108442	0.44219	Q9ES07;E9PYQ9;Q9JM03	Q9ES07;E9PYQ9;Q9JM03	Solute carrier family 15 member 2	-4.33859	-3.98707	-4.03953	-4.10271	-4.11406	-4.44144	-4.11065	-4.23552	1	124370000	2	4441700
Fbxl18	-0.322768	0.699711	F8VQK6;E9PYR1	F8VQK6;E9PYR1		-4.00659	-4.11824	-4.18131	-3.53906	-4.21333	-4.49237	-3.83396	-4.5966	2	23371000	2	687390
Arhgap5	-0.069663	1.21624	P97393;E9PYT0;A0A1W2P6H9	P97393;E9PYT0	Rho GTPase-activating protein 5	0.78414	0.770292	0.695953	0.735907	0.63571	0.694864	0.643633	0.733433	15	512060000	18	6827500
Atl3	-0.0257642	0.283098	Q91YH5;E9PYT3;A0A494BAU1;A0A494BAX8;A0A494BAW9;A0A494B9P1	Q91YH5;E9PYT3;A0A494BAU1;A0A494BAX8	Atlastin-3	-0.877228	-0.98406	-0.88069	-0.89203	-0.920475	-0.998146	-0.953392	-0.865051	5	181310000	5	6973600
Psap	-0.0267043	0.141633	E9PZ00;Q8BFQ1;K3W4L3;J3QPG5;Q61207	E9PZ00;Q8BFQ1;K3W4L3;J3QPG5;Q61207	Prosaposin	3.73642	3.77346	3.80592	3.77687	3.71128	3.83567	3.56405	3.87485	14	5549000000	49	173400000
Map4	-0.191514	2.87078	E9PZ43;A0A140T8T5;A0A0G2JG35;A0A0G2JFK3;A0A0G2JDY5	E9PZ43	Microtubule-associated protein	1.31177	1.3032	1.41405	1.31875	1.12252	1.09778	1.19753	1.16389	6	546260000	14	10925000
Man2c1	-0.086751	1.68853	Q91W89;E9PZ88;F8WIE1;E9PYM7;F6TFL1	Q91W89;E9PZ88;F8WIE1;E9PYM7	Alpha-mannosidase 2C1;Alpha-mannosidase	-0.0412769	-0.128252	-0.0234642	-0.0724277	-0.153866	-0.165766	-0.109877	-0.182917	7	245110000	9	5328400
Exoc5	-0.00231695	0.025796	Q3TPX4;E9PZ92	Q3TPX4;E9PZ92	Exocyst complex component 5	0.128874	0.0765419	0.13028	0.189442	0.147949	0.104671	0.0870457	0.176203	14	545660000	16	13309000
Gm20390;Nme2	0.0408578	0.378991	E9PZF0;Q01768;Q5NC79	E9PZF0;Q01768	Nucleoside diphosphate kinase;Nucleoside diphosphate kinase B	4.05726	3.96649	3.98215	4.07451	4.15931	4.0749	4.03355	3.97609	16	23285000000	61	1225500000
Anp32e	-0.000158787	0.000632898	P97822;E9Q5H2;E9PZF5	P97822;E9Q5H2;E9PZF5	Acidic leucine-rich nuclear phosphoprotein 32 family member E	-5.19889	-5.05326	-4.87271	-5.10974	-5.18466	-4.97415	-5.07605	-5.00038	1	4017000	1	502120
Nptxr;Npcd	-0.0882335	1.87397	E9PZM8;Q99J85;H3BLN6;F8VQB8	E9PZM8;Q99J85;H3BLN6;F8VQB8	Neuronal pentraxin receptor	2.48164	2.57349	2.55138	2.54935	2.45557	2.41586	2.49168	2.43982	13	3338500000	39	151750000
Herc1	0.0188069	0.0715987	E9PZP8;F6RXM1	E9PZP8		-1.62338	-1.62699	-1.59776	-1.47372	-1.44456	-1.73705	-1.38396	-1.68105	7	370110000	11	1737600
Cox7a2l	0.0194535	0.223977	Q61387;E9PZS8	Q61387;E9PZS8	Cytochrome c oxidase subunit 7A-related protein, mitochondrial	0.880234	0.828321	0.889004	0.873653	0.955494	0.801548	0.906851	0.885134	3	552820000	5	78974000
Kif21b	0.0483761	0.26121	Q9QXL1;E9Q0A4;F8VQE2;B7ZNG0;Q7M6Z4;E9QMU1;J3QNW9	Q9QXL1;E9Q0A4;F8VQE2	Kinesin-like protein KIF21B;Kinesin-like protein	-2.46075	-2.34471	-2.4237	-2.57828	-2.28329	-2.53211	-2.32864	-2.4699	3	23581000	3	306250
Fabp7	0.104592	1.07571	P51880;E9Q0H6	P51880;E9Q0H6	Fatty acid-binding protein, brain	0.498573	0.497572	0.560408	0.557673	0.566545	0.672104	0.545462	0.748484	5	388130000	24	55447000
Kif21a	-0.0602636	1.13662	Q9QXL2;F8WGN6;E9Q0J5;A0A2R8VJN0;A0A2R8VKM5	Q9QXL2;F8WGN6;E9Q0J5	Kinesin-like protein KIF21A;Kinesin-like protein	2.78803	2.80149	2.74853	2.79399	2.76708	2.67841	2.76543	2.68007	31	3783100000	56	57319000
Elmod1	0.192638	1.02962	Q3V1U8;E9Q0K9	Q3V1U8;E9Q0K9	ELMO domain-containing protein 1	-1.51814	-1.67531	-1.60799	-1.66737	-1.60547	-1.35165	-1.53261	-1.20852	4	238290000	5	17021000
Itsn1	0.037137	0.963672	E9Q0N0;Q9Z0R4;E9Q3I5;E9Q3I4;E9Q3I9;E9Q3I8;Q6NZJ5;CON__ENSEMBL:ENSBTAP00000001528;D3Z6P4;A0A338P7I4;F6U8U1;F6TCC6;F6ZX53;F6R6C8;Q6J1S9;F6ZLP6;Q6J1F0	E9Q0N0;Q9Z0R4;E9Q3I5;E9Q3I4;E9Q3I9;E9Q3I8	Intersectin-1	2.24678	2.28533	2.21949	2.28738	2.27147	2.29203	2.29908	2.32494	26	2600200000	46	31710000
Mettl17	-0.0482671	0.182359	Q3U2U7;E9Q0X9;F7AGB5;E9Q7K9	Q3U2U7;E9Q0X9;F7AGB5;E9Q7K9	Methyltransferase-like protein 17, mitochondrial	-5.97378	-6.08972	-6.06364	-6.15038	-6.30406	-6.09923	-5.85623	-6.21106	1	7722100	1	297000
Tex264	-0.0580735	0.277778	E9Q137	E9Q137		-4.08884	-3.85717	-4.06667	-4.07826	-4.15834	-4.20961	-4.04599	-3.9093	1	42009000	1	3000600
Grsf1	-0.107952	0.806116	Q8C5Q4;E9Q179	Q8C5Q4;E9Q179	G-rich sequence factor 1	-2.52759	-2.31148	-2.24573	-2.27722	-2.4531	-2.47693	-2.39285	-2.47094	4	50660000	4	1746900
Sept7	0.0608268	1.6211	E9Q1G8;E9Q9F5	E9Q1G8;E9Q9F5	Septin 7	5.91357	5.96207	5.88718	5.91754	6.01408	5.96742	5.95442	5.98775	28	58087000000	246	2525500000
Snx25	-0.131728	0.981623	E9Q1K0	E9Q1K0		-4.90858	-4.82386	-4.85495	-4.86974	-4.92443	-5.16689	-4.86284	-5.02988	2	51214000	2	898500
Add1	-0.00981474	0.0486648	E9Q1K3;D3Z0T1;F6V4G5	E9Q1K3		-2.811	-2.63389	-2.61335	-2.55206	-2.74433	-2.69956	-2.54141	-2.66424	1	21587000	3	799530
Pdzd2	-0.113391	0.301327	E9Q1M1	E9Q1M1		-2.01931	-2.02182	-2.02404	-2.06507	-2.20404	-2.41315	-1.6917	-2.27491	2	48663000	3	347590
Sec23a	0.0167422	0.202449	Q01405;E9Q1S3	Q01405;E9Q1S3	Protein transport protein Sec23A	1.81655	1.77751	1.70198	1.74951	1.80411	1.76605	1.82106	1.7213	9	1564700000	21	42290000
Camk2d	-0.00320053	0.038577	E9Q1T1	E9Q1T1		3.89112	3.99553	4.00617	3.929	3.92995	3.95513	3.95172	3.97222	12	7728100000	66	276000000
Ctif	-0.216197	0.567526	Q6PEE2;E9Q1U6	Q6PEE2;E9Q1U6	CBP80/20-dependent translation initiation factor	-6.55631	-6.37463	-5.78649	-6.32851	-6.53351	-6.41104	-6.33527	-6.63092	1	3436900	1	92889
Tbck	0.0631824	0.327667	E9Q1W7;Q8BM85	E9Q1W7;Q8BM85	TBC domain-containing protein kinase-like protein	1.43632	1.47701	1.63646	1.43969	1.47022	1.74622	1.45499	1.57078	5	413890000	6	10095000
Cacna2d1	-0.0760484	1.85799	O08532;E9Q1X8;Q8C6Y3	O08532;E9Q1X8	Voltage-dependent calcium channel subunit alpha-2/delta-1;Voltage-dependent calcium channel subunit alpha-2-1;Voltage-dependent calcium channel subunit delta-1	4.53021	4.45278	4.46893	4.53391	4.42104	4.39907	4.43069	4.43083	37	9515800000	96	173010000
Adsl	-0.0819497	1.28825	P54822;E9Q242;E9Q3T7;A0A140LHU1;A0A0G2JFI8;E9Q0A0;A0A0G2JFL8	P54822;E9Q242;E9Q3T7	Adenylosuccinate lyase	2.06926	2.10897	2.05306	2.04921	2.04874	1.91458	2.02855	1.96082	10	586460000	12	24436000
Sidt1	-0.0171323	0.0567768	Q6AXF6;E9Q247	Q6AXF6;E9Q247	SID1 transmembrane family member 1	-0.814814	-0.942781	-0.732719	-0.751518	-0.976995	-0.796646	-0.966736	-0.569984	2	85354000	2	3879700
Coil	0.0349898	0.0520941	Q5SU73;E9Q284	Q5SU73;E9Q284	Coilin	-3.91833	-4.52096	-4.20727	-4.38947	-4.66653	-3.71915	-4.32928	-4.18111	2	34708000	2	1388300
Hrh3	0.184606	0.853962	P58406;E9Q7T5;E9Q5S3;E9Q292;E9Q540	P58406;E9Q7T5;E9Q5S3;E9Q292;E9Q540	Histamine H3 receptor	-1.96685	-1.98341	-2.08422	-2.11665	-1.73831	-1.75087	-1.76449	-2.15904	1	8761700	1	973520
Acox3	-0.130808	0.329165	Q9EPL9;Q3TAW3;E9Q296;Q8C178;D3Z2N6	Q9EPL9;Q3TAW3;E9Q296;Q8C178;D3Z2N6	Peroxisomal acyl-coenzyme A oxidase 3;Acyl-coenzyme A oxidase	-2.89194	-2.96791	-2.37	-3.07535	-2.95369	-3.13816	-2.87457	-2.86202	4	155240000	5	3786200
Gm15800	-0.048008	0.344539	E9Q2E4;A0A0J9YUS1	E9Q2E4		0.990578	1.10321	0.925047	1.11355	1.08499	0.971216	0.987318	0.896835	15	652290000	19	3261500
Ccdc43	-0.0258298	0.134622	Q9CR29;E9Q2S9	Q9CR29;E9Q2S9	Coiled-coil domain-containing protein 43	-1.52041	-1.39229	-1.4429	-1.51825	-1.41996	-1.6787	-1.38601	-1.4925	3	97334000	5	9733400
Car10;Ca10	-0.0280216	0.258058	E9Q2V1;P61215;Q9CZQ3;Q3TRQ4	E9Q2V1;P61215;Q9CZQ3;Q3TRQ4	Carbonic anhydrase-related protein 10	-1.54346	-1.4229	-1.40643	-1.38176	-1.44739	-1.50743	-1.40124	-1.51059	2	43811000	2	3650900
Loh12cr1	0.00578284	0.0324754	Q9D920;E9Q2W8	Q9D920;E9Q2W8	Loss of heterozygosity 12 chromosomal region 1 protein homolog	-2.60946	-2.65196	-2.59475	-2.43784	-2.45217	-2.62964	-2.60477	-2.5843	1	66488000	4	4749100
Actn4	0.0152245	0.22111	E9Q2W9	E9Q2W9		1.4101	1.31251	1.34718	1.39106	1.38404	1.33414	1.41365	1.38992	2	633160000	9	21105000
Agap1	-0.0603514	1.75653	E9Q3K3	E9Q3K3		0.415115	0.398512	0.404997	0.399853	0.323454	0.346495	0.394566	0.312557	6	236460000	9	5254700
Pi4ka	0.0469475	0.652831	E9Q3L2;A0A140T8I9;A0A338P7D3;A0A338P6F9;A0A338P6S0	E9Q3L2;A0A140T8I9		4.17579	4.10255	4.11415	4.11029	4.11112	4.22533	4.13089	4.22323	61	8449700000	105	72220000
Dctn1	-0.0218563	0.68302	E9Q3M3;O08788;D3Z2M9;D3YYG9	E9Q3M3;O08788	Dynactin subunit 1	3.71329	3.75514	3.74432	3.77489	3.73758	3.71664	3.74102	3.70498	51	8180900000	138	129860000
2010300C02Rik	-0.0678988	1.61373	E9Q3M9;F7B0R9	E9Q3M9;F7B0R9		3.22795	3.26809	3.28863	3.29535	3.2083	3.21373	3.23255	3.15385	26	3783300000	42	59114000
Slc7a1	-0.361443	2.30542	Q09143;E9Q3N1	Q09143;E9Q3N1	High affinity cationic amino acid transporter 1	-5.41322	-5.28145	-5.51692	-5.34323	-5.88641	-5.83839	-5.60964	-5.66614	2	2138100	2	106900
Alcam	-0.0328722	0.933542	Q61490;E9Q4G8;E9Q3Q6;F6QH25;Q5MPX5	Q61490;E9Q4G8;E9Q3Q6	CD166 antigen	4.12018	4.16323	4.16693	4.11995	4.14578	4.09505	4.10534	4.09263	19	6259800000	75	215860000
Slc6a9	0.0628242	0.470397	P28571;E9Q517;E9Q3V0;E9QA02;E9Q3Z2	P28571;E9Q517;E9Q3V0	Sodium- and chloride-dependent glycine transporter 1;Transporter	-0.533705	-0.52635	-0.71405	-0.629395	-0.593935	-0.47551	-0.62221	-0.460548	5	291030000	6	17120000
Ryr2	-0.0313554	0.611675	E9Q401;F6U7V1;Q80ZZ5	E9Q401;F6U7V1	Ryanodine receptor 2	4.02366	3.96991	4.00259	3.98696	3.91176	3.99571	3.94739	4.00284	79	4624000000	124	17449000
Nbas	-0.0782537	0.965021	E9Q411	E9Q411		-2.93391	-2.94621	-2.93521	-2.85804	-3.04373	-2.94594	-2.92438	-3.07233	3	28042000	3	262080
Pigk	0.0389829	0.227122	E9Q421;Q8BXX3;Q8BL63;Q9CXY9	E9Q421;Q8BXX3;Q8BL63;Q9CXY9	GPI-anchor transamidase	-1.23245	-1.45709	-1.41139	-1.45815	-1.2564	-1.31605	-1.36891	-1.46179	3	56039000	5	2949400
Rnf25	0.468896	1.07761	Q9QZR0;E9Q446	Q9QZR0;E9Q446	E3 ubiquitin-protein ligase RNF25	-2.98305	-3.61671	-3.8185	-3.57673	-3.04618	-3.41202	-2.81412	-2.84708	1	17782000	1	846780
Cdh8	-0.175874	1.15643	P97291;Q8C449;E9Q451;D6RG94;E9PYB2	P97291;Q8C449;E9Q451;D6RG94;E9PYB2	Cadherin-8	-3.2818	-3.0416	-3.38646	-3.17899	-3.46078	-3.37771	-3.43253	-3.32133	3	114790000	10	4099800
Tpm1	-0.320832	1.49358	E9Q452;E9Q454;F8WID5;E9Q450;B7ZNL3;E9Q448;S4R2U0;P58774;CON__Q3SX28;A2AIM4;A2AIM5	E9Q452;E9Q454;F8WID5;E9Q450;B7ZNL3;E9Q448		-0.998041	-0.900002	-0.751862	-0.572506	-0.948959	-1.25556	-1.08903	-1.21219	2	63061000	4	4204100
Tpm1	-0.0616755	0.289643	E9Q456;G5E8R2;S4R261	E9Q456;G5E8R2		-0.814026	-0.732477	-0.497396	-0.584469	-0.58448	-0.811468	-0.684662	-0.79446	2	203940000	13	13596000
Arpp19	-0.0884912	0.440322	P56212;E9Q4B9;E9Q827;E9PXD7	P56212;E9Q4B9;E9Q827;E9PXD7	cAMP-regulated phosphoprotein 19	-1.42622	-1.31013	-1.45973	-1.20284	-1.45877	-1.50642	-1.24086	-1.54683	2	246890000	2	35270000
Klhl26	0.152379	0.56882	Q8BGY4;E9Q4C1	Q8BGY4;E9Q4C1	Kelch-like protein 26	-2.94712	-3.2586	-3.46375	-3.39254	-3.21985	-2.97247	-3.1259	-3.13427	2	82927000	2	2591500
Ablim2	-0.00484753	0.052682	E9Q4K0;E9Q0W6;F6UI99;D3YYR9	E9Q4K0;E9Q0W6		3.35483	3.39048	3.34531	3.37781	3.3084	3.3454	3.3448	3.45044	17	2983100000	38	78503000
Chchd6	0.0375042	0.456249	Q91VN4;E9Q4M4	Q91VN4;E9Q4M4	MICOS complex subunit Mic25	2.35275	2.33545	2.39648	2.3705	2.39659	2.32922	2.49543	2.38395	7	6094800000	34	507900000
Wdfy1	0.0580263	0.778861	E9Q4P1;D3YWG9;A0A087WPX9;D3Z057;Q9DAD3	E9Q4P1		1.53852	1.48865	1.42021	1.45044	1.50484	1.47464	1.55643	1.59402	10	1527700000	26	63653000
Diaph2;Diap2	-0.0415604	0.674584	O70566;E9Q4U7;Q6W4W7	O70566;E9Q4U7;Q6W4W7	Protein diaphanous homolog 2	-0.988983	-0.911476	-0.891001	-0.949977	-0.983686	-1.03157	-0.940887	-0.951536	8	160800000	8	3034000
Nup107	-0.0524776	0.148752	Q8BH74;E9Q4V9	Q8BH74;E9Q4V9	Nuclear pore complex protein Nup107	-5.08525	-5.63293	-5.50794	-5.26533	-5.43407	-5.57707	-5.36859	-5.32163	4	14232000	5	268520
Dzank1	-0.0290933	0.204217	Q8C008;E9Q4Z6	Q8C008;E9Q4Z6	Double zinc ribbon and ankyrin repeat-containing protein 1	-1.25645	-1.18941	-1.15298	-1.33954	-1.26483	-1.25439	-1.17301	-1.36251	3	122360000	4	2719100
Myo1b	-0.00858068	0.0548956	P46735;E9QNH6;E9Q580;Q7TQD7;D3YV80	P46735;E9QNH6;E9Q580;Q7TQD7	Unconventional myosin-Ib	-0.59626	-0.67358	-0.686691	-0.721643	-0.774401	-0.635075	-0.739376	-0.563646	6	310040000	6	5000600
Ranbp9	-0.0722084	1.56772	P69566;E9Q5D6;A0A1Y7VLX7	P69566;E9Q5D6	Ran-binding protein 9	-0.0714397	-0.0715084	0.00243378	0.00577354	-0.101755	-0.129368	-0.0746956	-0.117756	9	299200000	12	13009000
Pcdh19	-0.0373137	0.46254	Q80TF3;E9Q5E1;A2AGW4	Q80TF3;E9Q5E1;A2AGW4	Protocadherin-19	-1.33917	-1.26829	-1.21377	-1.28137	-1.27909	-1.38818	-1.3041	-1.28048	4	153000000	5	3326000
Psmd13	0.126861	1.1673	Q9WVJ2;E9Q5I9;E9Q0U1;F6ZQQ3	Q9WVJ2;E9Q5I9;E9Q0U1	26S proteasome non-ATPase regulatory subunit 13	1.48279	1.41129	1.4348	1.43145	1.46209	1.67494	1.4826	1.64816	8	621520000	17	23905000
Acadsb	-0.0680494	1.09515	Q9DBL1;E9Q5L3;A0A140LHL4	Q9DBL1;E9Q5L3	Short/branched chain specific acyl-CoA dehydrogenase, mitochondrial	1.42179	1.42965	1.50621	1.5273	1.42167	1.36471	1.44497	1.38139	6	387400000	9	20389000
Zfr2	-0.24852	2.19709	E9Q5M4	E9Q5M4		-1.31807	-1.56343	-1.41664	-1.48604	-1.73629	-1.7545	-1.62192	-1.66555	2	243790000	6	5946100
Ahnak	-0.0532832	0.291729	E9Q616	E9Q616		1.19472	1.04334	1.37632	1.15305	1.10617	1.06847	1.21156	1.16811	11	450420000	16	1237400
Rgs12	-0.135147	1.27108	Q8CGE9;E9Q652;E9Q1K7;D3Z0G6;D3Z0G7;D3Z0G5;Q3TTW9;D3YXA5	Q8CGE9;E9Q652;E9Q1K7;D3Z0G6;D3Z0G7;D3Z0G5;Q3TTW9	Regulator of G-protein signaling 12	-0.6854	-0.544754	-0.541649	-0.567263	-0.782965	-0.760239	-0.749874	-0.586576	6	469900000	9	8866100
Xkr6	-0.271509	0.518371	H3BL12;H3BJG3;E9Q6C8	H3BL12;H3BJG3;E9Q6C8	XK-related protein;XK-related protein 6	-3.46853	-3.57917	-3.57797	-3.48473	-3.25332	-4.02218	-3.58145	-4.33948	2	95528000	3	23882000
Mapk8ip3	0.00674391	0.0484273	Q9ESN9;E9Q6E0;J3QNR6;K3W4S4;E9Q6B6;D3YWH6	Q9ESN9;E9Q6E0;J3QNR6;K3W4S4;E9Q6B6	C-Jun-amino-terminal kinase-interacting protein 3	2.23997	2.24771	2.24099	2.3393	2.33937	2.25146	2.34082	2.16329	23	1438900000	32	23982000
Plekha5	-0.0300379	1.1322	E9Q6H8;A0A0N4SWD7;A0A0N4SUU0;A0A0N4SWF5;A0A0N4SUY3;A0A1L1SQF5;A0A0N4SV65;A0A0N4SUV0;A0A0N4SW19;A0A0N4SWC0;A0A0N4SVR9	E9Q6H8;A0A0N4SWD7;A0A0N4SUU0;A0A0N4SWF5		1.1995	1.21828	1.21133	1.22262	1.17693	1.15362	1.18479	1.21624	17	923330000	21	13190000
Il1rap	7.29561e-05	0.00026474	Q61730;G3UY13;E9Q6I2	Q61730;G3UY13;E9Q6I2	Interleukin-1 receptor accessory protein	-3.97877	-3.96634	-4.10449	-4.23491	-3.97998	-3.93856	-4.14759	-4.21808	2	175860000	3	5495600
Dmwd	-0.00561666	0.033385	Q08274;E9Q6J8	Q08274;E9Q6J8	Dystrophia myotonica WD repeat-containing protein	0.259081	0.304663	0.168734	0.372545	0.360579	0.178564	0.302242	0.241171	10	594680000	11	22025000
Atrip	-0.078382	0.913903	Q8BMG1;I6L9G2;E9Q6L5	Q8BMG1;I6L9G2;E9Q6L5	ATR-interacting protein	1.21234	1.08866	1.13968	1.1139	1.02906	0.979534	1.10116	1.13129	1	236950000	1	7180200
Pum1;Pum2	-0.0318637	0.117506	Q80U78;E9Q6M7;Q3TTW5;Q80U58;A8WHM8;F6YD01;Q3TQ29;Q3UR91	Q80U78;E9Q6M7;Q3TTW5;Q80U58;A8WHM8;F6YD01;Q3TQ29;Q3UR91	Pumilio homolog 1;Pumilio homolog 2	-3.78639	-4.0594	-3.85425	-3.72982	-4.03827	-3.87559	-3.94136	-3.7021	2	22715000	3	582440
Sec22b	-0.0994349	2.78389	O08547;E9Q6R3;A0A0G2JF08;D6RES2	O08547;E9Q6R3	Vesicle-trafficking protein SEC22b	1.29448	1.32594	1.34906	1.29948	1.21386	1.183	1.24588	1.22847	7	1440700000	17	120060000
Dos	0.20819	0.767615	E9Q6U0	E9Q6U0		-3.60825	-3.32313	-3.50916	-3.13724	-3.23384	-3.16824	-3.37364	-2.9693	1	40516000	3	10129000
Pfdn4	-0.0647273	0.363928	Q3UWL8;E9Q6U4;Q6P0X1;E9Q4Q8;E9Q8R1	Q3UWL8;E9Q6U4;Q6P0X1	Prefoldin subunit 4	-0.575945	-0.418535	-0.470699	-0.353483	-0.344709	-0.616034	-0.529463	-0.587366	4	363340000	6	121110000
Mapre2	0.0235124	0.363857	Q8R001;E9Q6X0;D3YYK8;Q3TG90	Q8R001;E9Q6X0;D3YYK8;Q3TG90	Microtubule-associated protein RP/EB family member 2	3.43806	3.43699	3.34233	3.37639	3.39951	3.41139	3.41077	3.46615	14	7924500000	40	495280000
Usp31	-0.0730915	0.517803	E9Q6Y8	E9Q6Y8	Ubiquitin carboxyl-terminal hydrolase	0.651468	0.639456	0.508434	0.602131	0.636324	0.407095	0.609182	0.456522	7	353230000	13	5272100
Pam	-0.159343	2.25546	P97467;E9Q704;F8VQA4;F6T0D3;F7D4K4	P97467;E9Q704;F8VQA4	Peptidyl-glycine alpha-amidating monooxygenase;Peptidylglycine alpha-hydroxylating monooxygenase;Peptidyl-alpha-hydroxyglycine alpha-amidating lyase	-1.36872	-1.29333	-1.24818	-1.29287	-1.40058	-1.52567	-1.42763	-1.48659	4	107980000	6	2203700
Ube4a	0.000711918	0.00294965	G3X9Y5;E9Q735;E9Q442	G3X9Y5;E9Q735	Ubiquitin conjugation factor E4 A	-3.87013	-4.16367	-3.88069	-3.89819	-4.06651	-3.89991	-3.93952	-3.90389	3	34952000	4	728170
Srp72	-0.13826	0.661693	F8VQC1;E9Q740	F8VQC1;E9Q740	Signal recognition particle subunit SRP72	-3.93395	-4.12481	-3.87568	-3.64346	-4.00171	-4.07605	-4.03737	-4.01579	2	15715000	3	476200
Gfm2	0.0623431	0.279963	Q8R2Q4;E9Q7N5;Q8C1C2;E0CY79	Q8R2Q4;E9Q7N5;Q8C1C2	Ribosome-releasing factor 2, mitochondrial	-3.75816	-3.45054	-3.53061	-3.39604	-3.43613	-3.56774	-3.52398	-3.35812	3	36529000	4	936630
Fmn1	0.00362659	0.0184405	Q05860;E9Q7P6	Q05860;E9Q7P6	Formin-1	-1.87004	-1.94268	-1.88676	-2.05225	-1.87143	-1.98798	-1.82434	-2.05348	1	53559000	2	704730
Tpm3	-0.0203934	0.352909	E9Q7Q3	E9Q7Q3		4.40578	4.37504	4.33709	4.35748	4.39805	4.31274	4.36448	4.31855	23	11861000000	70	790730000
Synj1	0.0355692	1.67227	E9Q7S0;F7BQW7;Q8CHC4;D3Z656;D3Z1M7;F7CD11;F6VSS8;A0A338P6V7;D3YWM9;F7BI35	E9Q7S0;F7BQW7;Q8CHC4;D3Z656	Synaptojanin-1	4.71881	4.72932	4.68404	4.70706	4.72873	4.74588	4.75816	4.74874	53	18973000000	155	267230000
Snx13	-0.118318	1.241	Q6PHS6;E9Q7T4;E9QNG6	Q6PHS6;E9Q7T4;E9QNG6	Sorting nexin-13	-2.07238	-1.98622	-2.10849	-1.96664	-2.14509	-2.14284	-2.06884	-2.25023	2	26982000	2	550650
Immt	0.157461	0.904945	E9Q800;E9QAY6;A0A0U1RQ14	E9Q800;E9QAY6		0.136108	0.0562096	-0.0972824	0.0751705	0.338451	0.219109	0.247454	-0.00496292	1	121840000	2	2833600
Atp2b4	-0.149407	1.78247	E9Q828;F7AAP4;Q6Q477	E9Q828;F7AAP4;Q6Q477	Calcium-transporting ATPase	4.49358	4.56658	4.48806	4.46815	4.44688	4.3104	4.39194	4.26952	34	20034000000	126	385270000
Cadps2	-0.0675688	1.25434	E9Q835;Q8BYR5;S4R1C6;E9Q5C0;A0A0M3HEP6;F6SH36	E9Q835;Q8BYR5;S4R1C6;E9Q5C0;A0A0M3HEP6;F6SH36	Calcium-dependent secretion activator 2	1.18157	1.19134	1.18219	1.2185	1.18142	1.0534	1.12025	1.14826	15	445320000	25	6361600
Scamp3	0.0256801	0.555603	O35609;E9Q855;Q3UXS0	O35609;E9Q855;Q3UXS0	Secretory carrier-associated membrane protein 3	1.8348	1.87276	1.85718	1.89793	1.91852	1.84591	1.91603	1.88493	6	843860000	13	64912000
Abca12	-0.0922184	0.875115	E9Q876	E9Q876		0.392639	0.452967	0.474632	0.58213	0.303753	0.472067	0.35779	0.399885	2	60454000	6	521150
Pi4kb	0.0621495	0.416416	Q8BKC8;E9Q8A3;D6RI80	Q8BKC8;E9Q8A3;D6RI80	Phosphatidylinositol 4-kinase beta	-2.16527	-2.22646	-2.14279	-2.18155	-2.07563	-2.29614	-2.0993	-1.9964	2	74824000	3	1969000
Rbm39	-0.0965047	0.549891	Q8VH51;E9Q8F0;F7AA45;B7ZD61;B7ZD63;B7ZD64;E9PZF9;D6RCZ8;E9Q999;D6RJ85	Q8VH51;E9Q8F0;F7AA45;B7ZD61	RNA-binding protein 39	-0.614578	-0.776928	-0.472319	-0.471464	-0.791306	-0.646227	-0.630508	-0.653267	5	123330000	8	5138700
Nfxl1	0.087285	0.692441	E9Q8I7;E9Q3K1;E9PZN0	E9Q8I7;E9Q3K1;E9PZN0		-2.94905	-2.83273	-2.94891	-3.04609	-2.90787	-2.8352	-2.93832	-2.74626	3	69427000	4	1446400
Clasp2	-0.102956	3.92622	Q8BRT1;E9Q8N5;Q08EB6;Q08EB5;F7DCH5;A0A1L1ST22;Q8BSE7;A0A1L1SRY3	Q8BRT1;E9Q8N5;Q08EB6;Q08EB5;F7DCH5	CLIP-associating protein 2	4.00487	3.9788	4.01403	4.00109	3.89682	3.88194	3.92199	3.88622	40	5599100000	87	75664000
Slc4a4	0.0223179	0.700709	E9Q8N8	E9Q8N8	Anion exchange protein	4.14993	4.1853	4.16991	4.16387	4.21573	4.18446	4.2045	4.1536	22	9560300000	81	227630000
Fam131b	0.0515146	0.263367	Q3TY60;E9Q8P8	Q3TY60;E9Q8P8	Protein FAM131B	1.3953	1.47399	1.27219	1.27182	1.56002	1.35408	1.44174	1.26352	11	2938400000	18	209880000
Dennd4a	-0.183754	0.86906	E9Q8V6	E9Q8V6		-4.71483	-4.46387	-4.8096	-4.55667	-4.96358	-4.90163	-4.63264	-4.78215	1	80573000	2	875790
Ctnnd1	-0.0144424	0.160259	P30999;E9Q8Z8;E9Q8Z6;E9Q8Z5;G3X9V2;E9Q986;E9Q904;E9Q901;E9Q903;D3Z2H2;E9Q8Z9;E9Q8Z4;E9Q905;E9Q907;E9Q906;D3Z7H6;D3Z2H7	P30999;E9Q8Z8;E9Q8Z6;E9Q8Z5;G3X9V2;E9Q986;E9Q904;E9Q901;E9Q903;D3Z2H2;E9Q8Z9;E9Q8Z4;E9Q905;E9Q907;E9Q906;D3Z7H6;D3Z2H7	Catenin delta-1	1.90975	1.93664	1.9864	1.96377	1.89645	1.9781	1.86988	1.99436	29	5175600000	43	105620000
Rap1gds1	-0.0338535	0.835483	E9Q912;A0A0G2JF70	E9Q912		4.16989	4.12369	4.08277	4.1	4.07793	4.07602	4.10717	4.07981	27	12552000000	103	404890000
Tmem11	0.25803	0.804138	Q8BK08;E9Q933;Z4YN74	Q8BK08;E9Q933;Z4YN74	Transmembrane protein 11, mitochondrial	-1.11202	-1.20695	-1.20015	-1.27287	-1.24453	-0.649059	-1.1729	-0.69338	2	114410000	2	14301000
Ifrd1	0.0264297	0.0438907	P19182;E9Q949	P19182;E9Q949	Interferon-related developmental regulator 1	-5.5604	-6.30919	-6.29855	-6.16629	-5.84361	-6.07624	-5.94738	-6.36148	1	37451000	3	1872600
Ablim1	-0.00752211	0.0397458	E9Q9C4;E9Q9C0;E9Q9C1;E9Q9C2;E9Q9C7;E9Q9D1;E9Q9D2;E9Q9Q7;F6YHE5	E9Q9C4;E9Q9C0;E9Q9C1;E9Q9C2;E9Q9C7;E9Q9D1;E9Q9D2		-3.27078	-3.0193	-3.17396	-3.05241	-3.10105	-3.16817	-3.06989	-3.20743	1	276070000	8	6001500
Atp6v0c	0.0295653	0.320078	E9Q9C5;P63082	E9Q9C5;P63082	V-type proton ATPase 16 kDa proteolipid subunit	-0.788786	-0.809162	-0.745676	-0.640478	-0.744387	-0.715017	-0.71524	-0.691196	2	383140000	13	127710000
Kif1a	0.0390835	1.3997	E9Q9G6;E9QAN4;G3UW47;P33173;Q6TA13;A0A087WQE8;O35071;A0A087WNM0;E9Q9B0;A0A087WRJ3;A0A087WSU7;Q3V3Y9;F6XNB6	E9Q9G6;E9QAN4;G3UW47;P33173;Q6TA13;A0A087WQE8	Kinesin-like protein;Kinesin-like protein KIF1A	3.03471	3.04339	2.98505	3.03186	3.07076	3.07154	3.06744	3.04161	45	3334000000	74	37044000
Dlg1	-0.047606	0.949101	E9Q9H0;D3Z3B8;F6UDT8	E9Q9H0;D3Z3B8		4.06165	4.06782	4.01379	4.07364	4.0556	3.96049	4.02852	3.98185	32	7807200000	73	211010000
Dlg5	0.027601	0.127115	F6YZU5;E9Q9I2;E9Q9R9	F6YZU5;E9Q9I2;E9Q9R9		-2.92984	-2.83444	-2.79438	-2.8687	-2.82367	-3.01137	-2.63862	-2.84331	2	49967000	5	567810
Ppip5k2	-0.0826669	0.819525	Q6ZQB6;E9Q9J4	Q6ZQB6;E9Q9J4	Inositol hexakisphosphate and diphosphoinositol-pentakisphosphate kinase 2	-2.00797	-1.95372	-2.0782	-1.95452	-2.00382	-2.14205	-2.01829	-2.16092	2	74720000	6	1245300
Akap6	-0.0293043	0.0966644	E9Q9K8;Q6PGB9	E9Q9K8;Q6PGB9		-4.82733	-4.998	-4.86264	-4.8715	-4.99177	-5.16664	-4.6779	-4.84039	2	27386000	2	248960
Islr2	0.0506918	0.136935	Q5RKR3;E9Q9N7	Q5RKR3;E9Q9N7	Immunoglobulin superfamily containing leucine-rich repeat protein 2	-3.51334	-3.19502	-3.47649	-3.59191	-3.47155	-3.36729	-3.10575	-3.6294	3	129570000	6	3702000
Cdh18	0.011791	0.451401	E9Q9Q6;F6RSC2;E9Q941;A0A2I3BPS8;Q8BLB5	E9Q9Q6;F6RSC2;E9Q941;A0A2I3BPS8		-1.35833	-1.39364	-1.38635	-1.38025	-1.36859	-1.37703	-1.34262	-1.38317	4	696380000	4	19344000
Pick1	-0.0808287	2.21636	E9QAC6;Q62083;E9PUZ5	E9QAC6;Q62083;E9PUZ5	Galectin;PRKCA-binding protein	0.751663	0.771381	0.735914	0.771957	0.680111	0.631882	0.678299	0.71731	4	238070000	5	9156600
Ccdc93	0.118631	0.850196	Q7TQK5;E9QAD4	Q7TQK5;E9QAD4	Coiled-coil domain-containing protein 93	-0.486601	-0.485712	-0.579975	-0.617432	-0.421696	-0.501984	-0.250729	-0.520786	8	419140000	13	11643000
Iqsec2	-0.068965	1.85469	E9QAD8;Q5DU25;A4GZ26;D3Z5I6;D3Z6V7	E9QAD8;Q5DU25;A4GZ26;D3Z5I6;D3Z6V7	IQ motif and SEC7 domain-containing protein 2	4.24763	4.27222	4.22912	4.28402	4.20353	4.18299	4.22244	4.14819	46	11425000000	120	165580000
Tanc1	0.0137043	0.0256705	Q0VGY8;E9QAF9	Q0VGY8;E9QAF9	Protein TANC1	-0.7684	-0.759449	-0.943581	-0.97016	-0.369825	-0.954411	-0.865108	-1.19743	9	461510000	16	4709300
Arhgap26	0.0616531	0.978234	Q6ZQ82;F6T836;E9QAQ3;F6XTB7;D3Z1X5	Q6ZQ82;F6T836;E9QAQ3;F6XTB7	Rho GTPase-activating protein 26	-0.646759	-0.580536	-0.634264	-0.633017	-0.639801	-0.500759	-0.551725	-0.555677	10	398830000	17	9064400
Gsk3b	-0.00348663	0.105244	E9QAQ5;Q9WV60	E9QAQ5;Q9WV60	Glycogen synthase kinase-3 beta	3.12575	3.10573	3.09809	3.14528	3.11584	3.12928	3.09971	3.11607	18	2852400000	30	118850000
Arid1a	-0.205336	2.20071	E9QAQ7;A2BH40	E9QAQ7;A2BH40	AT-rich interactive domain-containing protein 1A	-4.33484	-4.40475	-4.35164	-4.32669	-4.52709	-4.67881	-4.45612	-4.57724	2	56351000	4	687210
Chd4	0.279601	1.15311	Q6PDQ2;E9QAS5;E9QAS4;F6WR45	Q6PDQ2;E9QAS5;E9QAS4	Chromodomain-helicase-DNA-binding protein 4	-2.95374	-3.23065	-3.14593	-2.80806	-2.91761	-2.65918	-2.8759	-2.56729	5	48552000	5	551730
Sec16a	-0.0141671	0.0621626	E9QAT4	E9QAT4		-3.5733	-3.64716	-3.39504	-3.51762	-3.60421	-3.59285	-3.36602	-3.62671	1	29131000	3	320120
Ncam1	0.0239677	0.0713216	E9QB01	E9QB01		0.195354	0.116468	0.104786	-0.0290871	-0.11306	0.306183	-0.0239201	0.31419	1	1219300000	2	32954000
Mars	0.0159779	0.1095	Q68FL6;E9QB02;F6W0G8	Q68FL6;E9QB02	Methionine--tRNA ligase, cytoplasmic	-1.36821	-1.24956	-1.18475	-1.20349	-1.22109	-1.28342	-1.14298	-1.29461	3	27445000	3	609890
Neo1	-0.16235	1.30858	Q7TQG5;E9QK04;P97798;A0A1L1SRD6	Q7TQG5;E9QK04;P97798	Neogenin	1.55906	1.63672	1.64021	1.57884	1.54524	1.32836	1.55464	1.33719	14	1412600000	28	21732000
Nlgn1	-0.103298	1.4543	Q99K10;E9QK34	Q99K10;E9QK34	Neuroligin-1	-0.472532	-0.43301	-0.450197	-0.493473	-0.525211	-0.647705	-0.489431	-0.600058	5	234280000	7	8367100
Ablim1	-0.066134	1.25864	Q8K4G5;E9QK41;E9Q030	Q8K4G5;E9QK41;E9Q030	Actin-binding LIM protein 1	2.57082	2.64105	2.59139	2.6673	2.56981	2.51871	2.58951	2.52799	25	3038000000	39	54250000
Eml2	-0.0151482	0.0959347	E9QK48;Q7TNG5;D6RGM3;A0A0U1RQ42	E9QK48		-0.426247	-0.48683	-0.490402	-0.435837	-0.619158	-0.426508	-0.49387	-0.360373	7	195130000	11	5273700
Ngef	0.0501633	0.801055	Q8CHT1;E9QK62;F6SWQ9	Q8CHT1;E9QK62;F6SWQ9	Ephexin-1	2.13278	2.06938	2.04362	2.04214	2.07951	2.18151	2.09452	2.13303	15	1171400000	36	33470000
Habp4	-0.166464	1.1816	Q9JKS5;E9QKB2;A0A1Y7VNT1	Q9JKS5;E9QKB2	Intracellular hyaluronan-binding protein 4	-2.63419	-2.40339	-2.65826	-2.38603	-2.65224	-2.719	-2.68936	-2.68713	3	72235000	3	4249100
Ipo9	0.0260963	0.475877	Q91YE6;E9QKZ2;E0CXB2;F6TLX3;E0CY46;F6UT58	Q91YE6;E9QKZ2;E0CXB2	Importin-9	-0.932232	-0.867765	-0.926859	-0.908567	-0.8624	-0.942909	-0.858763	-0.866966	10	965880000	13	22997000
Lpgat1	0.0634503	0.488514	Q91YX5;E9QL80;D3YVK0	Q91YX5;E9QL80	Acyl-CoA:lysophosphatidylglycerol acyltransferase 1	-0.187483	-0.299477	-0.289928	-0.30949	-0.29393	-0.120026	-0.302168	-0.116453	8	189540000	11	9476900
Lyplal1	0.169688	0.96104	Q3UFF7;E9QLB2	Q3UFF7;E9QLB2	Lysophospholipase-like protein 1	-3.25217	-3.37304	-3.58637	-3.39578	-3.25332	-3.2856	-3.06348	-3.32621	3	135170000	3	10397000
Adck4	0.0163178	0.0819853	E9QLB8;Q566J8	E9QLB8;Q566J8	AarF domain-containing protein kinase 4	-3.09093	-3.21071	-3.03362	-3.24454	-3.08901	-3.15054	-3.0145	-3.26048	2	36552000	2	1179100
Nalcn	-0.0900061	0.748294	Q8BXR5;E9QLE4	Q8BXR5;E9QLE4	Sodium leak channel non-selective protein	-2.71464	-2.60198	-2.49377	-2.50025	-2.66227	-2.71198	-2.59006	-2.70636	2	40633000	2	634890
Trim9	0.0666962	0.54868	E9QLH4;A0A1Y7VJX8;Q505D9	E9QLH4;A0A1Y7VJX8		1.85126	1.76872	1.7575	1.73472	1.7577	1.89787	1.76267	1.96077	19	2332500000	32	64792000
Trrap	-0.258032	1.35631	E9QLK7;F7CGG2;E9PZA7;E9PWT1;A0A1D5RLL4;Q80YV3	E9QLK7;F7CGG2;E9PZA7;E9PWT1;A0A1D5RLL4;Q80YV3	Transformation/transcription domain-associated protein	-4.02236	-4.34971	-4.1065	-4.17187	-4.59255	-4.23583	-4.45904	-4.39513	2	15247000	2	69622
Slc12a2	-0.0768013	1.62601	E9QM38;P55012	E9QM38;P55012	Solute carrier family 12 member 2	2.74087	2.71445	2.70931	2.72256	2.64608	2.68331	2.67523	2.57537	23	2878500000	48	56441000
Atxn2	-0.139439	0.995501	O70305;F6U2C2;E9QM77;F7B6X4;F6V8M6	O70305;F6U2C2;E9QM77;F7B6X4	Ataxin-2	-0.590042	-0.785295	-0.617733	-0.491257	-0.80435	-0.753067	-0.656208	-0.828457	6	447740000	6	9137600
Naa30	0.101131	0.250124	Q8CES0;E9QMB7	Q8CES0;E9QMB7	N-alpha-acetyltransferase 30	-2.9664	-2.93882	-2.97892	-2.87356	-2.38254	-3.05578	-2.82282	-3.09205	2	155550000	5	9150100
Ube2ql1	-0.121321	1.14873	E9QMD2	E9QMD2		-3.00894	-3.07461	-2.98069	-2.86215	-3.13361	-3.11333	-3.0074	-3.15734	2	27558000	2	1837200
9030617O03Rik	-0.0437973	0.204925	Q8BH86;E9QMK9	Q8BH86;E9QMK9	UPF0317 protein C14orf159 homolog, mitochondrial	-1.81709	-1.80066	-2.00621	-1.9392	-1.78634	-2.00896	-1.85585	-2.08719	3	88557000	3	2767400
Mark2	-0.0270858	0.603731	Q05512;E9QMP6;E9Q9N6;F6ZS70;A0A0R4J0B1;A0A0R4J227;E9PYX3;Q3T9A3;F7CVZ7;F6ZEX4;F6UY70;E9Q2J6;F7A3Q3;F7CRG8;E9Q8H5;E9Q2G8;E9PZ55	Q05512;E9QMP6;E9Q9N6;F6ZS70;A0A0R4J0B1;A0A0R4J227;E9PYX3;Q3T9A3	Serine/threonine-protein kinase MARK2	3.15063	3.18698	3.12859	3.1306	3.13647	3.07612	3.15176	3.1241	27	4565100000	46	101450000
Cd200	0.0704174	2.00021	E9QMY1;Q80VX2;O54901;E9PZI9;Q05D16	E9QMY1;Q80VX2;O54901;E9PZI9;Q05D16	OX-2 membrane glycoprotein	2.59505	2.6041	2.55729	2.54779	2.68023	2.64725	2.64134	2.61709	8	6286900000	24	698540000
Pdgfrb	0.192221	0.574723	P05622;E9QN12	P05622;E9QN12	Platelet-derived growth factor receptor beta	0.916229	0.709566	0.509529	0.570824	1.03321	0.949278	1.00511	0.487432	3	5306800000	6	120610000
Srgap3	-0.101147	2.37472	Q812A2;E9QN14;F8VPQ4	Q812A2;E9QN14;F8VPQ4	SLIT-ROBO Rho GTPase-activating protein 3	2.38361	2.41866	2.38325	2.42308	2.31492	2.25032	2.34472	2.29404	23	1680700000	41	26677000
Nop2	-0.0888464	0.671182	E9QN31;Q922K7	E9QN31;Q922K7	Probable 28S rRNA (cytosine-C(5))-methyltransferase	-2.14054	-2.07815	-1.98111	-1.91835	-2.15054	-1.99856	-2.17292	-2.15152	2	13179000	2	454460
Shisa9	0.130342	1.44728	Q9CZN4;E9QN38	Q9CZN4;E9QN38	Protein shisa-9	-0.00679779	-0.0102997	-0.0741329	0.0709591	0.167049	0.01478	0.183359	0.135906	3	343170000	4	17158000
D2hgdh	-0.09497	1.09723	Q8CIM3;E9QN44;A0A087WR78	Q8CIM3;E9QN44	D-2-hydroxyglutarate dehydrogenase, mitochondrial	-1.76549	-1.77812	-1.80615	-1.64796	-1.92355	-1.80217	-1.80242	-1.84946	8	378690000	13	15779000
Madd	0.107273	0.287099	E9QN47;A2AGQ6;A2AGQ4;A2AGQ7;A2AGQ5;A2AGQ3;A2AGQ8;A2AGQ2;A2AGQ9	E9QN47;A2AGQ6;A2AGQ4;A2AGQ7;A2AGQ5;A2AGQ3;A2AGQ8;A2AGQ2;A2AGQ9		-5.56929	-5.95081	-5.71466	-5.2867	-5.60759	-5.37817	-5.43309	-5.67352	1	9048200	2	122270
Asap1	-0.091742	0.912149	Q9QWY8;H3BL41;H3BJY2;E9QN63;H3BKE6;E9QMI7;E9QMJ1;H3BKD4;H3BK40;H3BJM7	Q9QWY8;H3BL41;H3BJY2;E9QN63;H3BKE6;E9QMI7;E9QMJ1;H3BKD4	Arf-GAP with SH3 domain, ANK repeat and PH domain-containing protein 1	3.19642	3.23473	3.28104	3.26072	3.25889	3.08689	3.20304	3.05712	32	4889100000	69	82865000
Atl2	0.0836759	0.527668	Q6PA06;E9QND8	Q6PA06;E9QND8	Atlastin-2	-2.10325	-1.93991	-2.01681	-1.99756	-2.04868	-2.0374	-1.81203	-1.82473	4	206590000	6	7651400
Cntnap2	0.0670004	1.04503	Q9CPW0;E9QNF7;A0A0G2JE70	Q9CPW0;E9QNF7	Contactin-associated protein-like 2	2.91725	2.86505	2.84365	2.79303	2.89255	2.95046	2.87953	2.96445	24	3798900000	63	64388000
Dhx9	-0.0225167	0.114617	E9QNN1;O70133;A0A087WPL5;Q3UR42;A0A0R4J2C3;A0A087WRT3	E9QNN1;O70133;A0A087WPL5;Q3UR42	ATP-dependent RNA helicase A	2.37134	2.23192	2.35594	2.37364	2.15034	2.3477	2.28486	2.45988	29	2523600000	46	40057000
Ank1	-0.0811629	1.16664	Q02357;E9QNT8;Q0VGY9;G5E8J2;B7ZW98;G8JL84;D3YTV8;A0A0R4J1N7;D3Z5M4;G3UY11;F7D1P5;D6RJ51	Q02357;E9QNT8;Q0VGY9;G5E8J2;B7ZW98;G8JL84;D3YTV8;A0A0R4J1N7;D3Z5M4;G3UY11;F7D1P5	Ankyrin-1	1.92807	1.93087	1.9224	1.91399	1.91762	1.80346	1.88832	1.76128	19	2081700000	31	23928000
Sacs	0.469511	1.22395	Q9JLC8;E9QNY8	Q9JLC8;E9QNY8	Sacsin	-4.38894	-4.00183	-4.28769	-4.57986	-3.49538	-3.72892	-3.88548	-4.27049	7	204050000	7	800180
Cul9	0.218148	0.31088	S4R1Y1;E9QP09;Q80TT8	S4R1Y1;E9QP09		-6.51241	-6.56019	-7.29512	-6.16833	-6.41166	-6.89602	-6.05012	-6.30565	3	11201000	4	96558
Syne2	-0.0617914	0.701648	Q6ZWQ0;E9QP46;F7BX34;F6W8R9;Q6DFZ2	Q6ZWQ0;E9QP46;F7BX34;F6W8R9;Q6DFZ2	Nesprin-2	-2.31444	-2.31067	-2.28046	-2.26297	-2.42073	-2.4289	-2.28198	-2.2841	2	59774000	2	150560
Mlc1	-0.00176334	0.00585025	Q8VHK5;E9QP87	Q8VHK5;E9QP87	Membrane protein MLC1	-0.263224	-0.303244	-0.481945	-0.306976	-0.0906525	-0.383623	-0.381317	-0.506849	1	159060000	1	13255000
Prkg2	-0.160984	1.14746	Q61410;E9QPH0;Q8CAH8;A0A0G2JEE8;Q3TMJ2	Q61410;E9QPH0;Q8CAH8	cGMP-dependent protein kinase 2;cGMP-dependent protein kinase	-0.293083	-0.112823	-0.10428	-0.137403	-0.228022	-0.467661	-0.226576	-0.369268	3	590740000	8	14408000
Dscaml1	-0.0853317	0.349494	E9QPR7;Q4VA61	E9QPR7;Q4VA61	Down syndrome cell adhesion molecule-like protein 1 homolog	-5.04453	-5.15151	-4.99421	-5.14201	-5.05625	-5.40573	-4.96819	-5.24343	2	11628000	2	115130
Ndufs4	0.282168	1.07283	Q9CXZ1;E9QPX3;A0A338P7A0	Q9CXZ1;E9QPX3	NADH dehydrogenase [ubiquinone] iron-sulfur protein 4, mitochondrial	1.54261	1.42176	1.51414	1.39518	1.51118	1.9819	1.53302	1.97627	10	2612900000	31	237540000
Ddhd1	0.03771	0.417845	F8WHP5;E9QQ38;F8WIJ5;Q80YA3;D6RH62;A0A2I3BQ73;G3UVX0	F8WHP5;E9QQ38;F8WIJ5;Q80YA3;D6RH62	Phospholipase DDHD1	-1.16277	-1.22475	-1.17836	-1.17018	-1.23664	-1.06939	-1.17627	-1.10292	6	402080000	8	10310000
Raph1	0.00883198	0.0648424	F2Z3U3;Q8R5A3;F2Z3X7;S4R2K5	F2Z3U3		-2.18516	-2.20838	-2.21479	-2.17949	-2.21975	-2.10739	-2.30893	-2.11642	6	94040000	7	1741500
Matn4	-0.0817478	0.43879	F2Z468;F2Z3U4;O89029;F2Z469	F2Z468;F2Z3U4;O89029;F2Z469	Matrilin-4	-2.60711	-2.60923	-2.81768	-2.81844	-2.62845	-2.81936	-2.84622	-2.88541	5	77036000	6	2201000
Hsd11b1	0.13313	0.44333	P50172;F2Z3U6;Q3TJI8	P50172;F2Z3U6;Q3TJI8	Corticosteroid 11-beta-dehydrogenase isozyme 1	-4.33621	-4.30099	-4.76705	-4.57674	-4.44446	-4.50364	-4.35385	-4.14652	1	13342000	2	702200
Pdpk1	0.00669575	0.0450582	Q9Z2A0;F2Z3X6;Q3TRL2;F2Z3Z9;F2Z400	Q9Z2A0;F2Z3X6;Q3TRL2;F2Z3Z9;F2Z400	3-phosphoinositide-dependent protein kinase 1	1.44232	1.3912	1.33476	1.35341	1.31031	1.47022	1.30441	1.46354	4	377310000	4	14512000
Dab1	-0.020818	0.0668385	P97318;F6VRL0;F2Z465	P97318;F6VRL0;F2Z465	Disabled homolog 1	-3.45851	-3.33895	-3.26615	-3.1617	-3.51294	-3.11271	-3.24129	-3.44164	1	7166200	2	377170
Vdac1	-0.00946856	0.0971857	F2Z471	F2Z471		2.02956	1.95757	2.1117	2.04808	1.98685	2.0175	2.0625	2.04218	1	2448900000	13	188370000
Dgke	0.0362892	0.772266	Q9R1C6;F2Z490	Q9R1C6;F2Z490	Diacylglycerol kinase epsilon	1.54954	1.56429	1.52836	1.50453	1.55093	1.59486	1.5314	1.61469	8	504880000	15	19419000
Smarca2	0.0672927	0.373646	Q6DIC0;H3BLH0;F2Z4A9;H3BJK2;E9QAB8;A0A140LJK1;A0A140LHF4;A0A140LHP6;H3BK47;A0A140LID0;A0A140LIM0;H3BJM2;A0A140LI14;Q9D007;A0A140LIQ9;A0A140LHE2;H3BLI4;H3BJI1;A0A140LHZ8;A0A140LIV3;H3BKJ3	Q6DIC0;H3BLH0;F2Z4A9;H3BJK2;E9QAB8	Probable global transcription activator SNF2L2	-1.23363	-1.28328	-1.32663	-1.19524	-1.32748	-1.16808	-1.27613	-0.997929	2	135780000	2	2341000
Wdr5	0.132335	0.581046	P61965;F6Q3W0	P61965;F6Q3W0	WD repeat-containing protein 5	-3.05858	-2.93824	-3.16879	-2.83845	-2.91729	-2.63315	-2.9735	-2.95078	1	32868000	1	2054300
Gas7	-0.00330305	0.0324134	F6QB26;B1ATI9;Q3U432;Q60780;A0A6I8MWW1	F6QB26;B1ATI9;Q3U432;Q60780	Growth arrest-specific protein 7	2.6853	2.68161	2.54178	2.63359	2.64895	2.62435	2.65034	2.60542	15	3630100000	37	157830000
Arl8a	0.0374885	0.60123	Q8VEH3;F6QKK2	Q8VEH3;F6QKK2	ADP-ribosylation factor-like protein 8A	3.34038	3.28533	3.3193	3.35081	3.33753	3.39929	3.30053	3.40841	9	4624800000	19	420430000
Acin1	-0.0734921	0.47443	Q9JIX8;F6RJ39;Q52KR6;B8JJ92;B8JJ91;F6Q8C0;B8JJ90;B8JJ89	Q9JIX8;F6RJ39;Q52KR6;B8JJ92;B8JJ91	Apoptotic chromatin condensation inducer in the nucleus	1.69146	1.62388	1.68218	1.78616	1.48537	1.57003	1.66195	1.77237	7	415370000	11	5933800
Lancl2	-0.068202	1.24436	Q9JJK2;F6RJV6	Q9JJK2;F6RJV6	LanC-like protein 2	3.71735	3.69512	3.66201	3.68503	3.67414	3.55622	3.65457	3.60177	18	4878600000	56	203280000
Ergic3	0.131907	0.512646	Q9CQE7;F6RK81;F6UIS1	Q9CQE7;F6RK81;F6UIS1	Endoplasmic reticulum-Golgi intermediate compartment protein 3	-1.08021	-1.23101	-1.07026	-1.15188	-1.16899	-1.11883	-1.04408	-0.673843	2	43535000	2	3348800
Dnm1	-0.163548	0.305877	F6RRH9;F6TH70	F6RRH9;F6TH70		-0.462736	-0.512625	-0.78978	-0.765175	-0.377102	-0.902203	-0.574764	-1.33044	1	2978300000	3	496380000
Ndfip2	-0.0534768	0.242882	Q91ZP6;M0QWK1;F6RT43	Q91ZP6;M0QWK1;F6RT43	NEDD4 family-interacting protein 2	-4.1269	-4.0921	-4.25383	-4.29602	-4.27839	-4.2798	-4.03536	-4.3892	1	39077000	1	3256400
Syngap1	-0.0616627	3.01503	F6SEU4;A0A140T8K9;A0A338P799	F6SEU4;A0A140T8K9;A0A338P799	Ras/Rap GTPase-activating protein SynGAP	5.96484	6.00459	5.98835	5.96412	5.92565	5.9117	5.92169	5.9162	69	47639000000	274	744350000
Spock2	0.0243397	0.285624	F6SLR4;Q9ER58	F6SLR4;Q9ER58	Testican-2	0.99341	0.910715	1.00811	0.993464	0.933411	1.04561	0.977489	1.04655	6	212580000	6	9662600
Mycbp2	0.0159054	0.19827	Q7TPH6;F6SMY7;F6T4V9;F7CZG3;A0A668KLT2	Q7TPH6;F6SMY7	E3 ubiquitin-protein ligase MYCBP2	0.72439	0.757498	0.767378	0.696659	0.708601	0.812422	0.703894	0.78463	12	1266300000	16	5602900
Ube2j1	0.226322	0.694369	Q9JJZ4;F6SPK0	Q9JJZ4;F6SPK0	Ubiquitin-conjugating enzyme E2 J1	-1.05097	-1.00094	-0.999805	-0.933383	-0.717333	-0.896879	-0.364595	-1.10101	1	66788000	2	4174200
Itfg3	-0.0629103	0.512329	Q8C0Z1;F6SQM4;D3Z6P3	Q8C0Z1;F6SQM4;D3Z6P3	Protein ITFG3	-2.38081	-2.32307	-2.25402	-2.21951	-2.34414	-2.48298	-2.28808	-2.31384	2	103900000	2	4947600
Ccdc85a	0.119936	0.924226	F6TRJ8	F6TRJ8		-2.39014	-2.37831	-2.46639	-2.59789	-2.36884	-2.43004	-2.22796	-2.32614	1	21188000	1	2648500
Wnk1	0.0723555	0.274843	F6U2S8	F6U2S8		-2.01626	-1.81434	-1.99432	-2.00126	-2.02308	-1.63088	-2.05336	-1.82944	1	30335000	1	2757700
Opa1	0.000114441	0.000998234	F6U775	F6U775		-1.23699	-1.19918	-1.20535	-1.12214	-1.12934	-1.15831	-1.21441	-1.26115	4	200110000	6	13341000
Amdhd2	0.0834041	1.17188	Q8JZV7;F6UP77;F7CUP3	Q8JZV7;F6UP77;F7CUP3	Putative N-acetylglucosamine-6-phosphate deacetylase	-2.13553	-2.20053	-2.28601	-2.20678	-2.15894	-2.06848	-2.11265	-2.15516	3	24917000	3	1779800
Atg2a	0.0911834	0.679893	Q6P4T0;F6V3Y9	Q6P4T0;F6V3Y9	Autophagy-related protein 2 homolog A	-1.52425	-1.64324	-1.7598	-1.79301	-1.6155	-1.60217	-1.5245	-1.61339	3	31260000	3	376630
Tmed2	-0.0936749	0.695825	Q9R0Q3;F6V6T4;Q8BPI2	Q9R0Q3;F6V6T4;Q8BPI2	Transmembrane emp24 domain-containing protein 2	-2.62966	-2.78206	-2.48219	-2.57931	-2.66516	-2.7012	-2.75119	-2.73037	2	40915000	3	4546100
Shisa6	-0.0772209	0.537713	Q3UH99;F6VQZ6	Q3UH99;F6VQZ6	Protein shisa-6 homolog	-0.296154	-0.320454	-0.388214	-0.205873	-0.310526	-0.326614	-0.338961	-0.543478	6	1238900000	9	47649000
Arhgef6	-0.136411	1.8993	Q8K4I3;F6WMJ3;A2AFJ8;H3BKQ0;H3BJ53	Q8K4I3;F6WMJ3;A2AFJ8	Rho guanine nucleotide exchange factor 6	-2.58515	-2.63362	-2.60236	-2.5763	-2.76767	-2.72907	-2.80915	-2.63718	3	240330000	9	5340700
Unc13b	0.040134	0.279814	F6X605	F6X605		-3.35817	-3.18993	-3.34599	-3.12656	-3.22877	-3.17767	-3.20502	-3.24866	1	12820000	1	1282000
Cc2d1b	0.0101168	0.0273782	Q8BRN9;F6XC25	Q8BRN9;F6XC25	Coiled-coil and C2 domain-containing protein 1B	-5.00607	-4.99915	-5.20729	-5.35024	-5.01666	-5.314	-4.9273	-5.26432	2	19858000	3	522570
Macf1	-0.178545	0.806621	F6XCT0	F6XCT0		-3.28811	-3.29478	-3.39023	-3.54479	-3.32915	-3.77919	-3.58684	-3.53691	1	11638000	1	100330
Synj1	0.0785081	0.23276	F6XIX0	F6XIX0		-6.65359	-6.5292	-6.08484	-6.28679	-6.24789	-6.41351	-6.2048	-6.37419	1	113340000	2	28334000
Rnf121	0.0468285	0.22238	Q8R1Z9;F6XTP0	Q8R1Z9;F6XTP0	RING finger protein 121	-4.95521	-4.93116	-5.12179	-5.16122	-5.09177	-5.09157	-4.96338	-4.83534	1	10157000	2	597500
Ptprf	-0.106764	0.905593	F6Y3V0;F6S1X8	F6Y3V0;F6S1X8		-0.862734	-0.723347	-0.700504	-0.791901	-0.765743	-0.99299	-0.85191	-0.894897	9	263040000	11	3868300
Paip1	0.0553527	0.305098	F6Y616;Q8VE62;D3Z3J6;G3UYE5;G3UZ67;G3UZS6	F6Y616;Q8VE62;D3Z3J6;G3UYE5	Polyadenylate-binding protein-interacting protein 1	1.2949	1.2268	1.17866	1.26379	1.17805	1.38116	1.1708	1.45556	6	493470000	9	24674000
Vars2	-0.0917566	1.02451	F6YJY2;Q3U2A8;F6Z939;F7A8L1	F6YJY2;Q3U2A8	Valine--tRNA ligase, mitochondrial	-1.79104	-1.73769	-1.63917	-1.59124	-1.80189	-1.7701	-1.78858	-1.7656	4	117840000	4	3801200
Mri1	-0.171889	1.19308	Q9CQT1;F6YY88	Q9CQT1;F6YY88	Methylthioribose-1-phosphate isomerase	-3.23076	-3.15295	-2.89308	-3.07889	-3.25443	-3.32792	-3.23551	-3.22537	1	29358000	2	1334400
Ndufab1	0.163788	0.651097	Q9CR21;F6ZFT1;F8WJ64	Q9CR21;F6ZFT1;F8WJ64	Acyl carrier protein, mitochondrial;Acyl carrier protein	2.75894	2.62823	2.76875	2.76739	2.69552	3.00719	2.70939	3.16637	6	3709900000	24	463740000
Mocs2	0.122392	1.03377	F6ZGI7	F6ZGI7	Molybdopterin synthase sulfur carrier subunit	-2.14427	-2.21131	-2.36232	-2.36395	-2.2081	-2.17457	-2.09211	-2.1175	1	67996000	1	11333000
Gbe1	-0.0576296	0.659562	Q9D6Y9;F6ZHD8;G3UW30	Q9D6Y9;F6ZHD8;G3UW30	1,4-alpha-glucan-branching enzyme	-0.960644	-0.950315	-0.924934	-0.963881	-0.987864	-1.0776	-0.899759	-1.06507	5	444030000	6	12334000
Gabrb3	0.0836053	0.378197	P63080;Q8C446;F6ZYH6;F6WUM4	P63080;Q8C446;F6ZYH6	Gamma-aminobutyric acid receptor subunit beta-3	1.88629	1.80514	1.76311	1.8072	1.7439	2.0196	1.73727	2.09538	10	3164500000	13	186150000
Pakap;Akap2	-0.0661359	0.748693	F7AA26;O54931;A2API8;G3X9P1;A0A5F8MPZ6	F7AA26;O54931;A2API8	A-kinase anchor protein 2	-0.884066	-0.864523	-0.861116	-0.910671	-1.00442	-1.03178	-0.871727	-0.876999	5	155400000	6	3237400
Rps12	0.0683808	0.245426	Q6ZWZ6;F7AEH4;P63323;A0A1W2P7A1	Q6ZWZ6;F7AEH4;P63323;A0A1W2P7A1	40S ribosomal protein S12	1.74555	1.73002	1.85182	1.79725	1.61811	2.02086	1.70606	2.05313	6	2054000000	24	293430000
Psmd4	0.0424192	0.125721	F7AI87	F7AI87		-4.67844	-4.4221	-4.86875	-4.96385	-4.79454	-4.59313	-4.69609	-4.6797	1	8776000	2	1253700
Shf	0.581512	0.807567	F7AIV2;A2AQ87;B0R096;A2AQ88;Q8CG80;F6WJR3;A2AQ89	F7AIV2;A2AQ87;B0R096;A2AQ88		-2.60959	-2.77241	-2.4877	-2.70922	-2.75796	-1.51	-2.58225	-1.40265	4	28702000	5	1688300
Wdr45b	0.000552654	0.00391833	Q9CR39;F7AZP7	Q9CR39;F7AZP7	WD repeat domain phosphoinositide-interacting protein 3	-2.65908	-2.7663	-2.74582	-2.57249	-2.725	-2.65982	-2.66016	-2.69649	1	24973000	1	2081000
Pm20d1	0.0344603	0.128219	Q8C165;F7B8J4	Q8C165;F7B8J4	Probable carboxypeptidase PM20D1	-3.30884	-3.15655	-3.08955	-3.14332	-2.8864	-3.27574	-3.1449	-3.25338	1	6513200	1	232610
Tmem132b	-0.0758357	1.19578	F7BAB2;V9GX71	F7BAB2		0.864159	0.987446	0.900892	0.956463	0.885565	0.809732	0.880802	0.829517	12	437100000	19	9299900
Ankrd50	-0.15826	0.722041	F7BE84	F7BE84		-4.17775	-4.10121	-3.91976	-4.15548	-3.98269	-4.33285	-4.29517	-4.37654	1	47063000	1	713070
Pcdh1	0.0176692	0.416381	F7BJK1	F7BJK1		3.77511	3.748	3.75691	3.71383	3.78724	3.78541	3.7636	3.72829	23	5685900000	81	145790000
Slc22a23	0.169527	0.848498	Q3UHH2;F7BP73;F7AWS1	Q3UHH2;F7BP73;F7AWS1	Solute carrier family 22 member 23	-1.20838	-1.37866	-1.31711	-1.40263	-1.25165	-1.03843	-1.36255	-0.976038	4	175930000	6	5864500
Arhgef10	0.102626	0.408606	Q8C033;F7BQE4	Q8C033;F7BQE4	Rho guanine nucleotide exchange factor 10	-1.19547	-1.08377	-1.44422	-1.34628	-1.06284	-1.07088	-1.13493	-1.39059	2	127440000	3	2275700
Nkiras1	-0.0778172	0.477339	Q8CEC5;F7BUB1	Q8CEC5;F7BUB1	NF-kappa-B inhibitor-interacting Ras-like protein 1	-3.81614	-3.50577	-3.59187	-3.55921	-3.67839	-3.76288	-3.62882	-3.71417	1	83566000	1	7597000
Tspan15	-0.103461	1.01988	F7BWT7	F7BWT7	Tetraspanin-15	-0.15587	-0.18844	-0.133146	-0.243666	-0.239862	-0.390099	-0.179018	-0.325989	2	31484000	2	2623700
Plch2	-0.0473876	0.644221	H3BIW6;F7C3A0;A2AP18;H3BK11;A0A087WSR3;Q4KWH5;F6UKG4;F7C512;H3BKE1;A0A0A0MQM2;I1E4X4;H3BKK4;I1E4X6	H3BIW6;F7C3A0;A2AP18;H3BK11	Phosphoinositide phospholipase C;1-phosphatidylinositol 4,5-bisphosphate phosphodiesterase eta-2	1.8188	1.86211	1.78803	1.75361	1.78305	1.76729	1.80141	1.68124	20	2428400000	31	41869000
Rb1cc1	-0.0905423	1.14199	Q9ESK9;F7CC56;F7CCJ3;E9PX56	Q9ESK9;F7CC56;F7CCJ3;E9PX56	RB1-inducible coiled-coil protein 1	-0.6751	-0.630655	-0.666008	-0.580654	-0.681536	-0.745667	-0.665447	-0.821938	8	282010000	10	3099100
Mff	-0.0925474	0.645976	F7CTF8	F7CTF8		-1.94559	-1.64987	-1.73563	-1.76932	-1.86007	-1.91988	-1.78904	-1.90162	1	218070000	2	19824000
Mrpl13	0.0958731	0.766327	Q9D1P0;F7CXG9	Q9D1P0;F7CXG9	39S ribosomal protein L13, mitochondrial	-3.11324	-3.12135	-3.02281	-3.0261	-2.84949	-3.09078	-2.91728	-3.04246	2	225020000	4	17310000
Cacng8	0.00921774	0.0922972	Q8VHW2;S4R2F1;F7CZ64;A0A0N4SWF8	Q8VHW2;S4R2F1;F7CZ64	Voltage-dependent calcium channel gamma-8 subunit;Voltage-dependent calcium channel gamma subunit	2.0934	2.0774	2.03602	2.08193	2.01166	2.09298	2.04994	2.17103	8	4028600000	33	335710000
Mtss1l	-0.172447	0.572206	F7D291;F6S054	F7D291;F6S054		-1.04994	-1.07038	-1.38587	-1.26865	-1.17865	-1.46206	-1.17502	-1.6489	1	54376000	1	3398500
Pex5l	0.167217	1.04942	F8SLQ1;D3YYH0;F8SLQ3;Q8C437;F8SLP9	F8SLQ1;D3YYH0;F8SLQ3;Q8C437;F8SLP9	PEX5-related protein	1.2838	1.2101	1.17698	1.19617	1.2029	1.53768	1.30158	1.49376	15	736440000	25	21041000
Agl	0.0679622	0.81299	F8VPN4;A0A0G2JGI9;F6XXE6;E0CYU6;E0CX86;F7CSZ6	F8VPN4;A0A0G2JGI9;F6XXE6		2.6171	2.53915	2.58167	2.61711	2.60627	2.7305	2.58012	2.70999	30	3043200000	48	33442000
Dock3	-0.0960255	2.68709	Q8CIQ7;F8VPQ1;F6VMI1;F6YXW9;F7CVM6	Q8CIQ7;F8VPQ1	Dedicator of cytokinesis protein 3	1.46207	1.45388	1.43758	1.47562	1.39874	1.35982	1.36883	1.31766	17	820040000	27	8542000
Farp1	-0.0318255	0.614907	F8VPU2;E9Q805	F8VPU2	FERM, RhoGEF and pleckstrin domain-containing protein 1	2.86135	2.85457	2.77218	2.792	2.77548	2.80798	2.76613	2.80319	22	1316600000	33	24841000
Usp7	-0.0230293	0.521129	Q6A4J8;F8VPX1;E9PXY8;G3UWR8;E0CY04	Q6A4J8;F8VPX1;E9PXY8	Ubiquitin carboxyl-terminal hydrolase 7;Ubiquitin carboxyl-terminal hydrolase	0.966806	1.01736	1.00107	1.04137	0.981171	1.02107	0.963331	0.96892	21	807970000	26	12825000
Usp32	-0.0386379	0.87569	F8VPZ3;F6XDW8;G3UXQ4	F8VPZ3	Ubiquitin carboxyl-terminal hydrolase	-1.97372	-1.93777	-1.96494	-2.02776	-2.01299	-2.00624	-2.04757	-1.99194	7	246810000	8	3009800
Gltscr1	-0.0703497	0.433139	F8VPZ9	F8VPZ9		-3.34284	-3.42299	-3.19192	-3.33329	-3.51415	-3.44649	-3.34158	-3.27023	1	5855700	1	133080
Tacc1	-0.0330148	0.598289	Q6Y685;F8VQ95;A0A1B0GR30;A0A1B0GRF4;A0A1B0GRH3;A0A140LIQ1;A0A140LIJ2;A0A140LIQ6	Q6Y685;F8VQ95	Transforming acidic coiled-coil-containing protein 1	0.188412	0.194773	0.138353	0.238564	0.1912	0.146252	0.173046	0.117544	6	186670000	9	4552900
Agap3	-0.0544081	1.94946	Q8VHH5;F8VQE9;A0A1D5RMG4;A0A0G2JDW1;A0A0G2JER6	Q8VHH5;F8VQE9;A0A1D5RMG4	Arf-GAP with GTPase, ANK repeat and PH domain-containing protein 3	2.26343	2.25422	2.23393	2.21636	2.19902	2.18746	2.2064	2.15742	7	1339300000	17	41853000
Abl2	-0.0458307	0.794769	Q4JIM5;F8VQH0;B2RQ57;G3UWQ2;A0A087WQB7	Q4JIM5;F8VQH0;B2RQ57	Abelson tyrosine-protein kinase 2;Non-specific protein-tyrosine kinase	2.03466	2.1281	2.05473	2.0846	2.08364	2.00543	2.03653	1.99317	11	927360000	18	18547000
Gucy1a2	0.00345325	0.0377567	F8VQK3	F8VQK3		2.16065	2.21537	2.11577	2.2176	2.22163	2.14038	2.20889	2.15232	20	1340300000	38	31911000
Sash1	-0.0872493	1.88109	F8VQK5;P59808;A0A1D5RM71;A0A1D5RMH4	F8VQK5;P59808	SAM and SH3 domain-containing protein 1	-1.20301	-1.21953	-1.15088	-1.18362	-1.33617	-1.26188	-1.26255	-1.24543	6	111550000	6	1664900
Arhgef12	0.0126381	0.208499	Q8R4H2;F8VQN6	Q8R4H2;F8VQN6	Rho guanine nucleotide exchange factor 12	0.935234	0.927631	0.954441	0.911045	0.9046	0.941767	0.924749	1.00779	18	791560000	21	10415000
Agpat5	0.321284	1.16093	Q9D1E8;F8WGD9	Q9D1E8;F8WGD9	1-acyl-sn-glycerol-3-phosphate acyltransferase epsilon	-1.26837	-1.28177	-1.25781	-1.37361	-0.912512	-1.12526	-0.602018	-1.25662	4	487100000	7	27061000
Nos1	-0.151179	1.42144	F8WGF2;Q9Z0J4;S4R255;S4R1D5	F8WGF2;Q9Z0J4;S4R255	Nitric oxide synthase, brain;Nitric oxide synthase	1.40084	1.51617	1.45853	1.43719	1.38188	1.25262	1.39329	1.18022	17	2048800000	25	27317000
Vldlr	0.18612	0.690202	P98156;F8WGI9;Q91YY0;F8WIN7	P98156;F8WGI9;Q91YY0;F8WIN7	Very low-density lipoprotein receptor	-1.24607	-1.24306	-1.3058	-1.35004	-1.29945	-0.900118	-1.34242	-0.858501	2	61109000	2	1247100
Ahcyl2	0.10403	1.24659	Q68FL4;F8WGT1;F8WI65;H3BKT5;E9PX77;H3BL31;D3YYM7;A0A0N4SUY4;D3YX97	Q68FL4;F8WGT1;F8WI65;H3BKT5	Putative adenosylhomocysteinase 3;Adenosylhomocysteinase	-0.0795746	-0.215567	-0.222588	-0.237051	-0.0407391	-0.107098	-0.0472546	-0.143568	7	897660000	17	30954000
Tmem209	-0.126129	0.951412	Q8BRG8;F8WGT2;Q8C214	Q8BRG8;F8WGT2;Q8C214	Transmembrane protein 209	-2.06184	-2.07461	-2.01827	-2.01209	-2.32724	-2.15589	-2.00552	-2.18268	2	22790000	2	813930
Dmxl1	0.0289865	0.416252	Q6PNC0;F8WGX5	Q6PNC0;F8WGX5	DmX-like protein 1	0.443014	0.551832	0.465281	0.559177	0.526783	0.539928	0.514591	0.553947	11	363090000	14	2669700
Atp2b2	-0.0191011	0.246187	Q9R0K7;Q3UHH0;F8WHB1	Q9R0K7;Q3UHH0;F8WHB1	Plasma membrane calcium-transporting ATPase 2;Calcium-transporting ATPase	6.23226	6.22214	6.17666	6.24602	6.25514	6.13395	6.23563	6.17595	51	74305000000	289	1376000000
Slc30a9	-0.0431771	0.259098	Q5IRJ6;F8WHL1;A0A0J9YVB0	Q5IRJ6;F8WHL1	Zinc transporter 9	0.301521	0.191238	0.29261	0.404881	0.311718	0.231012	0.357267	0.117544	7	733280000	10	29331000
Copa	0.127	0.530937	Q8CIE6;F8WHL2;F6XJN3	Q8CIE6;F8WHL2	Coatomer subunit alpha;Xenin;Proxenin;Coatomer subunit alpha	-0.133036	-0.530933	-0.414972	-0.365387	-0.40827	-0.108791	-0.120964	-0.298302	8	177530000	10	2536100
Glg1	0.0728393	0.576077	Q61543;F8WHM5;F6RSH1;E9PWD8	Q61543;F8WHM5;F6RSH1	Golgi apparatus protein 1	-1.10732	-0.947323	-0.894455	-0.979787	-0.976974	-0.846804	-0.839258	-0.974487	8	156760000	11	2612700
Tpd52	0.0468621	0.587798	F8WHQ1;Q62393;E9PUA7;D3Z125;D3Z7X7;D3Z637;D3Z2U2	F8WHQ1;Q62393;E9PUA7;D3Z125;D3Z7X7;D3Z637	Tumor protein D52	2.09996	2.13042	2.0418	2.06158	2.10094	2.22	2.07288	2.12739	10	1101900000	26	110190000
Pds5b	-0.00185299	0.0133261	Q4VA53;F8WHU5	Q4VA53;F8WHU5	Sister chromatid cohesion protein PDS5 homolog B	0.132971	0.137266	0.12225	0.216915	0.0405483	0.238895	0.14382	0.178726	3	102930000	3	1391000
Cdh9	-0.0348146	0.995709	P70407;F8WHU6	P70407;F8WHU6	Cadherin-9	-1.26839	-1.22636	-1.21194	-1.22827	-1.29669	-1.28545	-1.24993	-1.24216	3	104150000	4	3254800
Pip5k1c	0.0722537	1.20035	F8WHW6;O70161;E0CYP4;F7C0X9;F6SMP3;P70181;E0CZ71	F8WHW6;O70161	Phosphatidylinositol 4-phosphate 5-kinase type-1 gamma	2.84744	2.84965	2.79943	2.78933	2.87878	2.87188	2.84998	2.97422	22	4654300000	57	150140000
Pip5k1a	0.134217	0.44715	P70182;F8WI18;D3YUY3	P70182;F8WI18;D3YUY3	Phosphatidylinositol 4-phosphate 5-kinase type-1 alpha	-2.52386	-2.39763	-2.70397	-2.90695	-2.40689	-2.42869	-2.43263	-2.72734	2	65225000	5	2835800
Snx7	-0.0892267	0.432933	F8WI30;F6RSR4;Q9CY18;F7D3B8	F8WI30;F6RSR4;Q9CY18	Sorting nexin-7	-2.45365	-2.36796	-2.26376	-2.36705	-2.29984	-2.6862	-2.38035	-2.44295	5	103040000	6	4479900
Actl6b	0.0938706	0.642243	Q99MR0;F8WI57;D3Z5W4	Q99MR0;F8WI57;D3Z5W4	Actin-like protein 6B	-0.871336	-0.977638	-0.873499	-0.730865	-0.691633	-0.89827	-0.69973	-0.788223	2	24074000	2	1203700
Arl1	-0.0180881	0.11618	P61211;F8WIB1	P61211;F8WIB1	ADP-ribosylation factor-like protein 1	-1.16518	-1.41546	-1.32959	-1.24262	-1.25894	-1.28558	-1.34767	-1.33301	3	44375000	3	4930500
Hectd1	-0.0416727	0.415582	F8WIE5;Q69ZR2	F8WIE5;Q69ZR2	E3 ubiquitin-protein ligase HECTD1	-0.287724	-0.187071	-0.334545	-0.272987	-0.260281	-0.370251	-0.253576	-0.36491	7	321410000	9	2550900
Ctsd	0.073597	0.604959	P18242;F8WIR1;F6Y6L6;A0A1B0GT66	P18242;F8WIR1;F6Y6L6;A0A1B0GT66	Cathepsin D	2.50618	2.39031	2.51143	2.4669	2.43281	2.61271	2.48221	2.64148	10	1463500000	19	81305000
Anxa6	0.0613041	0.262645	F8WIT2	F8WIT2	Annexin	-3.34411	-3.55689	-3.54531	-3.70329	-3.35647	-3.4588	-3.44206	-3.64707	2	28815000	3	654890
1700037H04Rik	-0.0694275	1.39603	Q9D1K7;F8WIU1;H7BXB9;Q6IR22	Q9D1K7;F8WIU1;H7BXB9	UPF0687 protein C20orf27 homolog	0.178028	0.266869	0.197809	0.230721	0.135267	0.131258	0.203022	0.126169	5	1500300000	11	166710000
Osbpl6	0.169114	1.03606	F8WIZ7;Q8BXR9;V9GXX3	F8WIZ7;Q8BXR9;V9GXX3	Oxysterol-binding protein;Oxysterol-binding protein-related protein 6	0.0679665	-0.0173531	-0.177835	-0.0756664	-0.0421562	0.274752	0.0797329	0.16124	10	304740000	12	5860500
Rps15a	0.0784159	0.504452	P62245;F8WJ41;D3YVB4;D3Z712	P62245;F8WJ41;D3YVB4;D3Z712	40S ribosomal protein S15a	0.111401	-0.0831432	0.0462875	-0.108326	-0.0441227	0.184593	0.0399055	0.0995064	3	217230000	3	27154000
Nf2	-0.0180192	0.0470558	P46662;F8WJ43	P46662;F8WJ43	Merlin	-3.98498	-3.43581	-3.79546	-3.88337	-3.72514	-3.89009	-3.89912	-3.65736	1	13535000	1	386720
Ntng1	-0.0293565	0.448706	F8WJ51;F8WJ50;F8WJ48;Q8R4G0;F7CVQ1	F8WJ51;F8WJ50;F8WJ48;Q8R4G0;F7CVQ1	Netrin-G1	0.529911	0.511272	0.454021	0.521093	0.509169	0.506895	0.406883	0.475925	6	157520000	7	6563200
Tra2b	0.0110965	0.0623541	P62996;F8WJG3	P62996;F8WJG3	Transformer-2 protein homolog beta	1.30063	1.07789	1.19802	1.30003	1.15301	1.21972	1.22766	1.32058	7	2132100000	18	177680000
St13	-0.0294847	0.789336	Q99L47;F8WJK8;E9Q1V0;E9Q1X9	Q99L47;F8WJK8	Hsc70-interacting protein	2.85317	2.89153	2.85406	2.92728	2.86422	2.85253	2.85382	2.83752	11	6226700000	33	566060000
Hk1	0.0751209	0.781839	P17710;G3UVV4;D3YYR4;D3Z365;O08528;E9Q5B5;D3Z105;Q3TRM8;E9Q9M6;B4YB29;E9Q3Z4;E9Q8S8	P17710;G3UVV4	Hexokinase-1;Hexokinase	6.27101	6.18073	6.17585	6.32327	6.26469	6.29078	6.29152	6.40436	47	60537000000	241	1142200000
Dusp12	-0.633106	0.490813	G3UW79;Q924M1;Q9D0T2	G3UW79;Q924M1;Q9D0T2	Dual specificity protein phosphatase 12	-4.83104	-7.07223	-7.29371	-6.92021	-7.0316	-7.52568	-6.8775	-7.21484	1	14359000	1	1595500
U2af1;U2af1l4	-0.0991118	0.346911	Q9D883;G3UW94;Q8BGJ9;A0A494BA95;A0A494B9X9;E9Q809;F8WH71;E9Q5Y2;E9PUZ3;E9Q1I7;E9Q5J3;E9PWX6;E9PWM2;F7D8X7;A0A494B947	Q9D883;G3UW94;Q8BGJ9;A0A494BA95;A0A494B9X9;E9Q809;F8WH71;E9Q5Y2;E9PUZ3;E9Q1I7;E9Q5J3	Splicing factor U2AF 35 kDa subunit;Splicing factor U2AF 26 kDa subunit	-1.00061	-1.2443	-0.969358	-0.981195	-1.44973	-1.02344	-1.11772	-1.00101	3	89444000	3	8131300
Tiam1	-0.0343256	0.219899	G3UWG2;Q60610;E9Q1R7;Q6P1D6;J3QMH1;J3QQ55	G3UWG2;Q60610	T-lymphoma invasion and metastasis-inducing protein 1	-1.86437	-1.91495	-1.80537	-1.79147	-1.73168	-1.93622	-1.8581	-1.98747	5	96839000	6	1308600
Ccdc53	-0.0222142	0.0806478	Q9CR27;G3UWG7;S4R287;S4R1K7;S4R1P7	Q9CR27;G3UWG7;S4R287;S4R1K7;S4R1P7	WASH complex subunit CCDC53	-3.16621	-2.92383	-2.89373	-2.98479	-2.81903	-3.20018	-2.99607	-3.04215	2	41762000	3	4176200
Brsk2	0.030695	0.300462	G3UWV4;G3UXY1;G3UZ00;G3UYP7	G3UWV4		0.390253	0.50951	0.397253	0.450804	0.537119	0.381857	0.460073	0.49155	1	109360000	1	2877900
Guf1	-0.0206113	0.129328	Q8C3X4;G3UWY0;F6ZM03;A0A0J9YUM0	Q8C3X4;G3UWY0;F6ZM03;A0A0J9YUM0	Translation factor Guf1, mitochondrial	-2.63769	-2.5508	-2.67601	-2.61581	-2.66778	-2.72746	-2.48367	-2.68384	2	22118000	2	670240
Cobl	-0.0944705	0.458441	Q5NBX1;G5E8P4;G3UWY3;G3UZ73	Q5NBX1;G5E8P4;G3UWY3	Protein cordon-bleu	-1.40106	-1.50054	-1.65476	-1.32593	-1.46657	-1.70699	-1.46588	-1.62074	4	118570000	6	1824200
Vdac2	-0.0917578	0.973091	G3UX26	G3UX26		0.0196896	0.00359917	0.121622	0.0641479	0.00391579	-0.122248	0.0513973	-0.0910378	1	252520000	8	16834000
Hsd17b8;H2-Ke6	0.0187454	0.159401	P50171;G3UX44;A0A494BA51;A0A494BAF4	P50171;G3UX44	Estradiol 17-beta-dehydrogenase 8	-1.12778	-1.20788	-1.2454	-1.09767	-1.23212	-1.11775	-1.15471	-1.09917	5	469000000	6	36077000
Prrc2a	-0.0903687	0.771657	Q7TSC1;G3UX48	Q7TSC1;G3UX48	Protein PRRC2A	-0.709135	-0.762484	-0.668467	-0.731459	-0.768288	-0.879896	-0.673649	-0.911186	3	39994000	3	380890
Dtnb	-0.109192	0.944729	G3UXK0;G3UY34;G3UZ87;G3UYM7;O70585;G3UYK9;G3UZJ3;Q8K0N0;Q8C8Z9;G3UYD1	G3UXK0;G3UY34;G3UZ87;G3UYM7;O70585;G3UYK9;G3UZJ3;Q8K0N0;Q8C8Z9	Dystrobrevin;Dystrobrevin beta	-1.58691	-1.44132	-1.4932	-1.59213	-1.6197	-1.62782	-1.54041	-1.76239	4	231590000	5	7237200
Prps1;Prps1l3	-0.149678	3.03023	Q9D7G0;G3UXL2	Q9D7G0;G3UXL2	Ribose-phosphate pyrophosphokinase 1	2.39987	2.33482	2.36987	2.3587	2.23594	2.17089	2.26366	2.19407	9	1716900000	17	107310000
Ctdspl	0.580287	1.7831	P58465;G3UXN0	P58465;G3UXN0	CTD small phosphatase-like protein	-7.76083	-7.48255	-7.5126	-7.79866	-7.42332	-6.96368	-7.16026	-6.68622	1	14623000	1	1124800
Gps1	0.0197597	0.317708	G3UXW9;Q99LD4;A0A140LJB7;Q3MIA8;B1ATU4	G3UXW9;Q99LD4;A0A140LJB7;Q3MIA8;B1ATU4	COP9 signalosome complex subunit 1	1.27792	1.16956	1.21704	1.22789	1.25254	1.27527	1.20858	1.23506	13	1093000000	19	57526000
Psme1	-0.0915456	1.32444	P97371;G3UXZ5;G3UXY0;G3X9K9;G3UWN9;G3UXR1	P97371;G3UXZ5;G3UXY0;G3X9K9;G3UWN9	Proteasome activator complex subunit 1	0.604206	0.668116	0.597696	0.739965	0.572971	0.524109	0.598103	0.548618	9	575690000	12	38379000
Kazn	-0.0018816	0.00539944	Q69ZS8;G3UY74;G3UZT9;B7ZCA7;F6RLJ7;G3UZH4	Q69ZS8;G3UY74;G3UZT9;B7ZCA7;F6RLJ7;G3UZH4	Kazrin	-1.86122	-2.02333	-2.12123	-1.84158	-1.87998	-2.24456	-1.90968	-1.82066	5	137390000	8	3713300
Vars	0.0537863	0.929687	Q9Z1Q9;G3UY93;G3UZ22;G3UYW2;G3UZX1	Q9Z1Q9;G3UY93	Valine--tRNA ligase	0.708515	0.700254	0.74367	0.820778	0.797876	0.813093	0.766973	0.810419	10	487650000	14	8265300
Rasgrp1	-0.0233588	0.181024	Q9Z1S3;G3UYC3;G3UWW4;G3UYP5;G3UZQ7	Q9Z1S3;G3UYC3;G3UWW4;G3UYP5;G3UZQ7	RAS guanyl-releasing protein 1	-0.377991	-0.373922	-0.330132	-0.305668	-0.477798	-0.259487	-0.410135	-0.333727	6	150320000	7	3579100
Gtf2i	-0.125345	1.11769	Q9ESZ8;Q3UHU8;G3UYD0	Q9ESZ8;Q3UHU8;G3UYD0	General transcription factor II-I	0.613714	0.698305	0.733046	0.649424	0.439133	0.516708	0.547623	0.689646	2	50646000	2	1055100
Pfdn6	-0.0255182	0.218036	Q03958;G3UYF9;A0A3Q4EBT3	Q03958;G3UYF9;A0A3Q4EBT3	Prefoldin subunit 6	-1.84044	-1.77603	-1.89826	-1.79762	-1.81045	-1.96812	-1.81277	-1.82308	7	167030000	9	20879000
Gigyf2	0.352103	0.867986	Q6Y7W8;G3UYG6;G3UWR2;E9Q2M5;G3UZX7;G3UYR9	Q6Y7W8;G3UYG6;G3UWR2;E9Q2M5;G3UZX7;G3UYR9	PERQ amino acid-rich with GYF domain-containing protein 2	-1.00315	-1.28015	-1.4254	-1.40321	-1.26567	-0.616756	-1.20741	-0.613665	4	67631000	5	1300600
Trak2	-0.0685108	0.406095	Q6P9N8;G3UYW9	Q6P9N8;G3UYW9		-5.9567	-5.80628	-5.7388	-6.05566	-5.9262	-5.92162	-5.99448	-5.98917	2	31695000	2	812700
Cadm2	0.105279	2.12954	Q8BLQ9;G3UZM4;D3Z0N3	Q8BLQ9;G3UZM4	Cell adhesion molecule 2	3.25574	3.2869	3.18771	3.24717	3.35006	3.36819	3.30286	3.37753	14	11589000000	66	891490000
Txn2	-0.0152407	0.0950244	P97493;G3UZY2	P97493;G3UZY2	Thioredoxin, mitochondrial	0.858358	0.855003	1.01704	0.879818	0.896139	0.761765	0.964508	0.926846	2	351360000	13	43920000
Reep5	0.00940275	0.0663395	G3X8R0;A0A494BBE3;Q60870	G3X8R0;A0A494BBE3	Receptor expression-enhancing protein	2.50441	2.47525	2.44301	2.47289	2.39337	2.56209	2.40425	2.57348	5	2395300000	10	399220000
Sra1	0.0817366	1.07998	Q80VJ2;G3X8R2	Q80VJ2;G3X8R2	Steroid receptor RNA activator 1	-2.61603	-2.57214	-2.63963	-2.6338	-2.49879	-2.47636	-2.52035	-2.63914	1	47773000	1	4343000
Mkl2	-0.0293851	0.223866	P59759;Q5DTZ3;G3X8R8	P59759;Q5DTZ3;G3X8R8	MKL/myocardin-like protein 2	0.0851841	0.139349	0.156904	0.121157	0.122179	-0.0486069	0.185381	0.126101	7	402990000	10	12212000
Ctsa	0.197575	0.78482	G3X8T3;P16675	G3X8T3;P16675	Carboxypeptidase;Lysosomal protective protein;Lysosomal protective protein 32 kDa chain;Lysosomal protective protein 20 kDa chain	-0.949881	-1.19567	-1.41695	-1.17879	-1.01474	-0.787661	-1.17811	-0.97048	2	145970000	5	6950700
2210016F16Rik	-0.0343723	0.314566	G3X8U3	G3X8U3		-2.13815	-2.22564	-2.1056	-2.23628	-2.13235	-2.28614	-2.18731	-2.23736	2	38956000	2	1855100
Vps16	0.124808	0.755826	Q920Q4;G3X8X7;A2BI90	Q920Q4;G3X8X7	Vacuolar protein sorting-associated protein 16 homolog	-0.827682	-0.830885	-0.798357	-0.861321	-0.861341	-0.617239	-0.816303	-0.52413	10	254080000	12	6514800
Lysmd2	-0.00676632	0.0570569	G3X915;Q9D7V2;A0A1L1SQI7	G3X915;Q9D7V2;A0A1L1SQI7	LysM and putative peptidoglycan-binding domain-containing protein 2	-0.58465	-0.628325	-0.592785	-0.658995	-0.575356	-0.720577	-0.550745	-0.645142	6	446010000	9	37167000
Armc8	0.0873909	0.873431	Q9DBR3;G3X920	Q9DBR3;G3X920	Armadillo repeat-containing protein 8	-0.621641	-0.624649	-0.664803	-0.492849	-0.580608	-0.461044	-0.562986	-0.449739	7	274670000	14	7042900
Sec23ip	0.0840168	1.28296	G3X928;Q6NZC7	G3X928;Q6NZC7	SEC23-interacting protein	-1.14644	-1.13256	-1.2245	-1.17242	-1.1496	-1.02628	-1.11312	-1.05085	3	72293000	3	1853700
Arhgap39	0.0166016	0.311949	G3X932;H7BX46;P59281	G3X932;H7BX46;P59281	Rho GTPase-activating protein 39	-0.28989	-0.345068	-0.375145	-0.370947	-0.338396	-0.354786	-0.313061	-0.308401	10	252360000	11	4070300
Supt16h;Supt16	-0.104166	1.23037	Q920B9;G3X956	Q920B9;G3X956	FACT complex subunit SPT16	-1.94415	-1.7997	-1.81774	-1.84304	-2.00484	-1.86479	-1.97009	-1.98159	2	24375000	2	451380
Plcxd3	0.0386813	0.365104	Q8BLJ3;G3X9A7	Q8BLJ3;G3X9A7	PI-PLC X domain-containing protein 3	-1.23844	-1.25813	-1.35662	-1.18642	-1.27554	-1.25638	-1.20681	-1.14614	4	114030000	5	9502700
Dnm2	-0.0834484	1.30447	Q3TCR7;G3X9G4;P39054;Q3T9X3;F8WIV5;G3UZZ3;G3UXX2;G3UY64	Q3TCR7;G3X9G4;P39054;Q3T9X3;F8WIV5;G3UZZ3	Dynamin-2	2.30321	2.21796	2.18829	2.20466	2.20283	2.10546	2.15774	2.11431	10	5536700000	22	115350000
Htt	0.0670204	1.27511	P42859;G3X9H5	P42859;G3X9H5	Huntingtin	1.18378	1.15449	1.11566	1.17839	1.1696	1.26101	1.20419	1.26561	24	1368300000	35	9436500
Fam3c	0.0256734	0.18273	G3X9I1;G5E911;Q91VU0;E9Q8C5;E9Q6F0	G3X9I1;G5E911;Q91VU0;E9Q8C5;E9Q6F0	Protein FAM3C	-2.39315	-2.2098	-2.36543	-2.24682	-2.18382	-2.29784	-2.30443	-2.3264	2	171740000	2	14312000
Zc3h12b	0.0450141	0.131963	G3X9I7	G3X9I7		-3.96519	-4.43407	-4.3584	-4.17094	-4.0106	-4.33728	-4.12225	-4.27841	1	45990000	1	1095000
Sipa1l3	-0.0445757	0.320708	G3X9J0;S4R2N4;S4R1S0;S4R1U8	G3X9J0		0.597807	0.684038	0.615986	0.71154	0.548687	0.542198	0.57716	0.763023	13	490840000	15	5453800
Arfgef1	0.00927734	0.153099	G3X9K3;D3YYK9	G3X9K3;D3YYK9	Brefeldin A-inhibited guanine nucleotide-exchange protein 1	0.548008	0.53211	0.490385	0.577766	0.538361	0.523506	0.5352	0.588312	10	363900000	11	3713300
Dap3	0.0835366	0.169982	Q9ER88;G3X9M0;G3UWJ4;G3UZC0;G3UWZ6;A0A0R4J1B9;G3UWR5;G3UWM7;G3UYM6;G3UYP3	Q9ER88;G3X9M0;G3UWJ4;G3UZC0;G3UWZ6;A0A0R4J1B9;G3UWR5;G3UWM7	28S ribosomal protein S29, mitochondrial	-4.53906	-5.03353	-4.98323	-5.02592	-5.11696	-4.81227	-4.90842	-4.40995	5	88506000	6	3848100
Gng7	-0.0379529	0.372545	Q61016;G3X9Q2;D3Z483	Q61016;G3X9Q2	Guanine nucleotide-binding protein G(I)/G(S)/G(O) subunit gamma-7;Guanine nucleotide-binding protein subunit gamma	2.81053	2.85398	2.8193	2.8028	2.87044	2.75552	2.83169	2.67714	4	11566000000	27	2891600000
Fam13c	-0.0803902	0.33805	Q9DBR2;G3X9S1;Q8BLV7;Q8BGI4;Q8K2H3;G3UYL7	Q9DBR2;G3X9S1;Q8BLV7	Protein FAM13C	-3.07159	-2.84916	-2.8296	-2.58809	-2.92717	-2.84822	-2.96138	-2.92324	4	128110000	7	4927200
Psme2	0.083889	0.349075	P97372;G3X9V0;E0CZ90	P97372;G3X9V0	Proteasome activator complex subunit 2	-4.24503	-3.78802	-4.13948	-4.1093	-3.90057	-4.02116	-4.04011	-3.98444	3	202540000	6	14467000
Grin2b	-0.116896	3.23927	Q01097;G3X9V4;A0A0G2JEA7	Q01097;G3X9V4	Glutamate receptor ionotropic, NMDA 2B	4.05237	4.08677	4.06344	4.09985	3.97729	3.93641	3.98798	3.93318	37	11555000000	96	180550000
Syt3	-0.0262718	0.75666	O35681;G3X9Y1;Q9R0N9;Q9R0N4	O35681;G3X9Y1	Synaptotagmin-3	0.353241	0.423964	0.377373	0.413868	0.362722	0.380167	0.357939	0.36253	8	617790000	11	23761000
Omg	-0.0299373	0.467655	G3XA53;Q63912	G3XA53;Q63912	Oligodendrocyte-myelin glycoprotein	2.15141	2.13379	2.15956	2.20909	2.07758	2.17474	2.10939	2.17239	8	3506900000	24	175340000
Rab11fip2	-0.14883	2.56319	G3XA57;G3UW57;E9Q8L9;Q9D620	G3XA57;G3UW57	Rab11 family-interacting protein 2	-0.132349	-0.109404	-0.136141	-0.114307	-0.266132	-0.355793	-0.217649	-0.247946	6	361950000	12	12927000
Glra3;Glra4	0.111084	0.570682	Q91XP5;Q61603;G5E811	Q91XP5;Q61603;G5E811	Glycine receptor subunit alpha-3;Glycine receptor subunit alpha-4	-1.67112	-1.52723	-1.84723	-1.76008	-1.46844	-1.73398	-1.5161	-1.6428	1	27374000	1	1520800
Ndufa11	-0.051909	0.746099	G5E814;A0A3B2W441;Q9D8B4;A0A3B2W4A5	G5E814;A0A3B2W441;Q9D8B4;A0A3B2W4A5	NADH dehydrogenase [ubiquinone] 1 alpha subcomplex subunit 11	0.647011	0.644773	0.686302	0.69179	0.531851	0.681398	0.606859	0.642132	6	1092200000	18	218430000
Atp2b1	-0.0476074	1.05358	G5E829;A0A1W2P7C7;A0A1W2P7R3;A0A1W2P867;A0A1W2P6X7	G5E829	Plasma membrane calcium-transporting ATPase 1	5.56829	5.56734	5.52833	5.56151	5.55289	5.48304	5.53652	5.46259	35	47806000000	189	956120000
Prph	-0.17254	0.608027	P15331;G5E846;A0A2R8W6R6;G3X981	P15331;G5E846;A0A2R8W6R6;G3X981	Peripherin	-5.26551	-5.05011	-5.09705	-5.02925	-5.37201	-5.09646	-5.07216	-5.59147	5	83022000	5	2594400
Cyb5a	-0.158341	3.06054	P56395;G5E850;A0A494B9D8;E0CY88	P56395;G5E850	Cytochrome b5	1.07976	1.00016	1.07634	1.06303	0.925955	0.861187	0.869696	0.929094	5	3498500000	13	583090000
Gria4	0.132009	1.57272	G5E863;Q9Z2W8;E9PX01	G5E863;Q9Z2W8	Glutamate receptor 4	1.2856	1.18909	1.17133	1.13136	1.28435	1.34526	1.26956	1.40624	6	403030000	9	9372700
Tamm41	-0.0113575	0.0466821	Q3TUH1;G5E881;G3UWL8;G3UYJ1;D6RGT1	Q3TUH1;G5E881;G3UWL8	Phosphatidate cytidylyltransferase, mitochondrial	-1.69154	-1.63582	-1.54776	-1.43504	-1.60976	-1.76091	-1.47646	-1.50845	6	121090000	7	7122800
Pak1	-0.0267501	0.626038	G5E884;O88643;S4R2K7;A0A0U1RQ87	G5E884;O88643	Non-specific serine/threonine protein kinase;Serine/threonine-protein kinase PAK 1	4.23528	4.2809	4.21749	4.2707	4.25462	4.18735	4.2296	4.2258	27	7760100000	72	287410000
Akr1b10;Akr1b8	-0.0219936	0.166849	G5E895;D3Z494;P45377;S4R2G9	G5E895;D3Z494;P45377	Aldose reductase-related protein 2	-0.665485	-0.656149	-0.700678	-0.474607	-0.643639	-0.656847	-0.646412	-0.637997	7	298120000	10	15691000
Grm7	-0.0465031	0.959464	Q68ED2;G5E8D5;G3UZU3;G3UYV0;G3UY08	Q68ED2;G5E8D5	Metabotropic glutamate receptor 7	2.15333	2.18511	2.14781	2.19623	2.16854	2.11453	2.14555	2.06785	14	1044000000	23	23200000
Rgs17	-0.00965214	0.129351	Q9QZB0;G5E8E0;F8WH97	Q9QZB0;G5E8E0;F8WH97	Regulator of G-protein signaling 17	-0.455278	-0.543751	-0.513016	-0.448225	-0.478125	-0.46777	-0.534996	-0.517988	6	242720000	13	26969000
Opcml	-0.0659895	0.74042	G5E8G3	G5E8G3		1.37396	1.40644	1.42646	1.51215	1.44393	1.32939	1.38449	1.29724	2	686990000	11	38166000
Gria2	-0.116226	1.03025	G5E8H1	G5E8H1		0.206339	0.190187	0.193644	0.243355	0.000106812	0.208399	-0.0114288	0.171543	1	365520000	3	8500400
Wdr11	0.144039	1.52065	Q8K1X1;G5E8J3;A0A0U1RQ40;A0A0U1RQ34	Q8K1X1;G5E8J3	WD repeat-containing protein 11	0.179043	0.0758171	0.186386	0.0870361	0.241465	0.378716	0.183781	0.300476	8	213900000	10	3240900
Scyl2	0.0424495	0.567234	Q8CFE4;G5E8J9;Q80UY7	Q8CFE4;G5E8J9	SCY1-like protein 2	1.51542	1.58157	1.47123	1.5183	1.54189	1.55236	1.52054	1.64153	8	585370000	9	14277000
Ank3	0.0835133	0.0546031	G5E8K5;G5E8K3;G5E8K2;S4R2S8;S4R1S2;A0A1W2P812;S4R236;S4R165;S4R2J6;S4R2F5;S4R1X7;S4R2C1;S4R187;G3X971;S4R229;Q3UVY0;W4VSQ0;S4R278;S4R1U4;S4R162	G5E8K5;G5E8K3;G5E8K2;S4R2S8;S4R1S2;A0A1W2P812;S4R236	Ankyrin-3	-7.45761	-6.52558	-8.15701	-6.72459	-6.63793	-7.01777	-6.60842	-8.2666	3	127130000	3	1397000
Lyst	0.221902	1.21827	P97412;G5E8Q0	P97412;G5E8Q0	Lysosomal-trafficking regulator	-0.54146	-0.66013	-0.80377	-0.726074	-0.462925	-0.43318	-0.282953	-0.664768	8	212220000	9	1192200
Tpm1	-0.102889	1.97599	G5E8R0;E9Q453;G5E8R1;E9Q455	G5E8R0;E9Q453;G5E8R1;E9Q455		1.7439	1.74957	1.74623	1.73376	1.69007	1.59275	1.6875	1.59158	12	2612600000	24	186620000
Ppp6r3	-0.0331674	0.340634	Q922D4;G5E8R4;A0A286YD27;A0A286YCG3;A0A286YE88	Q922D4;G5E8R4	Serine/threonine-protein phosphatase 6 regulatory subunit 3	-0.528322	-0.450136	-0.524176	-0.633703	-0.575766	-0.6105	-0.526291	-0.55645	11	489320000	18	11380000
Ubxn7	0.0291843	0.451533	G5E8R8;Q6P5G6	G5E8R8;Q6P5G6	UBX domain-containing protein 7	-0.247158	-0.289034	-0.272179	-0.269156	-0.210745	-0.248705	-0.187162	-0.314177	3	123080000	4	5351200
Magi3	-0.240237	2.48144	Q9EQJ9;G5E8T6	Q9EQJ9;G5E8T6	Membrane-associated guanylate kinase, WW and PDZ domain-containing protein 3	-2.21135	-2.25416	-2.28197	-2.18916	-2.43178	-2.57203	-2.36578	-2.528	6	107340000	6	1358800
Cox18	0.0641832	0.824501	Q8VC74;G5E8U6	Q8VC74;G5E8U6	Mitochondrial inner membrane protein COX18	0.0358601	0	0.0705109	0.0988064	0.0524521	0.205606	0.0926189	0.111233	2	73002000	2	6083500
Frmd4a	0.0666754	0.392537	Q8BIE6;H3BL79;H3BIZ7;H3BK97;H3BKK8;F7CDA2;H3BJN6;Q3TB04;A0A5F8MPJ8;A0A0N4SVT9	Q8BIE6;H3BL79;H3BIZ7;H3BK97	FERM domain-containing protein 4A	-1.79759	-1.79693	-1.83373	-1.92567	-1.93388	-1.75992	-1.79109	-1.60234	5	314110000	6	6159100
Arhgef2	0.0648241	1.37205	Q60875;H3BJU7;H3BJ45;H3BJ40;H3BKH9;H3BJX8;H3BLF9;H3BJ59;H3BL15;H3BJM4;H3BJ48;H3BLJ1;H3BIX8	Q60875;H3BJU7;H3BJ45;H3BJ40;H3BKH9;H3BJX8	Rho guanine nucleotide exchange factor 2	2.63718	2.67168	2.69991	2.67364	2.67207	2.74933	2.74944	2.77088	25	2003000000	39	37793000
Evi5l	0.0293467	0.140375	H3BJ67;H3BL92;H3BKQ3;A0A6I8MWZ4;H3BJX1;H3BJ57	H3BJ67;H3BL92;H3BKQ3		-2.11948	-2.04115	-2.05559	-1.92548	-2.0881	-2.14928	-1.85384	-1.9331	4	90724000	5	2592100
Dctn5	-0.111193	0.942848	Q9QZB9;H3BJ75	Q9QZB9;H3BJ75	Dynactin subunit 5	-3.44982	-3.64034	-3.59505	-3.55176	-3.71467	-3.7259	-3.70287	-3.5383	1	65907000	3	10984000
Gclm	-0.0659599	0.641544	O09172;H3BJA3;F6VNW5	O09172;H3BJA3;F6VNW5	Glutamate--cysteine ligase regulatory subunit	-0.541109	-0.516806	-0.580864	-0.437786	-0.500786	-0.618204	-0.676184	-0.545231	2	133710000	2	12155000
Rnf141	-0.119789	1.21737	Q99MB7;H3BJB4;H3BJE9;A0A1B0GT51	Q99MB7;H3BJB4;H3BJE9;A0A1B0GT51	RING finger protein 141	-2.03885	-1.9952	-2.00871	-2.06394	-2.01064	-2.22359	-2.21716	-2.13447	2	50431000	3	5603500
Ppp1r9a	0.0337901	1.46676	Q7TN74;H3BL28;H3BJD6;H3BKQ7;H3BJD0;Q3UXW4;H3BJA6;H3BKE7;Q8BMP0	Q7TN74;H3BL28;H3BJD6;H3BKQ7;H3BJD0;Q3UXW4		3.26706	3.26957	3.23182	3.26097	3.29648	3.26517	3.30393	3.299	29	3968600000	56	88190000
Pan3	0.107662	0.290958	Q640Q5;H3BJH6;H3BKF3	Q640Q5;H3BJH6;H3BKF3	PAB-dependent poly(A)-specific ribonuclease subunit PAN3	-3.81367	-3.9431	-4.16655	-4.21515	-3.86332	-3.79449	-3.76225	-4.28775	1	11884000	1	440150
Atpaf1	0.17474	1.56264	Q811I0;H3BLD0;H3BJP9;V9GX21;H3BLL2;H3BK16;H3BKR0	Q811I0;H3BLD0;H3BJP9;V9GX21;H3BLL2;H3BK16	ATP synthase mitochondrial F1 complex assembly factor 1	-2.4451	-2.61624	-2.46838	-2.68432	-2.42522	-2.35432	-2.38449	-2.35105	4	61547000	4	4396200
Scn3b	0.118263	1.71603	Q8BHK2;H3BJR6;H3BKP5	Q8BHK2;H3BJR6;H3BKP5	Sodium channel subunit beta-3	-1.68595	-1.64709	-1.65374	-1.59633	-1.4351	-1.5378	-1.55245	-1.58471	2	645410000	4	64541000
Neurl4	0.0553358	0.316936	Q5NCX5;H3BK72;H3BJZ3;F6WND1;H3BLC3;H9H9T3	Q5NCX5;H3BK72;H3BJZ3;F6WND1;H3BLC3;H9H9T3	Neuralized-like protein 4	-2.07797	-2.23194	-2.24822	-2.02625	-2.08468	-2.171	-1.95513	-2.15222	2	98120000	2	1608500
Unc13a	-0.0394759	0.788181	H3BJZ7;Q4KUS2;Q9Z1N9;H3BJL3;E9Q263;A0A140LHX5;H3BKY4;F7CEK4	H3BJZ7;Q4KUS2	Protein unc-13 homolog A	3.57988	3.56159	3.52863	3.51794	3.53432	3.46477	3.54901	3.48203	34	3249200000	59	36922000
Esd	0.0234017	0.193398	Q9R0P3;H3BK43;H3BKH6;H3BLJ9;H3BJL6;H3BJP2;H3BJC6;H3BL99	Q9R0P3;H3BK43;H3BKH6;H3BLJ9;H3BJL6;H3BJP2	S-formylglutathione hydrolase	2.21614	2.14054	2.13339	2.15637	2.102	2.25822	2.11684	2.26299	8	955050000	17	68218000
Eps15	-0.0443196	1.06597	P42567;H3BK65;Q5JC28;F6W2Q5;A0A0R4J0A0;H3BJB8;H3BLE4	P42567;H3BK65;Q5JC28;F6W2Q5;A0A0R4J0A0	Epidermal growth factor receptor substrate 15	0.670998	0.653477	0.633543	0.710035	0.582417	0.63036	0.649256	0.628742	11	423770000	17	9631100
Tor2a	0.0720479	0.906733	H3BK73;Q8R1J9	H3BK73;Q8R1J9	Torsin-2A	-4.29544	-4.29817	-4.22621	-4.289	-4.25233	-4.26432	-4.10409	-4.19989	1	3896900	1	278350
Nsun2	-0.273985	0.913455	Q1HFZ0;H3BKN0	Q1HFZ0;H3BKN0	tRNA (cytosine(34)-C(5))-methyltransferase	-5.18801	-5.18413	-4.77914	-4.96715	-5.2785	-5.6397	-5.16612	-5.13005	1	3737500	1	88987
Tcof1	-0.299202	1.07628	O08784;H3BL37;H3BIX0;F6R3V4;H3BK88	O08784;H3BL37;H3BIX0;F6R3V4	Treacle protein	-2.25925	-2.3989	-2.08877	-2.12957	-2.74561	-2.716	-2.23254	-2.37914	5	83297000	5	1301500
Atp2c1	0.0487866	0.667327	Q80XR2;H3BL44;Q3UZR5;Q8BMS7;H3BIX7;H3BLI6;H3BJY0;H3BJJ5;H3BKB1;H3BLC2;H3BJ99	Q80XR2;H3BL44;Q3UZR5;Q8BMS7;H3BIX7;H3BLI6	Calcium-transporting ATPase type 2C member 1;Calcium-transporting ATPase	-0.680792	-0.654087	-0.691668	-0.754257	-0.694599	-0.566528	-0.650686	-0.673843	9	285470000	10	6638800
C3	0.154097	0.760088	P01027;H3BL60	P01027;H3BL60	Complement C3;Complement C3 beta chain;C3-beta-c;Complement C3 alpha chain;C3a anaphylatoxin;Acylation stimulating protein;Complement C3b alpha chain;Complement C3c alpha chain fragment 1;Complement C3dg fragment;Complement C3g fragment;Complement C3d fragment;Complement C3f fragment;Complement C3c alpha chain fragment 2	-3.90403	-3.84785	-4.23658	-4.00218	-3.85328	-3.88404	-3.69939	-3.93755	1	21618000	1	207860
Igfbp4	-0.0451539	0.212786	P47879;H3BLB7;H3BJT2	P47879;H3BLB7	Insulin-like growth factor-binding protein 4	-2.38533	-2.38794	-2.47011	-2.65542	-2.45897	-2.55106	-2.40714	-2.66225	3	211340000	5	16257000
Ap3m1	-0.00189543	0.00688679	Q9JKC8;H7BWY2;A0A286YDZ6	Q9JKC8;H7BWY2;A0A286YDZ6	AP-3 complex subunit mu-1	-1.11017	-1.36077	-1.29733	-1.13819	-1.38522	-1.13581	-1.3025	-1.09051	2	30653000	2	1393300
Dlg1	-0.0858848	0.157955	H7BWY4;Q811D0;S4R2T8	H7BWY4;Q811D0	Disks large homolog 1	-3.84507	-4.39601	-3.73236	-3.53906	-3.95557	-4.21867	-3.73525	-3.94655	2	29738000	5	803740
Tsr2	-0.0385709	0.404491	H7BWY8;Q8C8T8;Z4YL87;G3UWF3	H7BWY8;Q8C8T8;Z4YL87	Pre-rRNA-processing protein TSR2 homolog	-0.38574	-0.378315	-0.329641	-0.367434	-0.293539	-0.475946	-0.398237	-0.447691	3	282970000	3	35372000
Adgrl1;Lphn1	-0.0203156	0.296481	H7BX15;Q80TR1;E9Q3V9;E9Q9Q9;F6YP92;D6RI60	H7BX15;Q80TR1;E9Q3V9;E9Q9Q9	Latrophilin-1	2.72635	2.68461	2.62506	2.64019	2.68332	2.62282	2.67331	2.6155	22	2675100000	41	40532000
Slmap	0.0405698	0.570788	Q3URD3;H7BX64;D3Z7V3;F8WIH0;F6YCM8;F6UV57	Q3URD3;H7BX64;D3Z7V3;F8WIH0;F6YCM8	Sarcolemmal membrane-associated protein	1.05612	1.06182	1.05076	1.09426	1.1002	1.14063	1.01962	1.16479	12	563110000	14	10056000
Crat	0.123921	1.73276	P47934;H7BX88;B7ZDD7;F7BF80	P47934;H7BX88;B7ZDD7	Carnitine O-acetyltransferase	1.87019	1.73439	1.85131	1.87674	1.90743	1.95634	1.96156	2.00298	8	865370000	14	32051000
Srsf1	-0.115075	0.774463	Q6PDM2;H7BX95;F7AI47;F6QXN3	Q6PDM2;H7BX95	Serine/arginine-rich splicing factor 1	2.76546	2.59412	2.76503	2.75931	2.45406	2.58651	2.64095	2.7421	12	3653900000	25	281070000
Clec16a	-0.0926647	1.63272	Q80U30;H7BXB6;Z4YLG3	Q80U30;H7BXB6;Z4YLG3	Protein CLEC16A	0.199903	0.280777	0.272596	0.283543	0.178894	0.115742	0.224794	0.14673	5	223430000	12	5319700
Cep41	-0.0534518	0.557073	Q99NF3;H9KUZ8	Q99NF3;H9KUZ8	Centrosomal protein of 41 kDa	-2.35838	-2.40097	-2.3375	-2.46482	-2.36436	-2.51885	-2.41014	-2.48214	1	121110000	4	6374300
Son	-0.0580833	0.147104	Q9QX47;H9KV01;H9KV15;H9KV00;H9KV02;F7CU80	Q9QX47;H9KV01;H9KV15;H9KV00	Protein SON	-2.39737	-2.39395	-2.30874	-2.2901	-2.55461	-2.74722	-2.12298	-2.19769	8	198910000	8	2517800
Nudt3	0.2359	1.25061	Q9JI46;I1E4X7;H3BLR8;B2KF67;A0A338P6T6;A0A338P6L9;A0A338P7L3;H3BJY4	Q9JI46;I1E4X7;H3BLR8;B2KF67;A0A338P6T6;A0A338P6L9	Diphosphoinositol polyphosphate phosphohydrolase 1	-0.30954	-0.336494	-0.409918	-0.497375	-0.346189	0.0136909	-0.266981	-0.0102482	1	326660000	2	36295000
Stim2	-0.128699	1.36568	P83093;I1E4X8;F6WBP9	P83093;I1E4X8	Stromal interaction molecule 2	-0.0367756	-0.13723	-0.0152721	-0.00110817	-0.0963078	-0.23033	-0.120756	-0.257788	6	611240000	19	16520000
Isca1;AK157302	-0.327063	2.11996	Q9D924;I3ITR1;A0A286YCW6	Q9D924;I3ITR1	Iron-sulfur cluster assembly 1 homolog, mitochondrial	-2.43074	-2.39562	-2.15354	-2.40833	-2.78612	-2.72777	-2.55389	-2.6287	3	163700000	3	20462000
Rpl10;Rpl10l	0.158785	1.31038	Q6ZWV3;I7HLV2;P86048;A0A1B0GXC3	Q6ZWV3;I7HLV2;P86048	60S ribosomal protein L10;60S ribosomal protein L10-like	0.267427	0.240774	0.402494	0.405903	0.374708	0.588522	0.449677	0.538832	7	510360000	13	63795000
Fam92a1;Fam92a	0.000695944	0.00239265	Q8BP22;Z4YJZ2;J3KMP6	Q8BP22;Z4YJZ2;J3KMP6	Protein FAM92A1	-2.6698	-2.56909	-2.65961	-2.68116	-2.48111	-2.65581	-2.53736	-2.9026	1	36151000	4	1902700
5730455P16Rik	-0.0843043	0.406023	Q9CYI0;J3KMQ6;B1AQG3	Q9CYI0;J3KMQ6	Protein Njmu-R1	-3.18782	-2.89577	-3.03609	-2.8908	-2.93777	-3.21747	-3.06652	-3.12593	3	39900000	6	1900000
Sel1l	-0.00817156	0.0478535	J3QJX3;Q9Z2G6	J3QJX3;Q9Z2G6	Protein sel-1 homolog 1	0.242596	0.0929127	0.0391026	0.0736504	0.151674	0.0744553	0.18218	0.00726509	8	332120000	10	8740000
Vdac3	0.115434	0.964774	Q60931;J3QMG3	Q60931;J3QMG3	Voltage-dependent anion-selective channel protein 3	3.53953	3.44292	3.52186	3.55548	3.51748	3.73736	3.55171	3.71497	13	7803700000	59	557410000
Carkd	-0.000932693	0.00815494	Q9CZ42;J3QMM7;K3W4M4;J3QN06;J3QPU6	Q9CZ42;J3QMM7;K3W4M4;J3QN06	ATP-dependent (S)-NAD(P)H-hydrate dehydratase	1.23308	1.19592	1.26981	1.23339	1.1446	1.29469	1.20551	1.28367	10	1312900000	14	72940000
Crlf3	-0.0386753	0.414357	J3QMV5;Q9Z2L7	J3QMV5;Q9Z2L7	Cytokine receptor-like factor 3	-2.94447	-2.8215	-2.97127	-2.88369	-2.94992	-2.87513	-2.96198	-2.9886	1	27574000	1	2506700
Adssl1	0.00251031	0.0146593	P28650;J3QN31	P28650;J3QN31	Adenylosuccinate synthetase isozyme 1	-1.72243	-1.84751	-1.8546	-1.94142	-1.844	-1.73885	-1.86154	-1.91152	2	15345000	2	667180
Ntng2	-0.0272355	0.140047	J3QNA0;Q8R4F1;V9GX85;A2AKX2	J3QNA0;Q8R4F1;V9GX85;A2AKX2	Netrin-G2	-0.0187988	-0.0676136	-0.236174	-0.116707	-0.0117054	-0.231251	-0.0689659	-0.236313	6	426400000	9	14703000
Smim18	-0.187398	1.15565	J3QNP2	J3QNP2		-1.50834	-1.42531	-1.44727	-1.38999	-1.55144	-1.76133	-1.4385	-1.76923	1	208900000	3	104450000
Epn2	-0.0241728	0.440053	J3QNT7;Q5NCM5;F7CUV7	J3QNT7;Q5NCM5;F7CUV7		1.60609	1.56543	1.60184	1.62657	1.52428	1.62721	1.5752	1.57655	13	1269300000	19	50770000
Arrb1	-0.0619354	1.40987	Q8BWG8;J3QNU6;E0CY53;E0CYB1;Q91YI4;Q5F2D9	Q8BWG8;J3QNU6	Beta-arrestin-1	1.37094	1.37711	1.38645	1.43063	1.28474	1.32657	1.37887	1.32721	10	846900000	18	40329000
Trappc13	-0.0722423	1.12199	Q3TIR1;J3QNW4	Q3TIR1;J3QNW4	Trafficking protein particle complex subunit 13	0.00780296	0.0572605	0.0264416	0.137583	-0.0649261	0.0174236	-0.00114822	-0.0112305	4	65499000	5	3275000
Lypla1	0.185977	1.13489	P97823;J3QP56;D3YUG4;D3Z269;D3Z111	P97823;J3QP56;D3YUG4;D3Z269;D3Z111	Acyl-protein thioesterase 1	-0.539351	-0.594515	-0.512598	-0.531443	-0.539112	-0.195793	-0.46216	-0.236931	6	282280000	11	25662000
Ndc1	0.356888	2.00706	Q8VCB1;J3QPB5	Q8VCB1;J3QPB5	Nucleoporin NDC1	0.338629	0.342611	0.0926895	-0.00690842	0.591801	0.629801	0.503704	0.469269	3	110770000	3	4260500
Bsg	0.0573354	0.677659	P18572;K3W4Q8;J3QP71	P18572;K3W4Q8;J3QP71	Basigin	2.63423	2.62271	2.5817	2.63491	2.62107	2.69161	2.611	2.77921	6	3598300000	22	189380000
Myh14	-0.00486898	0.0565145	Q6URW6;K3W4R2;A0A140LI60	Q6URW6;K3W4R2;A0A140LI60	Myosin-14	1.59539	1.61845	1.64078	1.57558	1.64675	1.55247	1.65163	1.55987	31	1602900000	49	15413000
Atp6v0a1	0.016715	0.340587	K3W4T3;Q9Z1G4;A2A599;Q920R6;P15920	K3W4T3;Q9Z1G4	V-type proton ATPase subunit a;V-type proton ATPase 116 kDa subunit a isoform 1	5.58417	5.52964	5.52738	5.53603	5.58464	5.51353	5.57724	5.56868	32	64384000000	228	1893600000
Cadm3	-0.0136771	0.253148	Q99N28;K4DI58	Q99N28;K4DI58	Cell adhesion molecule 3	3.51674	3.5964	3.55778	3.56362	3.56653	3.5676	3.50436	3.54134	14	11602000000	51	682470000
Wdr81	0.117902	0.571685	Q5ND34;K4DI77	Q5ND34;K4DI77	WD repeat-containing protein 81	-3.92092	-3.7863	-4.1439	-3.87578	-3.64354	-3.92155	-3.8408	-3.84941	2	57491000	2	684410
Ksr2	0.0593469	0.683882	Q3UVC0;M0QW59	Q3UVC0;M0QW59	Kinase suppressor of Ras 2	-2.55694	-2.51835	-2.59135	-2.6548	-2.49514	-2.58641	-2.44951	-2.55299	5	137730000	5	2754600
Stradb	0.250083	0.802043	Q8K4T3;M0QWE6	Q8K4T3;M0QWE6	STE20-related kinase adapter protein beta	-4.36945	-4.44444	-4.56929	-4.60073	-4.51313	-3.88764	-4.44846	-4.13434	1	2041000	2	102050
Pde6d	-0.0939963	0.895411	M0QWG6;O55057	M0QWG6;O55057	Retinal rod rhodopsin-sensitive cGMP 3,5-cyclic phosphodiesterase subunit delta	-2.50165	-2.31583	-2.30542	-2.27913	-2.40224	-2.44777	-2.45585	-2.47215	1	18017000	1	6005700
Usp35	-0.0560486	0.217564	M0QWN7	M0QWN7	Ubiquitin carboxyl-terminal hydrolase	-2.90392	-2.59894	-2.63938	-2.51017	-2.69203	-2.78801	-2.56618	-2.83038	1	23145000	1	436700
Agrn	0.05162	0.232726	M0QWP1;A2ASQ1;Z4YK85;Z4YJS5	M0QWP1;A2ASQ1;Z4YK85;Z4YJS5	Agrin;Agrin N-terminal 110 kDa subunit;Agrin C-terminal 110 kDa subunit;Agrin C-terminal 90 kDa fragment;Agrin C-terminal 22 kDa fragment	1.27391	1.28611	1.01198	1.36339	1.27995	1.20813	1.23641	1.41739	14	1169900000	23	12999000
Emc8	0.0126929	0.141626	O70378;M0QWP2;M0QWY0	O70378;M0QWP2;M0QWY0	ER membrane protein complex subunit 8	-0.705217	-0.570076	-0.670729	-0.618301	-0.646357	-0.666172	-0.598003	-0.60302	5	271530000	6	24685000
Capn2	0.097683	1.38264	O08529	O08529	Calpain-2 catalytic subunit	2.51566	2.4205	2.4131	2.3992	2.57939	2.52241	2.46391	2.57348	19	1514600000	37	44547000
S1pr1	-0.0593708	0.749927	O08530	O08530	Sphingosine 1-phosphate receptor 1	-2.11514	-2.19303	-2.10443	-2.17231	-2.17149	-2.25977	-2.13122	-2.25991	2	45607000	6	2850500
Bin1	0.129081	1.4712	O08539;Q6P1B9;A0A3Q4EBK4;A0A3Q4EBR8	O08539;Q6P1B9;A0A3Q4EBK4	Myc box-dependent-interacting protein 1	4.80162	4.77322	4.71058	4.76048	4.82606	4.97514	4.80703	4.95399	25	26143000000	127	933670000
Dpysl2	-0.00575542	0.159485	O08553	O08553	Dihydropyrimidinase-related protein 2	6.85381	6.89182	6.84413	6.88981	6.8728	6.84605	6.86324	6.87444	35	146670000000	558	4731200000
Rundc3a	-0.0388923	0.543641	O08576	O08576	RUN domain-containing protein 3A	0.189053	0.179623	0.274931	0.189766	0.232201	0.124422	0.184454	0.136726	7	219210000	10	9530700
Emd	0.0240011	0.329347	O08579;Q3THM8;B7FAU5;I7HJS1;D6RFS0	O08579;Q3THM8;B7FAU5;I7HJS1	Emerin	0.942635	0.959084	1	0.922647	0.974768	0.914167	1.04214	0.989298	6	410260000	13	34189000
Gtpbp1	0.00664902	0.0933546	O08582;A0A2R8W6Z1;A0A2R8VI47;A0A2R8W725;A0A2R8VHC2;A0A2R8W6M4;A0A2R8VKJ2	O08582	GTP-binding protein 1	0.0851841	0.131197	0.137114	0.155262	0.181326	0.13348	0.142433	0.0781136	8	263490000	10	8783000
Pten	-0.174224	2.51944	O08586	O08586	Phosphatidylinositol 3,4,5-trisphosphate 3-phosphatase and dual-specificity protein phosphatase PTEN	0.294903	0.319613	0.329582	0.334208	0.194723	0.110947	0.212711	0.0630264	4	156340000	4	8228400
Stxbp1	0.0400224	1.05455	O08599;A0A140LHJ4	O08599	Syntaxin-binding protein 1	6.78971	6.76103	6.70963	6.73852	6.79314	6.8121	6.76376	6.78998	48	185980000000	557	5999400000
Endog	-0.130654	0.699884	O08600	O08600	Endonuclease G, mitochondrial	-3.98472	-3.67702	-3.86032	-4.05488	-3.9467	-3.98064	-4.06724	-4.10497	1	4504400	1	264960
Ephb6	-0.184284	0.862008	O08644	O08644	Ephrin type-B receptor 6	-3.75154	-3.51074	-3.86202	-3.74826	-3.80971	-4.11108	-3.7603	-3.9286	2	86182000	3	1723600
Map3k4	0.0727651	0.469855	O08648	O08648	Mitogen-activated protein kinase kinase kinase 4	-0.870554	-0.99453	-1.02743	-1.03743	-1.04767	-0.768652	-0.944731	-0.877827	6	191800000	7	2084800
Metap2	0.0474606	0.72957	O08663;Q3UI33;Q3TMN1;M0QW69;M0QWM9;M0QWX0;M0QW48	O08663;Q3UI33;Q3TMN1	Methionine aminopeptidase 2	-0.358061	-0.24205	-0.328297	-0.27862	-0.284088	-0.206095	-0.283419	-0.243584	7	366630000	10	14665000
Capn5	0.0364218	0.817909	O08688	O08688	Calpain-5	1.97548	1.93167	1.90021	1.96222	2.00753	1.99368	1.94059	1.97348	12	1625700000	18	43938000
Unc5c	-0.0345168	0.171323	O08747;E9PVI4	O08747;E9PVI4	Netrin receptor UNC5C	0.633018	0.582413	0.385223	0.427292	0.520739	0.428398	0.58477	0.355972	4	125770000	4	3144300
Dld	0.128364	0.988951	O08749	O08749	Dihydrolipoyl dehydrogenase, mitochondrial	4.43988	4.27634	4.38374	4.33869	4.37938	4.5785	4.40012	4.59411	19	29463000000	105	1403000000
Ube3a	0.107409	1.40932	O08759;A0A0J9YUK0;A0A0J9YVG1;A0A0J9YUY4	O08759	Ubiquitin-protein ligase E3A	-1.11184	-1.1916	-1.22495	-1.23831	-1.16285	-1.0431	-1.09523	-1.03588	9	259040000	15	6476000
Prkcsh	0.0230656	0.233719	O08795;A0A1L1ST83	O08795	Glucosidase 2 subunit beta	0.886568	0.787411	0.911907	0.820917	0.804991	0.879633	0.874504	0.939938	9	759220000	16	42179000
Prdx4	-0.0557747	2.56569	O08807;B1AZS9	O08807;B1AZS9	Peroxiredoxin-4	2.22297	2.22997	2.25742	2.25454	2.19306	2.16399	2.18776	2.197	6	1772800000	11	104280000
Gfra2	-0.0192151	0.174303	O08842;A0A2I3BQ61	O08842;A0A2I3BQ61	GDNF family receptor alpha-2	1.58823	1.50609	1.58853	1.56668	1.60719	1.49621	1.60887	1.4604	5	714520000	10	31066000
Trove2	0.00433302	0.0480023	O08848	O08848	60 kDa SS-A/Ro ribonucleoprotein	-0.274538	-0.293575	-0.277245	-0.213985	-0.205359	-0.286942	-0.229265	-0.320446	4	231350000	5	8568500
Pik3r2	-0.0723228	0.203183	O08908	O08908	Phosphatidylinositol 3-kinase regulatory subunit beta	-6.84207	-6.34415	-6.80908	-6.94315	-6.76162	-6.77753	-6.74468	-6.94391	2	78745000	2	1920600
Faah	0.170663	0.510309	O08914	O08914	Fatty-acid amide hydrolase 1	0.828468	0.595478	0.764687	0.650442	0.675074	1.07792	0.594624	1.17411	8	388530000	11	18501000
Aip	0.180383	0.842986	O08915;D3YW40	O08915;D3YW40	AH receptor-interacting protein	0.93774	0.88073	0.882732	0.888752	0.863714	1.27225	0.926563	1.24896	8	594200000	13	39613000
Flot1	-0.0263991	0.515903	O08917;G3UYU4;G3UZZ5;G3UWW8;G3XA73	O08917;G3UYU4	Flotillin-1	3.42198	3.42646	3.37743	3.35189	3.40672	3.34718	3.37747	3.3408	23	5773600000	53	213840000
Numbl	-0.0211005	0.301035	O08919	O08919	Numb-like protein	2.70934	2.79014	2.68785	2.69965	2.74195	2.68881	2.71443	2.6574	12	2270500000	17	98719000
Cyth3	-0.146941	0.407394	O08967;G5E8Q4;D3YXU3;H3BK81	O08967;G5E8Q4	Cytohesin-3	-4.08439	-3.90413	-3.84905	-3.44171	-4.10396	-3.93303	-3.74534	-4.0847	6	149860000	7	7887300
Mras	0.013371	0.264131	O08989;D3Z2V6	O08989;D3Z2V6	Ras-related protein M-Ras	1.02087	1.02854	1.04057	1.10196	1.06568	1.08613	1.05232	1.0413	8	808410000	20	62185000
Sdcbp	-0.00799894	0.0488546	O08992;Q3TMX0;A2AKJ9;A2AKJ6;H3BLG5;A2AKJ5	O08992;Q3TMX0;A2AKJ9;A2AKJ6;H3BLG5	Syntenin-1	1.01546	1.06824	0.853117	0.846533	0.949251	0.938326	0.953733	0.910042	4	252600000	5	28067000
Atox1	-0.0635486	0.910925	O08997	O08997	Copper transport protein ATOX1	1.81972	1.92044	1.83421	1.90277	1.75801	1.81466	1.7777	1.87258	3	924570000	7	231140000
Degs1	0.0369713	0.209765	O09005	O09005	Sphingolipid delta(4)-desaturase DES1	-2.13695	-2.22902	-2.12018	-2.3336	-2.22693	-2.15648	-2.25675	-2.0317	2	39461000	2	3946100
Psmb1	-0.0787697	0.768398	O09061;A0A338P7C0;A0A338P7F1	O09061;A0A338P7C0;A0A338P7F1	Proteasome subunit beta type-1	2.14023	2.23948	2.19409	2.25637	2.19419	2.00995	2.19268	2.11827	12	2956200000	25	227400000
Ndufb11	0.0287242	1.28016	O09111	O09111	NADH dehydrogenase [ubiquinone] 1 beta subcomplex subunit 11, mitochondrial	3.07155	3.05618	3.07308	3.07304	3.08569	3.10079	3.07541	3.12686	5	2409700000	25	301210000
Ptgds	0.236956	0.688555	O09114	O09114	Prostaglandin-H2 D-isomerase	-0.272394	-0.364895	-0.442764	-0.548008	-0.402515	0.0683212	-0.47407	0.128025	3	219940000	7	36657000
Sypl1	0.0208788	0.129671	O09117	O09117	Synaptophysin-like protein 1	0.0197926	0.011961	-0.172337	-0.138351	-0.00212097	-0.00993919	-0.0339737	-0.149385	3	245450000	4	30681000
Sema4d	-0.0234795	0.404759	O09126	O09126	Semaphorin-4D	-0.0764904	-0.0702477	-0.0412922	-0.0532742	-0.151155	-0.0365429	-0.0807533	-0.0667706	7	509920000	11	11085000
Epha8	-0.215473	0.36721	O09127	O09127	Ephrin type-A receptor 8	-7.58087	-7.92568	-8.09592	-7.35722	-7.7928	-7.73402	-7.76403	-8.53073	1	4276600	1	77756
Gsto1	0.0692611	0.406735	O09131;A0A494BAB1;A0A494B9X6	O09131;A0A494BAB1	Glutathione S-transferase omega-1	1.09406	1.08573	1.04827	0.997044	0.989737	1.23566	1.01404	1.2627	6	348590000	9	21787000
Sod3	0.100394	0.170843	O09164	O09164	Extracellular superoxide dismutase [Cu-Zn]	-4.05648	-3.91509	-3.89429	-3.71362	-4.04071	-4.10891	-3.16321	-3.86508	1	18852000	1	1885200
Rpl21	-0.156644	0.974336	O09167;Q9CQM8	O09167;Q9CQM8	60S ribosomal protein L21	-2.25128	-2.52985	-2.46418	-2.60806	-2.6008	-2.69752	-2.55147	-2.63014	4	186990000	8	31165000
Amacr	0.185806	1.64546	O09174	O09174	Alpha-methylacyl-CoA racemase	-2.4576	-2.60099	-2.48257	-2.36559	-2.36043	-2.23739	-2.34853	-2.21718	2	74546000	2	3727300
Kif3c	0.264456	0.839085	O35066;Q3UT07	O35066;Q3UT07	Kinesin-like protein KIF3C	-1.88812	-1.9369	-1.88184	-1.91579	-1.76338	-1.75153	-1.17649	-1.87342	4	54588000	4	1269500
Dscr3	0.0199811	0.112713	O35075;A0A338P6T5	O35075	Down syndrome critical region protein 3 homolog	-2.16864	-1.91846	-1.97012	-2.06729	-2.03623	-1.90653	-2.03544	-2.06638	3	23626000	3	1476600
Grcc10	-0.148159	2.61455	O35127	O35127	Protein C10	0.386745	0.441998	0.399691	0.497402	0.25769	0.259596	0.290714	0.325199	3	331930000	8	47419000
Phb2	0.0570235	1.30448	O35129;F6QPR1;F6Q8V7	O35129;F6QPR1	Prohibitin-2	3.69882	3.62677	3.67762	3.64555	3.67365	3.7289	3.72042	3.75389	16	6819800000	55	309990000
Ncam2	-0.0642457	0.887509	O35136	O35136	Neural cell adhesion molecule 2	3.55088	3.56602	3.53082	3.51686	3.55033	3.39437	3.51611	3.44679	22	5275300000	64	119890000
Cx3cl1	-0.122208	0.916742	O35188	O35188	Fractalkine;Processed fractalkine	-0.0343151	-0.181614	-0.118589	-0.0453777	-0.157526	-0.365685	-0.0977478	-0.247768	2	280020000	2	16472000
Ddt;Gm20441	0.0367374	1.08397	O35215;G3UYJ7;G3UZN1	O35215;G3UYJ7;G3UZN1	D-dopachrome decarboxylase	3.35493	3.37414	3.35989	3.38124	3.38568	3.45304	3.38188	3.39655	8	3569000000	23	396550000
Psmd4	-0.0944552	1.45056	O35226	O35226	26S proteasome non-ATPase regulatory subunit 4	-0.905621	-0.79999	-0.80743	-0.859489	-0.887278	-0.986948	-0.903584	-0.972542	4	274850000	6	19632000
Ptpn9	-0.00142527	0.0250442	O35239;A0A1L1STP0	O35239	Tyrosine-protein phosphatase non-receptor type 9	1.20476	1.22694	1.17466	1.15327	1.18492	1.17679	1.17258	1.21963	15	1126400000	19	34133000
Purb	0.133803	1.62899	O35295	O35295	Transcriptional activator protein Pur-beta	1.06273	1.03915	1.00355	0.992661	1.1328	1.22947	1.21836	1.05268	9	1951000000	19	216780000
Srsf5	-0.141229	1.51507	O35326;Q9D8S5	O35326;Q9D8S5	Serine/arginine-rich splicing factor 5	-0.0341015	-0.212021	-0.118271	-0.132404	-0.347673	-0.297049	-0.211657	-0.205336	3	976280000	6	122030000
Kpna3	-0.109095	1.08096	O35344	O35344	Importin subunit alpha-4	-0.103252	-0.218485	-0.120705	-0.130383	-0.254959	-0.375851	-0.158266	-0.220129	7	327040000	14	19237000
Kpna6	0.00863934	0.0854433	O35345;Q4FJZ2	O35345;Q4FJZ2	Importin subunit alpha-7;Importin subunit alpha	-0.400677	-0.455231	-0.335405	-0.338326	-0.325989	-0.385162	-0.351721	-0.432209	3	70387000	4	3060300
Capn1	-0.0349357	0.169651	O35350;A0A494BAC4;A0A494BAS0	O35350	Calpain-1 catalytic subunit	-1.96518	-2.10238	-1.87951	-1.87031	-1.90414	-2.10393	-1.8726	-2.07644	5	83608000	7	2039200
Nrp2	-0.057075	0.693646	O35375	O35375	Neuropilin-2	-0.651241	-0.514744	-0.541508	-0.637011	-0.638926	-0.681976	-0.665098	-0.586803	2	60568000	2	1261800
Abcc1	0.0312629	0.149237	O35379;E9Q1I5	O35379;E9Q1I5	Multidrug resistance-associated protein 1	-3.02839	-3.03273	-3.11574	-3.23281	-3.01835	-3.09803	-2.93363	-3.2346	2	42033000	2	583790
Exoc4	0.00417328	0.0476453	O35382;Q8C391;Q9CXE1	O35382;Q8C391	Exocyst complex component 4	0.655912	0.631516	0.566536	0.584347	0.669487	0.577131	0.631706	0.576679	13	1051500000	18	19119000
Pld3	0.101701	0.913471	O35405	O35405	Phospholipase D3	-1.18784	-1.3174	-1.05744	-1.1947	-1.12931	-1.11176	-1.05799	-1.05152	6	280130000	8	18676000
Folh1	0.10017	1.75727	O35409;Q0VDM6;G3UWC2;Q9CZR2	O35409;Q0VDM6	Glutamate carboxypeptidase 2	-1.0849	-1.14074	-1.14294	-1.1512	-0.978205	-1.03073	-1.10355	-1.00661	7	376760000	7	8970600
Dhodh	0.0129399	0.171279	O35435;E9Q1V3;F6TCT7;D3YZY5;F6ZQJ5	O35435;E9Q1V3	Dihydroorotate dehydrogenase (quinone), mitochondrial	1.86937	1.92174	1.83205	1.88696	1.92123	1.85995	1.93637	1.84431	12	1100700000	21	52414000
Rnf5	-0.0344999	0.142541	O35445	O35445	E3 ubiquitin-protein ligase RNF5	-5.52388	-5.30094	-5.28254	-5.29692	-5.34436	-5.59741	-5.29115	-5.30937	1	25625000	1	5125000
Prrt1	-0.145887	2.14858	O35449	O35449	Proline-rich transmembrane protein 1	1.10811	1.21212	1.22598	1.22988	1.07441	1.00674	1.09701	1.01438	4	1096100000	14	182680000
Ech1	-0.0704236	1.68923	O35459;F7B227	O35459;F7B227	Delta(3,5)-Delta(2,4)-dienoyl-CoA isomerase, mitochondrial	-0.381792	-0.426378	-0.352091	-0.345533	-0.464327	-0.472889	-0.418167	-0.432106	7	465700000	9	23285000
Fkbp8	0.0410752	0.268805	O35465;D3Z597	O35465	Peptidyl-prolyl cis-trans isomerase FKBP8	1.31907	1.10667	1.17767	1.0665	1.21473	1.13752	1.28252	1.19944	11	881970000	17	46419000
Edil3	0.0561395	0.186144	Q8C8K0;Q8C4U8;O35474	Q8C8K0;Q8C4U8;O35474	EGF-like repeat and discoidin I-like domain-containing protein 3	-1.25957	-1.36108	-1.48064	-1.21022	-1.09828	-1.31783	-1.13027	-1.54057	1	16437000	1	821860
Stx1a	-0.0429134	0.340269	O35526;D6RFB9;A0A0J9YUA0	O35526;D6RFB9	Syntaxin-1A	4.92569	4.96513	4.9065	4.93182	4.99959	4.78931	4.95829	4.8103	18	34333000000	181	2641000000
Rabep1	-0.0209708	0.239392	O35551;J3QJV7;Q3U983	O35551;J3QJV7	Rab GTPase-binding effector protein 1	1.80999	1.89336	1.86341	1.88749	1.87996	1.75921	1.8919	1.83929	15	718670000	22	13560000
Psmd14	0.0416989	0.477667	O35593	O35593	26S proteasome non-ATPase regulatory subunit 14	0.87961	1.04662	0.940758	0.944681	1.02172	1.01046	0.937492	1.0088	5	338810000	12	22587000
Adam10	-0.0873656	1.10429	O35598;E9PYF2;D3Z1E6	O35598;E9PYF2	Disintegrin and metalloproteinase domain-containing protein 10	1.11723	1.13861	1.06926	1.06814	1.07838	0.933353	1.0712	0.960842	8	547980000	10	13700000
Bmpr2	0.0490239	0.202171	O35607	O35607	Bone morphogenetic protein receptor type-2	-1.69887	-1.95186	-1.72012	-1.73705	-1.92455	-1.55454	-1.72269	-1.71001	5	167700000	6	3900000
Pmm1	-0.0516133	0.691247	O35621;Q91W01;Q9D6D9;A0A2R8W6J8;D6RG76	O35621;Q91W01	Phosphomannomutase 1;Phosphomannomutase	1.89571	2.00134	1.92068	1.94848	1.94304	1.81043	1.90851	1.89778	11	1171800000	18	83698000
Bet1	0.141041	0.774168	O35623	O35623	BET1 homolog	-3.99901	-3.72891	-3.96117	-4.00066	-3.72108	-3.96729	-3.72914	-3.70807	1	12254000	1	4084800
Slc32a1	-0.0480776	1.9426	O35633	O35633	Vesicular inhibitory amino acid transporter	2.59969	2.59698	2.63134	2.57989	2.53095	2.56674	2.55568	2.56221	10	2831300000	27	149020000
Anxa3	0.00769377	0.0329997	O35639;A0A0G2JDV9;Q3TET3	O35639	Annexin A3	-1.90591	-1.90879	-1.79296	-1.63793	-1.83777	-1.88532	-1.82984	-1.66189	5	121240000	5	5773500
Ap1b1	0.125155	0.668838	O35643;Q5SVG5;Q5SVG4;Q5SWR0	O35643;Q5SVG5;Q5SVG4	AP-1 complex subunit beta-1	3.36165	3.25615	3.24636	3.2395	3.23556	3.54232	3.2719	3.5545	22	3874100000	68	86091000
Ndufa1	0.0549736	0.715037	O35683	O35683	NADH dehydrogenase [ubiquinone] 1 alpha subcomplex subunit 1	-0.949356	-1.06279	-0.969225	-1.00619	-1.01149	-0.950623	-0.929384	-0.876171	1	62011000	2	31006000
Nudc	0.159112	1.36706	O35685	O35685	Nuclear migration protein nudC	1.3947	1.32933	1.30626	1.30138	1.36078	1.58239	1.42698	1.59797	12	2133900000	22	101610000
Pnn	-0.0231948	0.0997612	O35691;Q3TUQ5;A0A1W2P6S1	O35691;Q3TUQ5	Pinin	0.317099	0.0460949	-0.0105553	0.158241	0.1609	-0.0112858	0.190586	0.0778999	7	501600000	11	15200000
Hnrnph1	0.0135279	0.0593839	O35737;Q8C2Q7;D3Z6Y3	O35737;Q8C2Q7	Heterogeneous nuclear ribonucleoprotein H;Heterogeneous nuclear ribonucleoprotein H, N-terminally processed	0.142456	0.0318546	0.211668	0.261229	0.0433273	0.269413	0.0910931	0.297485	4	451830000	10	25101000
Api5	0.119486	0.402398	O35841	O35841	Apoptosis inhibitor 5	-1.89862	-1.7961	-1.73654	-1.77172	-1.93878	-1.41569	-1.84898	-1.52158	3	37078000	3	1483100
Pdyn	-0.157061	1.33024	O35852	O35852		-3.51763	-3.32291	-3.47108	-3.60155	-3.60808	-3.70535	-3.61539	-3.61259	2	19632000	2	1784700
Timm44	0.0868979	1.04929	O35857	O35857	Mitochondrial import inner membrane translocase subunit TIM44	2.07291	1.94738	2.07817	2.03498	2.05503	2.17029	2.08172	2.17399	13	657740000	19	23491000
Cops5	0.0257497	0.383671	O35864;A0A087WQA8;A0A087WRH6	O35864;A0A087WQA8	COP9 signalosome complex subunit 5	1.14269	1.23536	1.17987	1.26646	1.22913	1.2388	1.25244	1.207	6	567110000	10	33360000
Slc1a4	-0.0241828	0.104875	O35874;Q5SSP3	O35874;Q5SSP3	Neutral amino acid transporter A;Amino acid transporter	1.30059	1.55079	1.33615	1.41968	1.51318	1.2361	1.45509	1.3061	4	660000000	15	38824000
Calu	0.017735	0.197128	O35887;Q6XLQ8;G3V004;G3UWV3;G3UXA8;G3UWR0;G3UY49;G3UXA3	O35887;Q6XLQ8;G3V004;G3UWV3;G3UXA8;G3UWR0	Calumenin	0.365765	0.294016	0.421452	0.317911	0.360249	0.332142	0.347677	0.430016	8	462360000	13	28898000
Lsm2	-0.1339	0.820908	O35900;O35901	O35900;O35901	U6 snRNA-associated Sm-like protein LSm2	-3.13792	-3.26982	-3.07972	-2.98752	-3.35321	-3.31081	-3.249	-3.09756	2	15816000	2	2635900
Cdk5r2	0.374521	0.704641	O35926	O35926	Cyclin-dependent kinase 5 activator 2	-6.91675	-5.87869	-6.02083	-6.13846	-5.73666	-6.20405	-5.76181	-5.75414	1	15424000	1	856880
Pitpnm1	-0.0430532	0.418753	O35954;D3YXW5;A0A494BBA1	O35954	Membrane-associated phosphatidylinositol transfer protein 1	2.24638	2.26419	2.31188	2.27719	2.14955	2.23933	2.18868	2.34987	14	1445000000	22	24914000
Rab33b	-0.037364	1.15271	O35963;A0A0A6YY00	O35963	Ras-related protein Rab-33B	1.11377	1.17827	1.17306	1.17926	1.11491	1.11124	1.13391	1.13485	7	669420000	8	51494000
Gamt	0.0726752	0.420148	O35969	O35969	Guanidinoacetate N-methyltransferase	-2.98322	-2.70216	-2.77552	-2.7276	-2.62459	-2.68594	-2.8117	-2.77557	2	14785000	2	1478500
Mrpl23	-0.0326796	0.194036	O35972;A0A1B0GQZ1;A0A1B0GSZ9	O35972;A0A1B0GQZ1;A0A1B0GSZ9	39S ribosomal protein L23, mitochondrial	-3.20368	-3.49749	-3.40966	-3.30055	-3.39597	-3.35356	-3.43005	-3.36251	2	13214000	3	1468200
Zw10	-0.165688	0.623331	O54692;A0A1L1SST9	O54692;A0A1L1SST9	Centromere/kinetochore protein zw10 homolog	-5.16241	-5.34775	-5.26862	-5.63069	-5.7331	-5.4725	-5.49904	-5.36757	3	78851000	3	1877400
Ptrf	0.0828452	0.711185	O54724	O54724	Polymerase I and transcript release factor	0.062582	-0.0411968	-0.0861797	0.134447	0.110447	0.140915	0.0216465	0.128025	2	61610000	2	3422800
Ddost	0.0273886	0.134941	O54734	O54734	Dolichyl-diphosphooligosaccharide--protein glycosyltransferase 48 kDa subunit	0.151407	-0.00843048	0.147879	0.0903931	-0.0282555	0.216675	0.0500126	0.252371	7	428970000	13	19499000
Ap3d1	-0.0486717	1.2409	O54774;A0A1W2P6Q6;A0A1W2P7Z2	O54774	AP-3 complex subunit delta-1	3.97492	4.01173	3.97888	4.02903	3.97432	3.90526	3.97283	3.94746	40	5298600000	79	94617000
Srpk2	0.0761261	0.718505	O54781;A0A0R4J124;A0A0G2JG74;Q6P5E1;O70551;Q9Z0G2;A0A0G2JDY2	O54781;A0A0R4J124	SRSF protein kinase 2;SRSF protein kinase 2 N-terminal;SRSF protein kinase 2 C-terminal	0.645145	0.67975	0.562916	0.744013	0.673746	0.763988	0.678658	0.819937	11	358040000	15	12346000
Dffa	0.16903	1.02534	O54786	O54786	DNA fragmentation factor subunit alpha	-0.921955	-0.891024	-0.97016	-1.13213	-0.774746	-0.888195	-0.639526	-0.936686	4	128370000	4	8023000
Csnk2a2	-0.108009	2.37288	O54833;A0A1D5RM74;A0A1D5RLE4;A0A1D5RM55	O54833;A0A1D5RM74;A0A1D5RLE4	Casein kinase II subunit alpha	2.43424	2.3839	2.4327	2.46036	2.35541	2.27524	2.34242	2.30609	10	2122400000	17	111710000
Gucy1b3	-0.0210991	0.240046	O54865;Q80YP4	O54865;Q80YP4	Guanylate cyclase soluble subunit beta-1	2.05808	2.09102	2.01906	1.98596	1.95618	2.04774	1.98927	2.07653	22	1267200000	37	32491000
Dnajb6	0.0362082	0.415213	O54946;A0A0G2JER9;G3X8S5;Q9QYI8;A0A0G2JEI3;A0A0G2JGN9;F6YRQ2	O54946;A0A0G2JER9;G3X8S5	DnaJ homolog subfamily B member 6	0.944914	1.00556	0.955547	1.05025	1.04137	0.936642	1.06618	1.0569	6	545790000	10	38985000
Nlk	-0.076489	0.507629	O54949;F6QKY6	O54949;F6QKY6	Serine/threonine-protein kinase NLK	-6.74845	-6.6882	-6.91122	-6.76096	-6.78703	-6.96604	-6.7527	-6.90902	2	37337000	2	1493500
Prkag1	0.0687912	0.647356	O54950	O54950	5-AMP-activated protein kinase subunit gamma-1	-2.5521	-2.45694	-2.62995	-2.63075	-2.57499	-2.4984	-2.4922	-2.42897	3	69655000	3	3316900
Banf1	-0.0701108	1.00985	O54962	O54962	Barrier-to-autointegration factor;Barrier-to-autointegration factor, N-terminally processed	1.31433	1.39698	1.37598	1.43496	1.35446	1.2506	1.35064	1.28611	4	788160000	12	131360000
Crym	-0.100966	2.10178	O54983	O54983	Ketimine reductase mu-crystallin	3.36124	3.44443	3.4278	3.35526	3.26794	3.2907	3.32708	3.29915	11	6361900000	55	454420000
Asna1	-0.0367808	0.685007	O54984;A0A1B0GRE1	O54984	ATPase Asna1	0.123329	0.187696	0.211079	0.234699	0.174017	0.12752	0.146502	0.161642	11	1242300000	21	82821000
Slk	0.00545359	0.0270269	O54988;O55098	O54988	STE20-like serine/threonine-protein kinase	1.63019	1.70012	1.55621	1.73882	1.79794	1.53695	1.6991	1.61317	12	490600000	13	8315300
Cntnap1	-0.0265603	1.31415	O54991	O54991	Contactin-associated protein 1	3.3652	3.37614	3.35809	3.33966	3.31108	3.34331	3.33611	3.34236	36	8585100000	93	138470000
Trappc3	-0.0195565	0.121422	O55013	O55013	Trafficking protein particle complex subunit 3	0.416836	0.451769	0.41905	0.416914	0.387566	0.266411	0.416018	0.556349	3	396250000	6	44028000
Pgrmc1	-0.0690112	2.09746	O55022	O55022	Membrane-associated progesterone receptor component 1	3.21419	3.2007	3.27632	3.20455	3.15598	3.15581	3.15424	3.15368	13	11843000000	42	1480400000
Entpd2	-0.122537	1.21844	O55026	O55026	Ectonucleoside triphosphate diphosphohydrolase 2	1.31391	1.47882	1.38943	1.30815	1.32273	1.16583	1.28923	1.22237	7	1050200000	14	47736000
Copb2	0.0707698	0.551083	O55029	O55029	Coatomer subunit beta	-3.32109	-3.57305	-3.52757	-3.41981	-3.43167	-3.41018	-3.34323	-3.37337	2	71943000	2	1498800
Nck2	-0.0160952	0.170959	O55033;A0A0J9YUK4;A0A0A0MQF0;A0A087WQT7	O55033	Cytoplasmic protein NCK2	1.21009	1.19606	1.07005	1.10945	1.16313	1.12738	1.09629	1.13447	11	504680000	15	21943000
Snca	-0.055469	0.31525	O55042	O55042	Alpha-synuclein	4.48452	4.64451	4.51685	4.59639	4.62362	4.41839	4.60806	4.37033	10	32820000000	111	5470000000
Akap7	-0.063086	0.744067	O55074;Q7TN79	O55074;Q7TN79	A-kinase anchor protein 7 isoform alpha;A-kinase anchor protein 7 isoform gamma	0.880857	0.964745	0.934605	0.931967	0.931856	0.789682	0.928171	0.81012	3	338620000	4	56437000
Impact	0.00288725	0.0119563	O55091;A0A3Q4EC12;A0A3Q4L314;A0A3Q4EIE8;A0A3Q4L328	O55091;A0A3Q4EC12;A0A3Q4L314	Protein IMPACT	-0.915426	-0.625238	-0.888546	-0.802765	-0.741301	-0.881706	-0.703917	-0.893503	8	360120000	12	22507000
Syngr1	0.130492	0.749932	O55100	O55100	Synaptogyrin-1	0.108307	0.0188732	0.0188675	0.0336933	0.219694	-0.0265789	0.370571	0.138023	3	3970000000	8	794000000
Strn	0.267482	2.86934	O55106;F8WH41;F6Z700	O55106;F8WH41	Striatin	1.02688	1.06631	1.01747	0.859478	1.23198	1.25212	1.25921	1.29675	13	1001300000	15	26351000
Nipsnap1	0.15989	0.978721	O55125;Q5SVG6	O55125	Protein NipSnap homolog 1	3.06695	3.01842	3.07643	3.06813	3.04453	3.3416	3.10806	3.37529	10	4414300000	28	315310000
Sept7	-0.039428	0.118571	O55131	O55131	Septin-7	-2.99157	-2.7502	-3.08881	-3.17242	-2.85523	-3.02929	-3.01442	-3.26178	1	65611000	2	2852700
Acot1	-0.0831923	2.15874	O55137;Q9QYR7;A0A1Y7VMZ4;Q8BWN8;Q6Q2Z6;Q32Q92;Q91YQ6	O55137	Acyl-coenzyme A thioesterase 1	2.1549	2.22533	2.17565	2.19456	2.1193	2.07447	2.13662	2.08728	13	1420000000	19	64545000
Atp2a2	-0.0474424	1.02291	O55143;Q8R429;Q64518;B1ATS4;B1ATS5;E9Q559	O55143	Sarcoplasmic/endoplasmic reticulum calcium ATPase 2	5.41261	5.30582	5.36169	5.38239	5.32796	5.29535	5.3317	5.31774	40	17974000000	156	382430000
Cd59a	-0.0664048	1.33212	O55186	O55186	CD59A glycoprotein	0.133257	0.164213	0.191002	0.145281	0.104445	0.108688	0.130949	0.0240517	2	271500000	6	67874000
Supt5h	0.0543497	0.163788	O55201	O55201	Transcription elongation factor SPT5	-2.54672	-2.58859	-2.66738	-2.74606	-2.47197	-2.52957	-2.39607	-2.93376	1	73451000	2	1385900
Chkb	0.154792	0.933672	O55229;A0A2R8VJW3;F6SKI6	O55229;A0A2R8VJW3	Choline/ethanolamine kinase	-0.817755	-0.869839	-0.976259	-0.859266	-0.87294	-0.544462	-0.834816	-0.651733	3	171840000	3	7810700
Psmb5	0.202448	2.85526	O55234;Q8BTY5	O55234;Q8BTY5	Proteasome subunit beta type-5	0.800047	0.799379	0.723818	0.733393	0.916496	0.924599	0.980061	1.04527	7	747100000	8	46694000
Hcrt	-0.0333662	0.0634535	O55241	O55241	Orexin;Orexin-A;Orexin-B	-3.08889	-3.24839	-3.35972	-3.32698	-3.23354	-2.85879	-3.34838	-3.71673	1	44017000	2	7336200
Dpm1	-0.0999954	1.73586	O70152;A2BDX2;F8WII3	O70152;A2BDX2	Dolichol-phosphate mannosyltransferase subunit 1	-1.48485	-1.46262	-1.41627	-1.48811	-1.55253	-1.60707	-1.49258	-1.59965	3	376900000	7	22171000
Stmn3	0.128171	0.446664	O70166	O70166	Stathmin-3	-2.22246	-2.3472	-2.48159	-2.43012	-2.05522	-2.43807	-2.0293	-2.44609	1	49739000	1	4973900
Pip4k2a	-0.0563283	0.296126	O70172;F6RJE8	O70172	Phosphatidylinositol 5-phosphate 4-kinase type-2 alpha	0.506086	0.456631	0.356911	0.294321	0.48476	0.306946	0.406378	0.190552	5	751680000	10	41760000
Eif3d	-0.104699	1.72089	O70194;A0A2R8VK20	O70194	Eukaryotic translation initiation factor 3 subunit D	0.00468636	0.0615559	0.0332146	0.0905075	0	-0.10211	-0.0212975	-0.105425	5	223870000	5	8954900
Pgam2	0.0455225	0.253304	O70250	O70250	Phosphoglycerate mutase 2	-2.05624	-1.85393	-1.83947	-1.99119	-1.75399	-1.93992	-1.98967	-1.87515	2	32881000	2	2348700
Eef1b;Eef1b2	0.0965629	0.714192	O70251;A0A087WS46;G3UX43;G3UZ47;M0QWK5;M0QWH8	O70251;A0A087WS46	Elongation factor 1-beta	1.72139	1.70696	1.53583	1.56647	1.70099	1.85179	1.63371	1.7304	5	342970000	10	28581000
Hmox2	-0.0432382	1.03658	O70252;D3YX62;D3Z4A2;D3YXN4	O70252;D3YX62	Heme oxygenase 2	1.76471	1.69379	1.77132	1.73654	1.69557	1.67494	1.68955	1.73334	11	1076900000	23	59826000
Ptp4a2	0.076992	0.655191	O70274	O70274	Protein tyrosine phosphatase type IVA 2	-0.302959	-0.334566	-0.396139	-0.413225	-0.162855	-0.396294	-0.327272	-0.252501	2	66564000	2	6656400
Slc16a2	0.0997093	1.3196	O70324	O70324	Monocarboxylate transporter 8	-2.80064	-2.69084	-2.78502	-2.67628	-2.66509	-2.60131	-2.59323	-2.6943	1	123250000	6	11204000
Gpx4	-0.0819983	1.14849	O70325;S4R1E5	O70325;S4R1E5	Phospholipid hydroperoxide glutathione peroxidase, mitochondrial;Glutathione peroxidase	0.574665	0.45121	0.44253	0.536278	0.399908	0.376114	0.456732	0.443935	4	425370000	7	35447000
Nptx2	-0.0131025	0.0519848	O70340	O70340	Neuronal pentraxin-2	-3.61348	-3.54691	-3.782	-3.56694	-3.63324	-3.81858	-3.47306	-3.63685	2	48369000	2	2015400
Fzd1	-0.132255	1.32771	O70421	O70421	Frizzled-1	-2.68468	-2.66838	-2.6991	-2.80401	-2.88898	-2.91187	-2.86478	-2.71955	1	13289000	1	553720
Fhl2	0.0852132	0.418498	O70433	O70433	Four and a half LIM domains protein 2	1.66377	1.6484	1.63536	1.61994	1.55097	1.86469	1.59469	1.89798	8	507570000	9	28198000
Psma3	-0.0393171	1.23948	O70435;E0CX62;E0CZ34;F8WH02;E0CYL6	O70435	Proteasome subunit alpha type-3	2.72026	2.7141	2.68065	2.6978	2.68089	2.64134	2.6382	2.6951	9	1568000000	18	120620000
Stx7	-0.0755734	1.09996	O70439;Q8BH40	O70439;Q8BH40	Syntaxin-7	1.07224	1.11213	1.10143	1.08443	1.08599	0.942953	1.06536	0.973631	6	734690000	23	61224000
Gnaz	-0.0981569	2.52022	O70443	O70443	Guanine nucleotide-binding protein G(z) subunit alpha	3.68745	3.61568	3.63051	3.68312	3.57277	3.52992	3.56502	3.55641	14	4100100000	39	241180000
Sfn	0.254262	0.92567	O70456	O70456	14-3-3 protein sigma	-3.44607	-3.85139	-4.0551	-3.99783	-3.59611	-3.59228	-3.51192	-3.63303	1	884080000	1	55255000
Ubr1	-0.045712	0.215978	O70481	O70481	E3 ubiquitin-protein ligase UBR1	-2.80064	-2.73406	-2.7571	-2.92413	-2.80326	-3.00959	-2.67036	-2.91557	2	124880000	2	1469200
Snx12	0.00903416	0.121961	O70493;Q6ZWQ5;Q3TGS7;Q3V2H3	O70493;Q6ZWQ5;Q3TGS7;Q3V2H3	Sorting nexin-12	1.84642	1.83093	1.74509	1.79434	1.81864	1.84364	1.82277	1.76788	9	4494600000	20	449460000
Hsd17b12	-0.0343862	0.775592	O70503	O70503	Very-long-chain 3-oxoacyl-CoA reductase	2.36445	2.33778	2.29523	2.36231	2.34775	2.27944	2.29177	2.30328	8	576460000	15	36029000
Cask	-0.02772	0.966761	O70589;A0A067XG53;F6ZQR2;F6Y9I5;B1AUH5;F7CD87;B1AUH6	O70589;A0A067XG53	Peripheral plasma membrane protein CASK	4.20641	4.22309	4.16417	4.19417	4.19035	4.15268	4.16776	4.16616	34	9917400000	75	202400000
Pfdn2	-0.019896	0.387074	O70591;F8WJ30	O70591;F8WJ30	Prefoldin subunit 2	1.18942	1.24962	1.21163	1.24445	1.21796	1.17651	1.24661	1.17444	2	206050000	4	20605000
Sorl1	-0.00865126	0.121363	O88307	O88307	Sortilin-related receptor	-2.24572	-2.23466	-2.15805	-2.20684	-2.2037	-2.26271	-2.17958	-2.23389	2	104080000	3	912980
Ntsr1	-0.077667	0.327701	O88319	O88319	Neurotensin receptor type 1	-3.92462	-3.89893	-3.94502	-3.59335	-3.84286	-4.08017	-3.91801	-3.83155	1	77530000	2	6460800
Wdr1	0.077961	0.75674	O88342;A0A0J9YU05	O88342	WD repeat-containing protein 1	4.93394	4.86611	4.82261	4.9089	4.87	5.04431	4.8997	5.02939	30	16054000000	96	535130000
Slc4a4	-0.00280786	0.00922669	O88343	O88343	Electrogenic sodium bicarbonate cotransporter 1	-3.7119	-3.51985	-3.72952	-3.51297	-3.53722	-3.87087	-3.55445	-3.52294	1	19055000	1	464750
Vti1b	0.0369415	0.4578	O88384;Q91XH6;F6UHS3;E0CYE5	O88384;Q91XH6;F6UHS3	Vesicle transport through interaction with t-SNAREs homolog 1B	0.0844955	0.0253239	0.0672607	0.0144501	0.0459995	0.181339	0.0536098	0.0583477	4	206720000	10	17226000
Mtx2	0.0475492	0.345212	O88441	O88441	Metaxin-2	0.972773	0.891657	1.08288	1.00399	0.933466	1.05835	1.00744	1.14225	10	1184500000	27	98706000
Adcy1	-0.0331173	0.240656	O88444	O88444	Adenylate cyclase type 1	-1.12621	-0.974289	-1.06278	-1.03357	-1.01104	-1.19193	-1.00163	-1.12471	8	365700000	9	8504700
Dync1i1	-0.035974	0.510256	O88485;D3Z0M6;Q3TYJ3	O88485;D3Z0M6;Q3TYJ3	Cytoplasmic dynein 1 intermediate chain 1	0.757355	0.79221	0.780251	0.86124	0.80481	0.697145	0.760269	0.784935	9	835990000	22	39809000
Cntfr	-0.134682	2.65092	O88507;A2AMR7	O88507	Ciliary neurotrophic factor receptor subunit alpha	0.794825	0.734585	0.807995	0.771667	0.627226	0.591602	0.664665	0.68685	4	2497800000	11	146930000
Shoc2	-0.0509064	0.445457	O88520;A0A494BAG1	O88520;A0A494BAG1	Leucine-rich repeat protein SHOC-2	-1.75725	-1.77835	-1.87008	-1.90303	-1.94861	-1.78111	-1.86074	-1.92187	4	92028000	6	4382300
Ppt1	0.0943782	0.688261	O88531;B1B0P8;B1B0P9	O88531;B1B0P8;B1B0P9	Palmitoyl-protein thioesterase 1	-1.38569	-1.51305	-1.417	-1.37638	-1.19649	-1.2875	-1.47449	-1.35612	6	176470000	8	12605000
Ddc	-0.0103035	0.0235948	O88533;Q5SUV9	O88533	Aromatic-L-amino-acid decarboxylase	-2.92699	-3.16739	-2.97724	-3.16016	-3.07876	-3.34739	-2.69939	-3.14745	3	35787000	3	1789400
Cops3	-0.0476251	1.52158	O88543;F6YCA7;D3Z036	O88543	COP9 signalosome complex subunit 3	2.192	2.1597	2.20725	2.21848	2.12554	2.14174	2.17764	2.14201	12	1073600000	23	42945000
Cops4	-0.015265	0.298308	O88544;F6QTS1;D3YV99;D3Z1R9;D6RG47	O88544;F6QTS1;D3YV99;D3Z1R9	COP9 signalosome complex subunit 4	2.99548	2.97769	2.9133	2.99855	2.9679	2.93214	2.96237	2.96156	20	3065100000	32	117890000
Comt	0.0864069	0.621152	O88587;D3Z227	O88587	Catechol O-methyltransferase	-1.41129	-1.56653	-1.55084	-1.52373	-1.5207	-1.30148	-1.52208	-1.3625	5	104680000	8	6542400
Cacng2	-0.046701	1.2955	O88602	O88602	Voltage-dependent calcium channel gamma-2 subunit	2.01151	2.00846	1.98155	2.00145	1.99838	1.91852	1.96686	1.9324	5	417730000	9	34811000
Gosr1	0.0112362	0.0318414	O88630	O88630	Golgi SNAP receptor complex member 1	-3.63613	-3.68612	-3.81534	-3.87417	-3.53525	-3.79177	-3.61622	-4.02359	2	38882000	2	2430100
Lamtor3	-0.364579	0.495458	O88653;A0A0G2JGQ3	O88653;A0A0G2JGQ3	Ragulator complex protein LAMTOR3	-7.37065	-6.95588	-7.18027	-6.32506	-6.94404	-7.7655	-7.73352	-6.84712	2	41086000	2	5869400
Clpp	-0.0643721	0.80954	O88696	O88696	ATP-dependent Clp protease proteolytic subunit, mitochondrial	1.41108	1.41887	1.52115	1.55784	1.42163	1.37863	1.4482	1.40298	8	2353000000	20	156870000
Hcn2	0.0191836	0.1013	O88703	O88703	Potassium/sodium hyperpolarization-activated cyclic nucleotide-gated channel 2	-0.534355	-0.477663	-0.527822	-0.467937	-0.402374	-0.661192	-0.35796	-0.509518	10	446460000	12	12402000
Hcn1	-0.0661049	0.443047	O88704	O88704	Potassium/sodium hyperpolarization-activated cyclic nucleotide-gated channel 1	1.00177	1.01369	0.893311	1.00743	1.00534	0.796669	1.02813	0.821636	20	1584800000	32	48025000
Hcn3	0.190548	0.796489	O88705	O88705	Potassium/sodium hyperpolarization-activated cyclic nucleotide-gated channel 3	-2.385	-2.57318	-2.65469	-2.53577	-2.10319	-2.54013	-2.24296	-2.50016	3	55334000	4	1383300
Ctbp1	-0.0326033	1.47356	O88712;A0A0J9YU62;A0A0J9YUM4;A0A0J9YUR5;A0A0J9YTW3;A0A0J9YVI3;A0A0J9YU66;E9Q0T4;E9PWQ9;A0A0J9YVC3	O88712;A0A0J9YU62;A0A0J9YUM4	C-terminal-binding protein 1	3.62911	3.61148	3.61835	3.64713	3.59566	3.57587	3.61803	3.5861	13	4741400000	42	225780000
Bsn	-0.0517182	1.62853	O88737;V9GX98	O88737	Protein bassoon	6.43724	6.50302	6.43067	6.46052	6.41708	6.39281	6.41032	6.40436	139	71577000000	503	380730000
Birc6	-0.06042	0.784351	O88738;S4R1L5;S4R2P8;S4R268	O88738;S4R1L5;S4R2P8	Baculoviral IAP repeat-containing protein 6	-0.420509	-0.364334	-0.359194	-0.39497	-0.444592	-0.511589	-0.347332	-0.477175	10	305620000	12	1591800
Gdap1	0.000269413	0.00211231	O88741	O88741	Ganglioside-induced differentiation-associated protein 1	2.3512	2.34588	2.37724	2.37511	2.41771	2.28033	2.44945	2.30302	9	2075600000	26	159660000
Scrg1	0.00440025	0.0358955	O88745	O88745	Scrapie-responsive protein 1	-2.25625	-2.24652	-2.24006	-2.33671	-2.16868	-2.33957	-2.28986	-2.26383	2	226940000	2	37824000
Tom1	-0.0787559	1.74946	O88746;Q3UDC3;A0A1D5RM84;A0A1D5RL90;A0A1D5RM51;A0A1D5RM12;A0A1D5RM45	O88746;Q3UDC3;A0A1D5RM84	Target of Myb protein 1	1.46502	1.53614	1.48075	1.4792	1.39866	1.37872	1.46497	1.40375	11	1337700000	30	60804000
Stam2	-0.0471172	0.319338	O88811	O88811	Signal transducing adapter molecule 2	-1.47101	-1.486	-1.34045	-1.32989	-1.54843	-1.45312	-1.48723	-1.32704	2	38329000	2	1597000
Adam15	-0.00518107	0.0380096	O88839	O88839	Disintegrin and metalloproteinase domain-containing protein 15	-1.59659	-1.5362	-1.57332	-1.5402	-1.52542	-1.58264	-1.4746	-1.68437	1	76738000	2	1871600
Idh1	0.0623503	0.606118	O88844;A0A087WPT4;A0A087WRS9;D3YVY3;A0A087WRM4	O88844	Isocitrate dehydrogenase [NADP] cytoplasmic	3.54195	3.5316	3.4999	3.47154	3.49623	3.63629	3.49328	3.6686	22	8311300000	53	319670000
Akap10	0.00421524	0.0197769	O88845	O88845	A-kinase anchor protein 10, mitochondrial	-0.744551	-0.782082	-0.933985	-0.705639	-0.70396	-0.889433	-0.69013	-0.865871	7	714020000	14	21637000
Arl6	-0.0962391	1.95873	O88848;D3Z067	O88848	ADP-ribosylation factor-like protein 6	0.485218	0.443041	0.507818	0.482243	0.416283	0.325068	0.36887	0.423143	5	297260000	7	24771000
Rbbp9	0.1243	0.59457	O88851	O88851	Putative hydrolase RBBP9	1.42843	1.42152	1.35832	1.48154	1.35247	1.70549	1.41368	1.71537	5	513980000	6	51398000
Syn1	0.0459285	0.998362	O88935	O88935	Synapsin-1	6.50325	6.48216	6.44225	6.52755	6.56981	6.51552	6.54999	6.5036	51	229990000000	510	5749800000
Lin7b	-0.0777688	0.392441	O88951;A0A1B0GQX6	O88951	Protein lin-7 homolog B	-0.573164	-0.496393	-0.651508	-0.491014	-0.4977	-0.700382	-0.506317	-0.818756	7	2435100000	24	202920000
Lin7c	-0.0987635	1.06792	O88952	O88952	Protein lin-7 homolog C	3.18718	3.24375	3.22506	3.27121	3.21276	3.06507	3.2075	3.0468	10	14837000000	43	1348800000
Gnpda1	-0.0699687	1.78097	O88958;A0A494B9X2;D3Z0R5;A0A494BB68;A0A494BA15	O88958;A0A494B9X2;D3Z0R5;A0A494BB68	Glucosamine-6-phosphate isomerase 1	1.80017	1.73858	1.71758	1.745	1.66284	1.67435	1.71533	1.66894	8	462860000	10	30857000
Yme1l1	0.00631022	0.0785201	O88967	O88967	ATP-dependent zinc metalloprotease YME1L1	-0.958899	-1.03103	-1.048	-0.995355	-1.00503	-1.04852	-0.946039	-1.00845	6	138830000	7	3470800
Stx8	-0.090549	0.751284	O88983;Q9D0J1;Q8BS59	O88983;Q9D0J1	Syntaxin-8	-4.50818	-4.56338	-4.4403	-4.35333	-4.46667	-4.60316	-4.52279	-4.63476	4	47562000	7	4323800
Gcat	-0.0588083	0.911509	O88986;E9PWY6;A0A2R8VHE4	O88986;E9PWY6	2-amino-3-ketobutyrate coenzyme A ligase, mitochondrial	-0.760212	-0.671736	-0.758568	-0.829962	-0.815014	-0.826307	-0.803558	-0.810831	7	359870000	11	21169000
Olfm1	-0.0201368	0.614008	Q8R357;O88998;A3KGE4;G3X9Q7	Q8R357;O88998;A3KGE4;G3X9Q7	Noelin	2.59658	2.57421	2.56352	2.55518	2.53989	2.57995	2.56581	2.52329	11	2622200000	31	119190000
Tpp1	0.0448179	0.313764	O89023	O89023	Tripeptidyl-peptidase 1	-3.51823	-3.62127	-3.65721	-3.50597	-3.60369	-3.43267	-3.61939	-3.46765	2	93679000	4	4258100
Itm2b	-0.0934491	1.16114	O89051;A0A2I3BPW7;A0A2I3BQ30	O89051;A0A2I3BPW7	Integral membrane protein 2B;BRI2, membrane form;BRI2 intracellular domain;BRI2C, soluble form;Bri23 peptide	-0.591599	-0.500757	-0.551891	-0.530945	-0.57272	-0.746325	-0.613403	-0.616541	5	111340000	5	7953100
Coro1a	0.01899	0.245116	O89053;G3UYK8;A0A0U1RPY8;D3YW57;G3UX53;D3YXM2	O89053;G3UYK8	Coronin-1A;Coronin	4.16966	4.1844	4.13353	4.16641	4.13599	4.25438	4.13188	4.20771	19	20162000000	96	1061100000
Pde4a	0.0894051	0.98047	O89084	O89084	cAMP-specific 3,5-cyclic phosphodiesterase 4A	-2.19477	-2.14057	-2.12285	-2.08493	-2.03985	-2.06944	-1.93986	-2.13635	8	246720000	9	6167900
Rbm3	0.0180337	0.13138	O89086;Q8BG13;S4R2M6	O89086;Q8BG13;S4R2M6	RNA-binding protein 3	-2.1816	-2.3064	-2.34614	-2.28493	-2.22931	-2.25943	-2.1908	-2.36739	2	46873000	4	5859100
Lancl1	-0.0220141	0.39345	O89112;B2KGR2	O89112;B2KGR2	LanC-like protein 1	1.91593	1.93952	1.88961	1.95741	1.89332	1.90649	1.95467	1.85993	11	1724600000	20	101440000
Mtco1	0.341247	0.866322	P00397	P00397	Cytochrome c oxidase subunit 1	-2.51721	-2.67876	-2.7048	-2.91009	-2.65197	-2.19614	-2.6692	-1.92857	1	27785000	2	5557000
Mtco2	0.248321	0.992099	P00405	P00405	Cytochrome c oxidase subunit 2	2.48782	2.39339	2.50717	2.43136	2.43369	2.90374	2.54384	2.93176	6	14116000000	38	1764500000
mt-Co3	0.28013	1.06577	P00416	P00416	Cytochrome c oxidase subunit 3	-1.4126	-1.6155	-1.49163	-1.53207	-1.43539	-1.1462	-1.44583	-0.903862	1	55679000	3	55679000
Hprt1	-0.0675859	0.812851	P00493	P00493	Hypoxanthine-guanine phosphoribosyltransferase	2.37698	2.47631	2.35265	2.3985	2.37616	2.28185	2.39914	2.27693	9	1965500000	24	151190000
Mtatp6	0.153168	0.439497	P00848	P00848	ATP synthase subunit a	-3.50171	-3.72761	-3.67414	-3.78387	-3.83606	-3.40044	-3.65582	-3.18234	2	159860000	2	79928000
Ca2	0.0598779	0.368685	P00920;A0A0A6YX78	P00920	Carbonic anhydrase 2	4.31628	4.19242	4.17078	4.17249	4.2139	4.44898	4.17149	4.25712	13	22593000000	91	1737900000
Hbb-b1;Hbbt1	0.198294	0.640454	P02088;A8DUK4;E9Q223;CON__Q3SX09;P02104;CON__P02070	P02088;A8DUK4	Hemoglobin subunit beta-1	6.47197	5.96656	6.20967	5.97214	6.57605	6.404	6.23905	6.19442	16	195170000000	291	17743000000
Hbb-b2	0.248126	0.912808	P02089	P02089	Hemoglobin subunit beta-2	4.60492	4.15246	4.3633	4.1273	4.70055	4.70134	4.44293	4.39566	7	41856000000	68	3805100000
H3f3a;H3f3c	-0.193489	1.3371	P84244;P02301;E0CZ27	P84244;P02301;E0CZ27	Histone H3.3;Histone H3.3C;Histone H3	3.09212	3.29058	3.19879	3.42658	3.06304	3.13493	2.98708	3.04907	1	2377500000	27	594360000
Col4a1	0.195991	1.34865	P02463;A0A1B0GRC0;A0A1B0GSI7	P02463;A0A1B0GRC0;A0A1B0GSI7	Collagen alpha-1(IV) chain;Arresten	-0.347801	-0.365036	-0.547615	-0.293941	-0.199263	-0.34437	-0.118055	-0.108742	4	1747100000	11	22988000
Mt1	0.681513	1.12113	P02802;A0A1D5RLN7	P02802;A0A1D5RLN7	Metallothionein-1	-0.0684814	0.176535	0.0273972	-0.129305	0.104347	1.20642	0.187229	1.2342	2	584150000	10	194720000
Mtnd1	-0.114034	0.851252	P03888	P03888	NADH-ubiquinone oxidoreductase chain 1	-2.71628	-2.95948	-2.81788	-2.85679	-2.83022	-2.97148	-2.95982	-3.04506	1	69036000	2	11506000
Mtnd2	0.00278497	0.0127765	P03893	P03893	NADH-ubiquinone oxidoreductase chain 2	-4.07301	-3.90975	-4.0341	-3.78473	-3.93244	-4.01708	-3.86053	-3.9804	1	23694000	2	2369400
Mtnd3	0.0893738	0.976836	P03899	P03899	NADH-ubiquinone oxidoreductase chain 3	-1.68908	-1.60099	-1.65136	-1.7528	-1.60718	-1.60885	-1.48332	-1.63739	1	49784000	1	16595000
Mtnd4	-0.0943136	0.651986	P03911	P03911	NADH-ubiquinone oxidoreductase chain 4	-0.267361	-0.168425	-0.18734	-0.26235	-0.251045	-0.283014	-0.222887	-0.505783	3	677360000	13	56447000
Mtnd5	0.318973	1.27253	P03921	P03921	NADH-ubiquinone oxidoreductase chain 5	-3.3403	-3.42124	-3.26933	-3.29112	-3.11155	-2.97488	-3.28416	-2.67552	4	97421000	9	7493900
Mtatp8	0.0301151	0.281493	P03930	P03930	ATP synthase protein 8	0.745455	0.732878	0.740175	0.753096	0.690262	0.811256	0.711157	0.879389	1	1592200000	5	530750000
Gfap	0.152771	0.729854	P03995	P03995	Glial fibrillary acidic protein	5.01613	4.91982	5.0111	4.99551	4.95333	5.42193	5.07685	5.10154	24	23093000000	86	744940000
Mbp	-0.0442939	0.352495	P04370	P04370	Myelin basic protein	6.19372	6.1365	6.08696	6.14667	6.03171	6.24009	6.08468	6.03019	16	466880000000	506	51875000000
Araf	0.0810091	0.326767	P04627;E9Q0P8;Q8CAD1;B1AUN8	P04627;E9Q0P8	Serine/threonine-protein kinase A-Raf	-4.29743	-4.38344	-4.44456	-4.38996	-4.22139	-4.5634	-4.08512	-4.32145	3	83178000	4	2599300
Slc4a1	0.097589	0.237988	P04919	P04919	Band 3 anion transport protein	1.28059	0.889124	1.06958	1.05209	1.56242	1.10032	1.15623	0.862764	8	499860000	14	13885000
Prnp	0.0135241	0.114574	P04925	P04925	Major prion protein	2.5586	2.58669	2.48131	2.45134	2.51524	2.62231	2.49171	2.50278	9	7714500000	34	642880000
[truncated: 3,009 more rows]

## Sheet: significantly changed proteins
Gene_names	Log2 Fmr1KO vs WT	negLog10pValue Fmr1KO vs WT	Protein_IDs	Majority protein IDs	Protein_names	WT_NS_1	WT_NS_2	WT_NS_3	WT_NS_4	KO_NS_1	KO_NS_2	KO_NS_3	KO_NS_4	Razor + unique peptides	Intensity	MS/MS count	iBAQ
[truncated: 776 more rows]

[truncated: 1 more sheets: selected proteins of interest]
